# Supplementary material for: Physiological and Transcriptome Responses to Combinations of Elevated CO2 and Magnesium in Arabidopsis thaliana
Source: PLoS One. 2016 Feb 16;11(2):e0149301. doi: 10.1371/journal.pone.0149301 (PMC4755599; doi:10.1371/journal.pone.0149301)
Supplement: S1 Table — (XLS) [file pone.0149301.s001.xls]

## Sheet: Sheet1
Table. S1 List of transcriptomic data under individual vs. combinatorial treatments of elevated CO2 and Mg levels.
Tracking_id	Gene_short_name	TAIR production description	ALS_1	ALS_2	ACS_1	ACS_2	AHS_1	AHS_2	ELS_1	ELS_2	ECS_1	ECS_2	EHS_1	EHS_2	ALR_1	ALR_2	ACR_1	ACR_2	AHR_1	AHR_2	ELR_1	ELR_2	ECR_1	ECR_2	EHR_1	EHR_2
AT1G27950	LTPG1	Encodes LTPG1, a lipid transfer protein with a predicted GPI (glycosylphosphatidylinositol)-anchor domain. Localized in the plasma membrane. Disruption of the LTPG1 gene causes alterations of cuticular lipid composition, but no significant changes on total wax and cutin monomer loads are seen.	82.057	76.555	193.676	128.212	105.915	110.888	107.064	110.829	169.655	162.911	124.337	119.284	20.575	19.61	32.958	36.102	19.669	21.872	22.968	26.947	65.43	42.824	15.048	15.612
AT5G19800	AT5G19800	hydroxyproline-rich glycoprotein family protein; INVOLVED IN: biological_process unknown; LOCATED IN: endomembrane system; BEST Arabidopsis thaliana protein match is: hydroxyproline-rich glycoprotein family protein (TAIR:AT5G26070.1); Has 1807 Blast hits to 1807 proteins in 277 species: Archae - 0; Bacteria - 0; Metazoa - 736; Fungi - 347; Plants - 385; Viruses - 0; Other Eukaryotes - 339 (source…	0	0	0	0	0	0	0	0	0	0	0	0	12.873	16.412	0.89	4.466	3.472	3.671	7.499	8.807	5.245	4.313	13.548	13.937
AT3G07070	AT3G07070	Protein kinase superfamily protein; FUNCTIONS IN: protein serine/threonine kinase activity, protein kinase activity, kinase activity, ATP binding; INVOLVED IN: protein amino acid phosphorylation; LOCATED IN: cellular_component unknown; EXPRESSED IN: male gametophyte, flower, pollen tube; EXPRESSED DURING: L mature pollen stage, M germinated pollen stage, 4 anthesis; CONTAINS InterPro DOMAIN/s: Pr…	0	0	0	0	0	0	0	0	0	0	0	0.153	4.156	5.398	1.623	1.773	1.164	2.12	4.692	4.205	4.984	3.598	8.911	9.523
AT5G61550	AT5G61550	U-box domain-containing protein kinase family protein; FUNCTIONS IN: ubiquitin-protein ligase activity, protein serine/threonine kinase activity, protein kinase activity, kinase activity, ATP binding; INVOLVED IN: protein amino acid phosphorylation, protein ubiquitination; LOCATED IN: ubiquitin ligase complex; CONTAINS InterPro DOMAIN/s: U box domain (InterPro:IPR003613), Serine/threonine-protein…	0	0	0	0.07	0	0	0	0	0	0	0.061	0.06	0.946	1.201	0.216	0.077	0.613	0.624	0.85	0.942	0.377	0.652	1.493	1.337
AT2G41970	AT2G41970	Protein kinase superfamily protein; FUNCTIONS IN: protein tyrosine kinase activity, protein kinase activity, kinase activity, ATP binding; INVOLVED IN: protein amino acid phosphorylation; LOCATED IN: cellular_component unknown; EXPRESSED IN: 8 plant structures; EXPRESSED DURING: L mature pollen stage, M germinated pollen stage, 4 anthesis, petal differentiation and expansion stage; CONTAINS Inter…	0	0	0	0	0	0	0	0	0	0	0	0	1.138	1.708	0.453	0.781	1.391	0.955	1.951	1.878	1.309	0.673	3.369	3.205
AT5G49270	MRH4	Involved in successfully establishing tip growth in root hairs.	0	0	0	0	0	0	0	0	0	0	0	0.078	6.247	4.544	2.329	1.562	2.961	3.388	3.783	4.312	2.894	4.67	6.39	6.772
AT1G52660	AT1G52660	P-loop containing nucleoside triphosphate hydrolases superfamily protein; FUNCTIONS IN: ATP binding; INVOLVED IN: defense response, apoptosis; EXPRESSED IN: root; CONTAINS InterPro DOMAIN/s: NB-ARC (InterPro:IPR002182), Disease resistance protein (InterPro:IPR000767); BEST Arabidopsis thaliana protein match is: P-loop containing nucleoside triphosphate hydrolases superfamily protein (TAIR:AT3G157…	0	0	0	0	0	0	0	0	0	0	0	0	4.809	3.809	0.757	1.52	2.216	1.874	4.002	2.909	3.914	3.303	4.611	5.473
AT2G34910	AT2G34910	BEST Arabidopsis thaliana protein match is: root hair specific 4 (TAIR:AT1G30850.1); Has 43 Blast hits to 43 proteins in 9 species: Archae - 0; Bacteria - 0; Metazoa - 0; Fungi - 0; Plants - 43; Viruses - 0; Other Eukaryotes - 0 (source: NCBI BLink).	0	0	0	0	0	0	0	0	0	0	0.043	0	2.887	3.92	2.079	1.467	3.345	5.335	4.329	4.367	3.446	3.177	6.113	6.182
AT5G15890	TBL21	Encodes a member of the TBL (TRICHOME BIREFRINGENCE-LIKE) gene family containing a plant-specific DUF231 (domain of unknown function) domain. TBL gene family has 46 members, two of which (TBR/AT5G06700 and TBL3/AT5G01360) have been shown to be involved in the synthesis and deposition of secondary wall cellulose, presumably by influencing the esterification state of pectic polymers. A nomenclature…	0.142	0	0	0	0	0.071	0.082	0	0	0.062	0	0	8.751	8.459	4.366	3.608	6.792	7.338	8.025	7.354	10.268	9.231	11.798	11.507
AT1G62980	EXP18	Alpha-expansin 18. Naming convention from the Expansin Working Group (Kende et al, 2004. Plant Mol Bio)	0.238	0	0	0	0	0	0	0	0	0	0	0	5.745	6.825	2.671	1.729	3.227	3.49	4.752	3.159	2.578	3.644	7.392	7.473
AT1G54970	ATPRP1	encodes a proline-rich protein that is specifically expressed in the root.	0	0	0	0.156	0	0	0	0	0	0	0	0	0.872	1.985	0.069	0.086	1.365	1.621	0.315	1.318	0.28	0.726	3.799	5.208
AT4G14980	AT4G14980	Cysteine/Histidine-rich C1 domain family protein; INVOLVED IN: intracellular signaling pathway; EXPRESSED IN: shoot apex, root, seed; EXPRESSED DURING: E expanded cotyledon stage; CONTAINS InterPro DOMAIN/s: Protein kinase C-like, phorbol ester/diacylglycerol binding (InterPro:IPR002219), DC1 (InterPro:IPR004146), C1-like (InterPro:IPR011424); BEST Arabidopsis thaliana protein match is: Cysteine/…	0	0	0	0	0	0	0	0	0	0	0	0	18.439	17.845	15.468	17.069	13.289	14.04	14.957	16.493	18.97	15.33	8.737	8.489
AT1G55020	LOX1	lipoxygenase, a defense gene conferring resistance Xanthomonas campestris	2.853	3.315	3.952	3.824	2.965	3.482	3.624	3.264	7.29	4.666	5.916	4.976	28.259	28.066	32.103	33.691	27.426	28.271	18.456	20.351	26.796	28.24	15.616	15.302
AT2G18690	AT2G18690	unknown protein; FUNCTIONS IN: molecular_function unknown; INVOLVED IN: biological_process unknown; LOCATED IN: membrane; EXPRESSED IN: 17 plant structures; EXPRESSED DURING: 9 growth stages; CONTAINS InterPro DOMAIN/s: Protein of unknown function DUF975 (InterPro:IPR010380); BEST Arabidopsis thaliana protein match is: unknown protein (TAIR:AT2G18680.1); Has 213 Blast hits to 211 proteins in 20 s…	42.675	42.514	1.453	1.953	17.124	20.437	84.282	83.386	2.371	3.118	18.971	20.686	31.148	28.138	19.073	20.538	11.195	10.623	22.614	24.518	18.93	19.854	11.794	9.159
AT3G16800	AT3G16800	Protein phosphatase 2C family protein; FUNCTIONS IN: protein serine/threonine phosphatase activity, catalytic activity; INVOLVED IN: biological_process unknown; LOCATED IN: nucleus, cytoplasm; EXPRESSED IN: 12 plant structures; EXPRESSED DURING: 6 growth stages; CONTAINS InterPro DOMAIN/s: Protein phosphatase 2C-related (InterPro:IPR001932), Protein phosphatase 2C (InterPro:IPR015655), Protein ph…	3.561	4.821	3.638	5.938	11.971	10.571	3.83	3.815	5.156	4.535	5.667	4.298	48.543	49.254	30.707	34.356	48.654	48.079	49.242	50.338	49.271	50.153	85.735	77.145
AT3G19320	AT3G19320	Leucine-rich repeat (LRR) family protein; LOCATED IN: endomembrane system; EXPRESSED IN: root; CONTAINS InterPro DOMAIN/s: Leucine-rich repeat (InterPro:IPR001611); BEST Arabidopsis thaliana protein match is: Leucine-rich repeat (LRR) family protein (TAIR:AT1G49750.1); Has 128497 Blast hits to 47794 proteins in 2067 species: Archae - 184; Bacteria - 14728; Metazoa - 28641; Fungi - 6922; Plants - …	0.08	0.07	0	0	0	0	0	0	0	0	0	0	1.973	2.344	1.34	1.462	2.591	2.294	2.811	2.238	2.456	1.386	5.32	6.175
AT5G19410	AT5G19410	ABC-2 type transporter family protein; FUNCTIONS IN: ATPase activity, coupled to transmembrane movement of substances; LOCATED IN: chloroplast, membrane; CONTAINS InterPro DOMAIN/s: ATPase, AAA+ type, core (InterPro:IPR003593), ABC transporter-like (InterPro:IPR003439), ABC-2 type transporter (InterPro:IPR013525), ABC transporter, conserved site (InterPro:IPR017871); BEST Arabidopsis thaliana pro…	0	0	0	0	0	0	0	0	0.051	0	0.367	0.627	3.508	3.647	5.25	5.834	2.91	3.056	3.333	3.417	3.319	4.625	3.632	1.886
AT1G26800	AT1G26800	RING/U-box superfamily protein; FUNCTIONS IN: zinc ion binding; EXPRESSED IN: 20 plant structures; EXPRESSED DURING: 11 growth stages; CONTAINS InterPro DOMAIN/s: Zinc finger, RING-type (InterPro:IPR001841), Zinc finger, C3HC4 RING-type (InterPro:IPR018957); BEST Arabidopsis thaliana protein match is: RING/U-box superfamily protein (TAIR:AT1G14200.1); Has 9899 Blast hits to 9869 proteins in 270 s…	1.459	1.531	0.303	0.481	0.835	0.776	0.845	0.648	1.167	1.194	5.423	5.135	3.652	2.479	1.409	1.502	3.791	4.278	1.861	2.275	4.884	3.63	7.211	7.125
AT3G49110	ATPCA	Class III peroxidase Perx33. Expressed in roots. Located in the cell wall. Involved in cell elongation. Expression activated by light. May play a role in generating H2O2 during defense response.	0.175	0.458	0.341	0.504	0.333	0.436	0.101	0	0	0.383	7.601	7.318	2.477	2.863	1.708	2.063	0.296	0.285	0.654	0.11	3.097	3.009	0.175	0
AT1G18330	EPR1	EARLY-PHYTOCHROME-RESPONSIVE1	1.326	1.364	1.216	1.221	3.347	2.722	1.625	0.909	1.996	2.803	4.049	3.349	5.079	6.318	6.156	5.171	12.821	11.243	7.979	7.049	15.512	10.746	14.221	13.603
AT1G37130	NR	Identified as a mutant resistant to chlorate. Encodes nitrate reductase structural gene. Involved in nitrate assimilation. Has nitrate reductase activity. Up-regulated by the fungus P. indica. Binds transcription factor At2g35940.	1180.07	1160.86	907.704	942.761	1014.51	1025.29	601.302	619.933	641.398	639.298	362.848	374.23	255.215	255.304	285.117	285.058	196.956	190.683	222.306	224.339	240.345	237.827	143.935	143.332
AT1G78680	ATGGH2	The Arabidopsis protein AtGGH2 is a gamma-glutamyl hydrolase acting specifically on monoglutamates. The enzyme is involved in the tetrahydrofolate metabolism and located to the vacuole.	3.087	3.503	3.319	3.299	4.218	5.076	1.884	2.989	4.005	4.169	7.782	7.225	6.202	4.33	2.054	1.819	3.182	2.447	3.401	2.848	3.78	4.711	6.019	6.331
AT2G28720	AT2G28720	Histone superfamily protein; FUNCTIONS IN: DNA binding; INVOLVED IN: nucleosome assembly; LOCATED IN: nucleus, nucleosome; EXPRESSED IN: 22 plant structures; EXPRESSED DURING: 13 growth stages; CONTAINS InterPro DOMAIN/s: Histone H2B (InterPro:IPR000558), Histone-fold (InterPro:IPR009072), Histone core (InterPro:IPR007125); BEST Arabidopsis thaliana protein match is: Histone superfamily protein (…	39.796	42.547	17.776	22.418	38.126	36.13	21.665	20.829	34.698	30.27	65.823	76.034	38.841	39.33	30.549	34.918	62.558	57.361	60.137	65.804	52.929	55.83	91.519	85.45
AT2G34170	AT2G34170	Protein of unknown function (DUF688); CONTAINS InterPro DOMAIN/s: Protein of unknown function DUF688 (InterPro:IPR007789); BEST Arabidopsis thaliana protein match is: Protein of unknown function (DUF688) (TAIR:AT1G29240.1); Has 217 Blast hits to 194 proteins in 53 species: Archae - 0; Bacteria - 11; Metazoa - 92; Fungi - 12; Plants - 78; Viruses - 2; Other Eukaryotes - 22 (source: NCBI BLink).	4.654	3.681	4.177	5.568	3.467	3.306	2.99	5.046	6.223	6.875	1.533	1.526	5.619	7.314	5.911	4.518	5.512	4.986	5.941	6.731	7.346	6.346	2.875	3.003
AT3G16330	AT3G16330	unknown protein; BEST Arabidopsis thaliana protein match is: unknown protein (TAIR:AT1G52140.1); Has 109 Blast hits to 109 proteins in 16 species: Archae - 0; Bacteria - 0; Metazoa - 0; Fungi - 0; Plants - 109; Viruses - 0; Other Eukaryotes - 0 (source: NCBI BLink).	8.241	6.127	4.714	3.508	1.572	1.233	5.408	5.15	3.517	4.456	0.792	1.257	8.316	7.378	6.864	6.863	3.492	3.693	6.971	5.644	4.464	4.338	2.753	3.594
AT3G44550	FAR5	Encodes a member of the eight-member gene family encoding alcohol-forming fatty acyl-CoA reductases (FARs) identified in Arabidopsis thaliana. Three of the FARs, FAR1 (At5g22500), FAR4 (At3g44540) and FAR5 (At3g44550), are shown to generate the fatty alcohols found in root, seed coat, and wound-induced leaf tissue.	0	0	0.056	0.059	0.068	1.139	0.041	0.059	1.484	0.563	2.847	2.461	4.32	3.638	8.733	6.352	7.135	7.207	4.393	4.781	5.973	5.736	2.717	4.294
AT5G47920	AT5G47920	unknown protein; BEST Arabidopsis thaliana protein match is: unknown protein (TAIR:AT5G13880.1); Has 1807 Blast hits to 1807 proteins in 277 species: Archae - 0; Bacteria - 0; Metazoa - 736; Fungi - 347; Plants - 385; Viruses - 0; Other Eukaryotes - 339 (source: NCBI BLink).	2.863	3.074	1.117	1.18	0.497	0.779	2.864	2.169	1.666	2.054	0.25	0	3.391	2.488	6.787	4.73	3.64	2.863	5.306	5.595	4.999	5.605	2.087	1.135
AT1G75780	TUB1	beta tubulin gene downregulated by phytochrome A (phyA)-mediated far-red light high-irradiance and the phytochrome B (phyB)-mediated red light high-irradiance responses	2.651	2.448	1.321	1.577	1.475	1.689	1.151	1.472	7.011	6.392	1.168	0.881	25.903	23.532	15.947	16.189	25.277	25.676	27.57	28.539	38.075	36.436	42.356	37.962
AT5G57685	ATGDU3	Encodes a member of the GDU (glutamine dumper) family proteins involved in amino acid export: At4g31730 (GDU1), At4g25760 (GDU2), At5g57685 (GDU3), At2g24762 (GDU4), At5g24920 (GDU5), At3g30725 (GDU6) and At5g38770 (GDU7).	6.899	6.276	2.368	1.933	3.291	4.129	3.995	6.323	9.605	9.316	3.914	7.286	95.386	91.835	63.662	66.313	107.243	99.149	106.423	107.739	140.246	142.099	170.492	176.332
AT3G62150	PGP21	P-glycoprotein 21 (PGP21); FUNCTIONS IN: ATPase activity, coupled to transmembrane movement of substances; INVOLVED IN: transport, transmembrane transport; LOCATED IN: plasma membrane; EXPRESSED IN: 14 plant structures; EXPRESSED DURING: 8 growth stages; CONTAINS InterPro DOMAIN/s: ATPase, AAA+ type, core (InterPro:IPR003593), ABC transporter-like (InterPro:IPR003439), ABC transporter, transmembr…	2.532	2.744	2.626	3.319	2.114	1.837	1.8	1.966	0.783	1.236	1.134	1.094	9.527	10.716	11.755	11.581	10.39	10.62	6.752	7.041	8.134	8.978	6.921	7.053
AT1G69530	EXP1	Member of Alpha-Expansin Gene Family. Naming convention from the Expansin Working Group (Kende et al, Plant Mol Bio). Involved in the formation of nematode-induced syncytia in roots of Arabidopsis thaliana.	92.915	89.195	79.803	74.158	40.245	44.206	58.353	58.772	33.139	39.011	26.401	27.057	4.778	5.21	4.948	5.431	3.619	3.827	2.7	3.24	5.972	5.721	2.396	2.98
AT1G13080	CYP71B2	cytochrome P450 monooxygenase	10.155	10.385	11.101	8.72	11.462	11.841	15.157	14.777	32.844	31.102	33.8	34.592	6.084	8.139	5.18	2.599	7.516	9.614	6.783	5.697	5.283	5.818	24.725	21.335
AT5G23660	MTN3	Encodes a member of the SWEET sucrose efflux transporter family proteins.	35.803	32.712	11.77	11.197	10.371	10.937	8.087	7.184	2.625	2.383	4.506	4.619	0.072	0	0.272	0.426	1.271	1.298	0.546	0.415	0.185	0.269	2.724	2.78
AT5G45840	AT5G45840	Leucine-rich repeat protein kinase family protein; FUNCTIONS IN: protein serine/threonine kinase activity, protein kinase activity, ATP binding; INVOLVED IN: transmembrane receptor protein tyrosine kinase signaling pathway, protein amino acid phosphorylation; LOCATED IN: endomembrane system; EXPRESSED IN: 22 plant structures; EXPRESSED DURING: 13 growth stages; CONTAINS InterPro DOMAIN/s: Protein…	1.723	1.559	0.232	0.587	1.417	0.77	1.582	1.98	0.428	0.469	0.657	0.92	0.91	1.406	0.602	0.702	1.41	1.258	1.483	1.465	1.463	1.364	3.036	2.384
AT1G14540	AT1G14540	Peroxidase superfamily protein; FUNCTIONS IN: peroxidase activity, heme binding; INVOLVED IN: response to oxidative stress, oxidation reduction; LOCATED IN: endomembrane system; EXPRESSED IN: leaf apex, sepal, root, stamen; EXPRESSED DURING: 4 anthesis; CONTAINS InterPro DOMAIN/s: Haem peroxidase (InterPro:IPR010255), Plant peroxidase (InterPro:IPR000823), Peroxidases heam-ligand binding site (In…	0.293	0.171	0	0	0.093	0	1.529	1.793	0.156	0	0	0.138	12.592	9.706	6.304	5.242	2.487	3.028	4.964	5.318	7.417	7.301	2.352	2.218
AT1G74590	ATGSTU10	Encodes glutathione transferase belonging to the tau class of GSTs. Naming convention according to Wagner et al. (2002).	0.819	1.433	0	0	0	0	3.862	4.192	1.03	0	0.506	0.906	7.352	7.989	8.559	8.822	5.751	4.861	9.929	7.175	7.144	7.278	4.572	4.082
AT2G28570	AT2G28570	unknown protein; Has 13 Blast hits to 13 proteins in 6 species: Archae - 0; Bacteria - 0; Metazoa - 0; Fungi - 0; Plants - 13; Viruses - 0; Other Eukaryotes - 0 (source: NCBI BLink).	2.732	1.629	0.097	0.205	0.355	1.115	3.02	4.139	0.795	0.544	1.015	0.699	17.417	22.387	14.481	15.456	9.578	12.343	11.675	12.405	13.454	17.115	8.96	8.558
AT3G18250	AT3G18250	Putative membrane lipoprotein; Has 25 Blast hits to 25 proteins in 10 species: Archae - 0; Bacteria - 2; Metazoa - 2; Fungi - 1; Plants - 18; Viruses - 0; Other Eukaryotes - 2 (source: NCBI BLink).	3.736	2.08	0	0	0	0.678	4.72	4.811	0	1.191	1.306	2.87	5.206	7.731	11.562	8.023	3.742	2.49	3.391	6.227	4.349	7.477	0.34	0.593
AT3G61260	AT3G61260	Remorin family protein; FUNCTIONS IN: binding; INVOLVED IN: biological_process unknown; LOCATED IN: plasma membrane, vacuole; EXPRESSED IN: 24 plant structures; EXPRESSED DURING: 16 growth stages; CONTAINS InterPro DOMAIN/s: Remorin, C-terminal (InterPro:IPR005516), Remorin, N-terminal (InterPro:IPR005518); BEST Arabidopsis thaliana protein match is: Remorin family protein (TAIR:AT2G45820.1); Has…	12.979	12.172	9.08	9.039	9.956	9.875	4.571	5.797	8.35	8.212	6.883	8.196	7.793	9.624	8.625	5.592	14.289	11.228	5.789	6.598	8.434	9.861	15.956	19.608
AT4G29740	CKX4	It encodes a protein whose sequence is similar to cytokinin oxidase/dehydrogenase, which catalyzes the degradation of cytokinins.	2.078	1.069	0.191	0.503	1.341	1.524	4.14	4.48	1.027	0.321	1.028	0.774	2.669	2.337	2.036	3.053	2.331	2.439	1.729	1.507	4.213	3.977	5.572	8.528
AT4G33050	EDA39	Encodes a calmodulin-binding protein involved in stomatal movement.	31.835	29.144	18.497	16.802	22.621	24.361	120.526	114.591	16.554	16.321	23.401	23.29	8.405	8.906	9.661	8.725	5.075	5.602	11.246	8.208	6.773	7.036	4.693	4.034
AT4G39580	AT4G39580	Galactose oxidase/kelch repeat superfamily protein; CONTAINS InterPro DOMAIN/s: F-box domain, cyclin-like (InterPro:IPR001810), Galactose oxidase/kelch, beta-propeller (InterPro:IPR011043), Kelch repeat type 1 (InterPro:IPR006652), Kelch related (InterPro:IPR013089), Kelch-type beta propeller (InterPro:IPR015915); BEST Arabidopsis thaliana protein match is: Galactose oxidase/kelch repeat superfam…	1.691	2.219	0.495	0.348	0	0.105	5.08	5.548	0.761	0.556	1.931	1.191	5.184	3.657	2.45	3.745	1.523	2.325	2.462	2.272	3.747	3.642	0.53	0.461
AT5G64905	PROPEP3	elicitor peptide 3 precursor (PROPEP3); Has 30201 Blast hits to 17322 proteins in 780 species: Archae - 12; Bacteria - 1396; Metazoa - 17338; Fungi - 3422; Plants - 5037; Viruses - 0; Other Eukaryotes - 2996 (source: NCBI BLink).	1.227	1.717	0	0	0	0.489	3.977	4.088	0	0.43	0	0	17.108	20.771	9.239	11.811	3.95	6.595	9.797	9.15	9.905	14.791	2.458	2.782
AT1G53885	AT1G53885	Protein of unknown function (DUF581); CONTAINS InterPro DOMAIN/s: Protein of unknown function DUF581 (InterPro:IPR007650); BEST Arabidopsis thaliana protein match is: Protein of unknown function (DUF581) (TAIR:AT1G53903.1); Has 508 Blast hits to 508 proteins in 19 species: Archae - 0; Bacteria - 0; Metazoa - 0; Fungi - 0; Plants - 508; Viruses - 0; Other Eukaryotes - 0 (source: NCBI BLink).	0.187	0.164	0.584	2.159	4.999	4.667	0	0	0.449	1.149	6.029	5.93	2.725	1.704	1.084	1.36	2.855	2.897	1.401	0.473	2.581	2.149	5.814	6.04
AT1G55450	AT1G55450	S-adenosyl-L-methionine-dependent methyltransferases superfamily protein; FUNCTIONS IN: methyltransferase activity; EXPRESSED IN: 20 plant structures; EXPRESSED DURING: 13 growth stages; CONTAINS InterPro DOMAIN/s: Methyltransferase type 11 (InterPro:IPR013216); BEST Arabidopsis thaliana protein match is: S-adenosyl-L-methionine-dependent methyltransferases superfamily protein (TAIR:AT3G54150.1).	14.584	11.604	5.14	5.718	10.308	11.479	19.484	20.715	5.764	6.316	12.841	12.371	24.441	28.396	18.517	19.395	13.403	14.744	21.709	20.385	21.285	20.348	9.772	9.196
AT2G30870	ERD13	early dehydration-induced gene ERD13 homologous to tobacco and maize glutathione S-transferases. Encodes glutathione transferase belonging to the phi class of GSTs. Naming convention according to Wagner et al. (2002)	123.859	124.788	42.691	49.306	89.326	89.12	109.683	117.47	71.491	73.129	98.849	104.209	587.959	595.477	486.64	474.517	372.008	379.295	716.108	769.233	741.99	745.189	1479.65	1750.67
AT4G18197	ATPUP7	Member of a family of proteins related to PUP1, a purine transporter. May be involved in the transport of purine and purine derivatives such as cytokinins, across the plasma membrane.	3.057	3.291	3.363	3.423	1.869	1.954	1.77	1.698	1.38	0.893	2.676	2.649	5.647	5.21	5.45	4.557	3.189	3.001	3.456	3.32	4.863	2.025	1.571	1.778
AT1G15100	RHA2A	Encodes a putative RING-H2 finger protein RHA2a.	85.353	88.602	80.562	86.606	73.675	66.33	40.728	45.196	17.9	20.153	23.06	22.656	58.837	58.179	66.371	73.086	70.393	65.666	74.711	81.09	88.59	99.582	169.222	180.987
AT1G72940	AT1G72940	Toll-Interleukin-Resistance (TIR) domain-containing protein; FUNCTIONS IN: transmembrane receptor activity, ATP binding; INVOLVED IN: signal transduction, defense response, apoptosis, innate immune response; LOCATED IN: intrinsic to membrane; EXPRESSED IN: 22 plant structures; EXPRESSED DURING: 13 growth stages; CONTAINS InterPro DOMAIN/s: NB-ARC (InterPro:IPR002182), Toll-Interleukin receptor (I…	25.407	25.849	15.184	15.264	13.498	12.943	51.606	49.892	6.192	7.334	5.901	5.944	9.946	10.605	6.455	8.025	7.09	8.471	5.203	5.091	5.313	5.013	3.369	3.614
AT1G78100	AT1G78100	F-box family protein; CONTAINS InterPro DOMAIN/s: F-box domain, cyclin-like (InterPro:IPR001810), F-box domain, Skp2-like (InterPro:IPR022364); BEST Arabidopsis thaliana protein match is: F-box family protein (TAIR:AT1G22220.1); Has 149 Blast hits to 148 proteins in 12 species: Archae - 0; Bacteria - 0; Metazoa - 0; Fungi - 0; Plants - 149; Viruses - 0; Other Eukaryotes - 0 (source: NCBI BLink).	71.187	74.93	75.424	69.977	46.337	50.521	28.336	26.453	39.515	37.592	30.399	26.939	25.095	26.765	20.048	20.215	25.683	30.14	28.071	26.821	31.715	36.187	57.196	59.651
AT5G54800	GPT1	Encodes glucose6-Phosphate/phosphate transporter 1. Essential for pollen maturation and embryo sac development.	5.162	5.33	4.026	4.312	1.641	1.716	4.151	3.225	3.671	4.651	3.033	3.483	10.439	11.226	12.254	12.765	8.02	5.724	10.796	9.881	8.755	12.282	6.609	6.879
AT5G62600	AT5G62600	Encodes a nuclear importer of serine-arginine rich (SR) proteins and is involved in the regulation of splicing of R genes by regulating the import of the SR proteins into the nucleus.	2.444	2.788	0.967	0.992	2.466	1.802	1.641	1.534	1.644	1.615	1.499	1.372	1.927	2.322	3.309	2.703	2.492	2.078	1.945	2.463	3.593	3.525	2.094	1.514
AT5G25140	CYP71B13	putative cytochrome P450	10.954	14.898	8.93	9.374	22.854	18.396	7.857	8.42	14.475	12.578	16.886	17.812	3.25	3.346	3.788	3.788	4.792	6.851	5.292	3.753	8.004	8.657	11.118	11.096
AT5G64660	CMPG2	CYS, MET, PRO, and GLY protein 2 (CMPG2); FUNCTIONS IN: ubiquitin-protein ligase activity, binding; INVOLVED IN: response to chitin; LOCATED IN: ubiquitin ligase complex; EXPRESSED IN: 23 plant structures; EXPRESSED DURING: 11 growth stages; CONTAINS InterPro DOMAIN/s: U box domain (InterPro:IPR003613), Armadillo-like helical (InterPro:IPR011989), Armadillo-type fold (InterPro:IPR016024); BEST Ar…	20.515	17.539	5.857	6.506	18.389	23.936	12.641	10.707	5.884	8.213	7.742	5.995	55.354	57.444	35.773	33.406	28.673	29.075	29.628	27.555	47.119	46.085	17.377	20.866
AT1G29465	AT1G29465	unknown protein; FUNCTIONS IN: molecular_function unknown; INVOLVED IN: biological_process unknown; LOCATED IN: endomembrane system; Has 30201 Blast hits to 17322 proteins in 780 species: Archae - 12; Bacteria - 1396; Metazoa - 17338; Fungi - 3422; Plants - 5037; Viruses - 0; Other Eukaryotes - 2996 (source: NCBI BLink).	37.608	44.31	20.554	15.386	70.287	66.342	17.036	16.2	19.241	24.674	23.616	24.497	3.529	6.755	11.118	10.226	7.155	6.67	7.876	11.322	13.102	11.508	29.739	30.127
AT4G36900	RAP2.10	encodes a member of the DREB subfamily A-5 of ERF/AP2 transcription factor family (RAP2.10). The protein contains one AP2 domain. There are 16 members in this subfamily including RAP2.9 and RAP2.1.	10.595	11.814	8.991	8.92	35.096	39.364	9.034	10.767	15.463	15.516	14.666	17.705	6.96	6.572	3.795	4.865	7.203	7.967	5.618	5.594	5.962	7.911	15.167	13.507
AT1G66160	ATCMPG1	CYS, MET, PRO, and GLY protein 1 (CMPG1); FUNCTIONS IN: ubiquitin-protein ligase activity, binding; INVOLVED IN: response to chitin; LOCATED IN: ubiquitin ligase complex; EXPRESSED IN: 18 plant structures; EXPRESSED DURING: 9 growth stages; CONTAINS InterPro DOMAIN/s: U box domain (InterPro:IPR003613), Armadillo-type fold (InterPro:IPR016024); BEST Arabidopsis thaliana protein match is: ARM repea…	6.581	6.495	3.291	3.198	20.283	19.102	4.934	4.991	2.025	1.332	3.245	6.059	9.893	11.062	5.867	5.979	6.65	4.812	6.177	5.814	8.974	8.317	3.889	2.87
AT3G23630	ATIPT7	Encodes an isopentenyl transferase involved in cytokinin biosynthesis.	1.887	4.334	0.245	0.713	3.151	4.784	1.047	1.048	0.692	0.552	0.454	0.664	23.927	20.907	10.537	10.859	11.331	9.162	13.478	12.529	14.019	13.698	5.201	5.145
AT2G47240	CER8	Encodes an acyl-CoA synthetase that acts on long-chain and very-long-chain fatty acids, involved in cuticular wax and cutin biosynthesis	3.319	3.769	2.743	3.632	1.323	1.482	3.327	3.343	4.597	5.993	1.453	1.813	0.797	1.308	1.256	1.44	0.42	0.363	0.865	0.845	1.366	1.707	0.347	0.389
AT2G40460	AT2G40460	Major facilitator superfamily protein; FUNCTIONS IN: transporter activity; INVOLVED IN: oligopeptide transport, response to nematode; LOCATED IN: membrane; EXPRESSED IN: 22 plant structures; EXPRESSED DURING: 13 growth stages; CONTAINS InterPro DOMAIN/s: Oligopeptide transporter (InterPro:IPR000109), Major facilitator superfamily, general substrate transporter (InterPro:IPR016196); BEST Arabidops…	23.878	26.511	15.223	14.518	33.785	35.437	15.721	19.416	26.912	24.962	33.723	38.069	1.76	1.986	2.578	1.669	4.67	3.04	2.388	3.665	3.392	3.845	6.96	6.159
AT5G55180	AT5G55180	O-Glycosyl hydrolases family 17 protein; FUNCTIONS IN: cation binding, hydrolase activity, hydrolyzing O-glycosyl compounds, catalytic activity; INVOLVED IN: carbohydrate metabolic process; LOCATED IN: endomembrane system; EXPRESSED IN: 18 plant structures; EXPRESSED DURING: 11 growth stages; CONTAINS InterPro DOMAIN/s: X8 (InterPro:IPR012946), Glycoside hydrolase, catalytic core (InterPro:IPR017…	1.64	1.957	1.977	2.703	9.388	9.741	1.295	1.118	4.176	2.942	9.105	8.819	39.884	38.897	44.444	42.469	32.354	30.735	28.039	29.178	44.058	44.099	24.357	25.82
AT3G45970	EXLA1	member of EXPANSIN-LIKE. Naming convention from the Expansin Working Group (Kende et al, 2004. Plant Mol Bio)	3.134	4.112	1.222	1.092	6.555	7.334	1.466	2.812	0.482	1.902	8.635	6.959	3.603	3.732	1.833	1.643	3.167	1.866	2.407	3.811	4.037	3.346	6.04	6.414
AT1G75450	ATCKX6	This gene used to be called AtCKX6. It encodes a protein whose sequence is similar to cytokinin oxidase/dehydrogenase, which catalyzes the degradation of cytokinins.	0.484	1.039	0.309	0.399	2.014	2.5	0.637	0.586	1.056	1.08	1.565	1.796	0.607	0.601	0.287	0.519	0.298	0.502	0.805	0.389	1.213	0.842	0.793	0.384
AT3G63440	ATCKX6	This gene used to be called AtCKX7. It encodes a protein whose sequence is similar to cytokinin oxidase/dehydrogenase, which catalyzes the degradation of cytokinins.	6.297	7.171	4.263	3.964	1.643	1.659	2.958	3.563	4.99	5.417	0.771	0.627	0.819	0.433	0.904	1.133	0.957	1.887	1.779	1.54	3.101	2.672	5.655	4.042
AT1G20450	ERD10	Encodes a gene induced by low temperature and dehydration. Inhibits e.coli growth while overexpressed. Belongs to the dehydrin protein family, which contains highly conserved stretches of 7-17 residues that are repetitively scattered in their sequences, the K-, S-, Y- and lysine rich segments. LTI29 and LTI30 double overexpressors confer cold tolerance. Localized to membranes and cytoplasm.	535.38	511.921	369.268	307.183	4017.6	3885.16	446.715	449.408	701.845	687.311	2451.76	2510.07	494.493	494.758	250.891	246.444	414.322	423.53	347.296	343.662	562.648	663.431	660.234	682.829
AT5G05600	AT5G05600	2-oxoglutarate (2OG) and Fe(II)-dependent oxygenase superfamily protein; FUNCTIONS IN: oxidoreductase activity, iron ion binding; INVOLVED IN: response to salt stress, response to karrikin; EXPRESSED IN: 15 plant structures; EXPRESSED DURING: 9 growth stages; CONTAINS InterPro DOMAIN/s: Isopenicillin N synthase (InterPro:IPR002283), Oxoglutarate/iron-dependent oxygenase (InterPro:IPR005123); BEST…	3.92	3.205	2.194	2.106	38.614	43.517	2.122	0.852	2.727	2.017	27.901	31.979	2.416	2.793	2.222	2.477	3.539	3.888	2.127	1.94	1.93	2.202	6.661	5.129
AT2G38760	ANNAT3	Annexins are calcium binding proteins that are localized in the cytoplasm. When cytosolic Ca2+ increases, they relocate to the plasma membrane.	0.386	0.253	0.301	0	3.586	3.172	0.112	0.482	1.619	1.521	3.058	3.868	3.693	3.51	1.745	2.802	3.921	3.062	2.325	1.767	4.841	4.428	12.942	11.686
AT5G67190	DEAR2	encodes a member of the DREB subfamily A-5 of ERF/AP2 transcription factor family. The protein contains one AP2 domain. There are 16 members in this subfamily including RAP2.1, RAP2.9 and RAP2.10.	13.533	10.522	7.372	5.663	17.828	23.567	14.304	14.139	18.39	16.574	17.144	14.519	20.743	12.126	14.003	15.026	23.668	24.325	10.723	11.544	20.31	20.353	43.482	37.85
AT4G21215	AT4G21215	unknown protein; Has 35333 Blast hits to 34131 proteins in 2444 species: Archae - 798; Bacteria - 22429; Metazoa - 974; Fungi - 991; Plants - 531; Viruses - 0; Other Eukaryotes - 9610 (source: NCBI BLink).	6.057	4.817	2.649	2.117	8.405	8.055	6.112	4.97	12.263	9.334	5.913	6.139	8.3	7.938	4.786	3.669	8.634	7.926	8.705	8.53	5.785	6.5	11.036	10.247
AT1G64380	AT1G64380	encodes a member of the DREB subfamily A-6 of ERF/AP2 transcription factor family. The protein contains one AP2 domain. There are 8 members in this subfamily including RAP2.4.	10.455	12.012	13.998	11.249	30.144	24.746	6.28	6.371	7.928	7.183	6.827	8.734	0.837	0.213	0.678	1.063	1.124	1.907	0.519	1.085	4.457	3.286	5.786	4.492
AT3G59080	AT3G59080	Eukaryotic aspartyl protease family protein; FUNCTIONS IN: DNA binding, aspartic-type endopeptidase activity; INVOLVED IN: proteolysis; LOCATED IN: endomembrane system; EXPRESSED IN: 21 plant structures; EXPRESSED DURING: 11 growth stages; CONTAINS InterPro DOMAIN/s: Peptidase aspartic (InterPro:IPR021109), Peptidase aspartic, catalytic (InterPro:IPR009007), Peptidase A1 (InterPro:IPR001461), Pep…	3.678	3.473	2.095	2.549	6.126	6.988	5.375	6.324	2.102	2.662	5.389	5.508	11.32	13.342	6.977	7.903	5.295	4.756	7.918	8.084	10.293	8.829	4.037	2.75
AT4G20830	AT4G20830	FAD-binding Berberine family protein; FUNCTIONS IN: electron carrier activity, oxidoreductase activity, FAD binding, catalytic activity; INVOLVED IN: response to oxidative stress; LOCATED IN: mitochondrion, apoplast, plasma membrane, vacuole, plant-type cell wall; EXPRESSED IN: 26 plant structures; EXPRESSED DURING: 14 growth stages; CONTAINS InterPro DOMAIN/s: FAD-binding, type 2 (InterPro:IPR01…	68.211	68.696	22.977	25.711	76.356	78.327	131.672	140.67	24.679	20.959	57.812	59.457	206.05	214.45	118.965	116.862	75.105	74.062	121.288	119.491	158.674	163.786	59.281	54.445
AT4G31800	WRKY18	Pathogen-induced transcription factor. Binds W-box sequences in vitro. Forms protein complexes with itself and with WRKY40 and WRKY60. Constitutive expression of WRKY18 enhanced resistance to P. syringae, but its coexpression with WRKY40 or WRKY60 made plants more susceptible to both P. syringae and B. cinerea. WRKY18, WRKY40, and WRKY60 have partially redundant roles in response to the hemibiotr…	18.481	22.03	6.498	6.311	52.617	54.916	30.83	28.722	8.811	10.075	18.876	15.844	7.192	7.585	7.352	7.829	7.223	7.645	7.25	6.841	10.28	9.073	4.798	4.26
AT2G24600	AT2G24600	Ankyrin repeat family protein; CONTAINS InterPro DOMAIN/s: Ankyrin repeat-containing domain (InterPro:IPR020683), Ankyrin repeat (InterPro:IPR002110); BEST Arabidopsis thaliana protein match is: Ankyrin repeat family protein (TAIR:AT1G10340.1); Has 35333 Blast hits to 34131 proteins in 2444 species: Archae - 798; Bacteria - 22429; Metazoa - 974; Fungi - 991; Plants - 531; Viruses - 0; Other Eukar…	9.899	11.172	8.055	8.156	24.016	26.816	20.133	20.67	2.933	4.179	16.864	18.112	3.559	4.451	4.824	5.274	3.781	3.684	6.863	5.834	3.912	3.626	3.123	2.772
AT1G76930	ATEXT1	Encodes an Arabidopsis extensin gene that belongs to cell-wall hydroxyproline-rich glycoproteins. The cross-link of extensins enforces cell wall strength. Transgenic plants overexpressing this gene show an increase in stem thickness.	5.848	7.379	4.036	2.78	13.519	14.022	7.75	9.558	11.518	11.932	18.764	17.104	469.334	466.843	293.831	295.187	241.172	232.736	243.39	237.143	307.495	304.306	155.76	160.209
AT3G23450	AT3G23450	unknown protein; FUNCTIONS IN: molecular_function unknown; INVOLVED IN: biological_process unknown; LOCATED IN: endomembrane system; EXPRESSED IN: 14 plant structures; EXPRESSED DURING: 8 growth stages; Has 694543 Blast hits to 47111 proteins in 2535 species: Archae - 1794; Bacteria - 163056; Metazoa - 258989; Fungi - 49151; Plants - 70496; Viruses - 8919; Other Eukaryotes - 142138 (source: NCBI …	42.244	42.342	109.68	118.244	149.184	152.936	115.527	122.568	179.504	185.137	166.423	169.304	54.218	58.741	70.07	67.715	38.272	42.248	36.218	40.276	59.608	57.148	27.204	23.917
ATCG00340	PSAB	Encodes the D1 subunit of photosystem I and II reaction centers.	66.178	59.97	154.524	146.15	162.675	160.32	127.924	123.384	97.116	107.184	100.08	93.644	4.972	4.726	5.013	5.649	4.583	5.154	3.734	3.692	2.875	4.605	3.197	1.745
ATCG00350	PSAA	Encodes psaA protein comprising the reaction center for photosystem I along with psaB protein; hydrophobic protein encoded by the chloroplast genome.	106.148	108.544	248.063	243.524	305.749	298.768	208.788	209.9	175.699	178.53	154.809	159.417	8.03	8.817	9.16	6.538	9.777	9.829	5.855	5.855	8.234	6.837	4.242	4.062
AT5G48540	AT5G48540	receptor-like protein kinase-related family protein; FUNCTIONS IN: molecular_function unknown; INVOLVED IN: response to karrikin; LOCATED IN: endomembrane system; EXPRESSED IN: 21 plant structures; EXPRESSED DURING: 13 growth stages; CONTAINS InterPro DOMAIN/s: Protein of unknown function DUF26 (InterPro:IPR002902); BEST Arabidopsis thaliana protein match is: Receptor-like protein kinase-related …	19.434	19.506	37.119	34.793	33.869	34.168	33.976	31.138	20.333	23.92	31.085	33.768	27.496	30.624	22.377	22.635	14.359	10.961	21.559	23.707	27.974	28.496	6.117	5.107
AT1G13250	GATL3	Encodes a protein with putative galacturonosyltransferase activity.	4.219	5.645	9.164	8.725	8.839	7.261	8.911	9.788	16.946	21.907	10.939	13.048	5.389	5.875	4.434	4.585	6.311	5.999	6.195	5.649	6.926	8.472	10.363	11.691
AT5G52060	ATBAG1	A member of Arabidopsis BAG (Bcl-2-associated athanogene) proteins, plant homologs of mammalian regulators of apoptosis. Plant BAG proteins are multi-functional and remarkably similar to their animal counterparts, as they regulate apoptotic-like processes ranging from pathogen attack, to abiotic stress, to plant development.	40.077	53.53	65.153	90.55	130.463	84.99	57.392	80.947	98.408	92.816	91.833	89.02	41.521	45.641	34.647	34.815	41.058	40.181	51.756	52.297	67.844	64.444	92.289	92.871
AT2G26250	KCS10	epidermis-specific, encodes KCS10, a putative 3-ketoacyl-CoA synthase. probably involved in the synthesis of long-chain lipids found in the cuticle.	33.845	32.069	49.505	48.298	51.895	47.91	48.066	51.002	74.794	79.298	52.526	53.724	8.502	10.408	11.951	13.813	6.969	7.341	7.825	7.904	11.536	12.666	6.49	5.404
AT1G55670	PSAG	Encodes subunit G of photosystem I, an 11-kDa membrane protein that plays an important role in electron transport between plastocyanin and PSI and is involved in the stability of the PSI complex. PSI-G subunit is bound to PSI-B and is in contact with Lhca1. The protein inserts into thylakoids by a direct or "spontaneous" pathway that does not involve the activities of any known chloroplast protei…	1447.13	1377.77	2013.53	2020.7	1837.3	1819.1	1751.25	1793.14	2834.05	2853.25	1760.5	1806.9	4.92	5.566	6.31	6.11	5.052	7.347	2.416	1.836	4.064	2.487	3.063	1.6
AT2G18560	AT2G18560	UDP-Glycosyltransferase superfamily protein; FUNCTIONS IN: UDP-glycosyltransferase activity, transferase activity, transferring glycosyl groups; INVOLVED IN: metabolic process; LOCATED IN: cellular_component unknown; CONTAINS InterPro DOMAIN/s: UDP-glucuronosyl/UDP-glucosyltransferase (InterPro:IPR002213); BEST Arabidopsis thaliana protein match is: UDP-Glycosyltransferase superfamily protein (TA…	3.841	2.948	4.994	4.608	3.986	3.764	3.278	4.66	9.113	7.563	7.517	6.5	3.202	3.927	2.88	2.878	5.312	4.722	5.551	4.687	5.907	5.999	7.699	7.76
AT3G61430	ATPIP1	a member of the plasma membrane intrinsic protein subfamily PIP1. localizes to the plasma membrane and exhibits water transport activity in Xenopus oocyte. expressed ubiquitously and protein level decreases slightly during leaf development.	155.568	140.859	210.005	209.01	136.187	145.11	163.751	156.447	209.23	204.27	187.078	195.853	287.236	273.847	211.03	200.616	248.46	261.15	358.134	345.016	361.984	278.764	533.268	530.895
AT1G01620	PIP1	a member of the plasma membrane intrinsic protein subfamily PIP1. localizes to the plasma membrane and exhibits water transport activity in Xenopus oocyte. expressed ubiquitously and protein level decreases slightly during leaf development.	33.45	30.536	43.866	45.806	41.561	40.272	35.52	33.945	50.974	51.465	34.312	30.161	149.135	145.804	112.293	104.332	143.61	144.501	104.877	111.217	116.159	117.067	162.762	151.539
AT2G45960	PIP1	a member of the plasma membrane intrinsic protein subfamily PIP1. localizes to the plasma membrane and exhibits water transport activity in Xenopus oocyte. expressed ubiquitously and protein level decreases slightly during leaf development.	805.253	784.112	974.305	1003.37	822.533	806.17	850.852	847.402	1197.51	1184.85	961.982	985.594	474.333	475.248	492.689	501.891	545.795	534.755	690.883	696.465	852.644	860.21	1230.94	1239.98
AT4G00430	TMP-C	a member of the plasma membrane intrinsic protein subfamily PIP1.	34.547	32.995	46.468	46.823	40.042	54.885	29.151	28.002	41.663	44.961	31.971	32.143	7.13	10.966	8.254	8.387	9.414	10.165	15.602	12.995	17.545	14.703	23.923	21.956
AT2G37170	PIP2B	a member of the plasma membrane intrinsic protein subfamily PIP2. localizes to the plasma membrane and exhibits water transport activity in Xenopus oocyte. expressed specifically in the vascular bundles and protein level increases slightly during leaf dev	52.223	47.411	65.89	62.995	50.513	52.294	102.045	86.328	124.184	123.501	84.878	89.943	263.577	263.026	246.313	253.472	255.609	251.459	341.019	353.322	390.667	403.039	625.282	594.381
AT3G11630	AT3G11630	Encodes a 2-Cys peroxiredoxin (2-Cys PrxA) that contains two catalytic Cys residues.	45.535	46.246	60.058	52.326	37.007	35.153	46.639	43.259	54.695	55.479	32.469	36.806	8.158	6.03	10.622	15.043	7.017	7.612	10.627	8.151	9.202	9.508	4.148	7.738
AT3G50650	AT3G50650	GRAS family transcription factor; CONTAINS InterPro DOMAIN/s: Transcription factor GRAS (InterPro:IPR005202); BEST Arabidopsis thaliana protein match is: GRAS family transcription factor (TAIR:AT5G66770.1); Has 2907 Blast hits to 2857 proteins in 413 species: Archae - 0; Bacteria - 24; Metazoa - 184; Fungi - 97; Plants - 2517; Viruses - 13; Other Eukaryotes - 72 (source: NCBI BLink).	5.006	5.393	1.238	1.559	0.873	0.426	3.464	3.102	1.856	2.623	1.673	1.59	5.754	6.503	5.571	5.268	3.518	3.829	4.215	3.705	4.449	5.726	3.242	2.875
AT5G52980	AT5G52980	CONTAINS InterPro DOMAIN/s: ATPase, vacuolar ER assembly factor, Vma12 (InterPro:IPR021013); Has 1807 Blast hits to 1807 proteins in 277 species: Archae - 0; Bacteria - 0; Metazoa - 736; Fungi - 347; Plants - 385; Viruses - 0; Other Eukaryotes - 339 (source: NCBI BLink).	7.402	7.838	1.621	2.14	3.097	4.274	4.437	3.138	1.766	2.277	1.561	2.469	6.37	6.148	4.609	3.893	5.063	6.031	8.536	8.703	11	6.712	13.665	16.313
AT2G28630	KCS12	Encodes KCS12, a member of the 3-ketoacyl-CoA synthase family involved in the biosynthesis of VLCFA (very long chain fatty acids).	6.249	9.471	2.027	1.376	2.42	1.728	4.406	6.237	3.465	3.96	3.659	4.443	3.746	5.407	4.526	3.372	3.356	2.974	2.265	3.207	1.828	2.368	1.674	1.025
AT3G24000	AT3G24000	Tetratricopeptide repeat (TPR)-like superfamily protein; CONTAINS InterPro DOMAIN/s: Pentatricopeptide repeat (InterPro:IPR002885); BEST Arabidopsis thaliana protein match is: Tetratricopeptide repeat (TPR)-like superfamily protein (TAIR:AT3G23330.1); Has 43197 Blast hits to 14383 proteins in 288 species: Archae - 1; Bacteria - 6; Metazoa - 112; Fungi - 144; Plants - 42273; Viruses - 0; Other Euk…	5.251	4.28	0.977	0.983	0.398	0.893	1.762	1.989	0.382	0.68	0.775	0.672	4.802	3.694	4.84	4.228	4.198	4.472	3.723	4.338	3.82	3.826	2.93	2.446
AT1G18570	BW51A	Encodes a member of the R2R3-MYB transcription family. Involved in indole glucosinolate biosynthesis.	7.136	5.233	1.124	1.069	1.375	1.15	3.798	2.823	0.807	1.39	1.733	2.284	10.054	8.991	7.935	7.334	3.36	5.168	5.097	7.2	11.5	12.624	2.239	3.081
AT2G25590	AT2G25590	Plant Tudor-like protein; FUNCTIONS IN: RNA binding; INVOLVED IN: biological_process unknown; EXPRESSED IN: 24 plant structures; EXPRESSED DURING: 14 growth stages; CONTAINS InterPro DOMAIN/s: Tudor-like, plant (InterPro:IPR014002), Agenet (InterPro:IPR008395); BEST Arabidopsis thaliana protein match is: Plant Tudor-like RNA-binding protein (TAIR:AT4G32440.3); Has 129 Blast hits to 122 proteins i…	10.359	9.856	1.701	1.722	2.167	2.447	2.052	2.347	4.508	2.31	3.626	2.303	8.009	8.852	7.371	6.026	7.162	7.033	8.392	8.445	9.934	10.349	18.212	16.091
AT1G04750	ATVAMP721	Encodes vesicle-associated membrane protein 7B (VAMP7B, or VAMP721). Required for cell plate formation.	9.001	8.836	1.794	1.154	3.053	2.095	3.591	3	2.321	2.28	1.731	2.113	18.243	14.479	6.157	6.088	6.273	7.007	6.075	7.651	10.737	8.902	32.373	48.071
AT1G75670	AT1G75670	DNA-directed RNA polymerases; FUNCTIONS IN: DNA-directed RNA polymerase activity; INVOLVED IN: transcription; LOCATED IN: cellular_component unknown; EXPRESSED IN: 22 plant structures; EXPRESSED DURING: 13 growth stages; CONTAINS InterPro DOMAIN/s: RNA polymerase Rpb7, N-terminal (InterPro:IPR005576); Has 67 Blast hits to 67 proteins in 26 species: Archae - 0; Bacteria - 0; Metazoa - 0; Fungi - 6…	16.935	16.577	3.04	1.44	3.077	2.949	4.436	2.8	3.871	3.3	3.36	3.407	8.344	8.688	8.956	8.059	5.012	5.913	8.611	9.092	7.81	7.976	3.906	5.862
AT3G04060	anac046	NAC domain containing protein 46 (NAC046); FUNCTIONS IN: sequence-specific DNA binding transcription factor activity; INVOLVED IN: multicellular organismal development, regulation of transcription; LOCATED IN: cellular_component unknown; EXPRESSED IN: 12 plant structures; EXPRESSED DURING: LP.06 six leaves visible, LP.04 four leaves visible, 4 anthesis, petal differentiation and expansion stage; …	3.207	4.839	0.25	0.859	1.453	1.919	2.786	2.806	0.128	0.141	0.501	1.129	17.204	18.103	12.311	10.634	18.075	20.183	16.81	17.589	16.977	18.876	37.52	38.674
AT5G27860	AT5G27860	unknown protein; FUNCTIONS IN: molecular_function unknown; INVOLVED IN: biological_process unknown; LOCATED IN: chloroplast; EXPRESSED IN: pollen tube; Has 35333 Blast hits to 34131 proteins in 2444 species: Archae - 798; Bacteria - 22429; Metazoa - 974; Fungi - 991; Plants - 531; Viruses - 0; Other Eukaryotes - 9610 (source: NCBI BLink).	9.239	11.602	0.697	1.473	0.853	3.419	6.299	6.084	3.696	1.96	1.863	2.518	8.223	7.191	6.476	6.905	8.715	6.92	7.935	9.233	10.274	12.266	20.459	27.038
AT2G39705	RTFL8	ROTUNDIFOLIA like 8 (RTFL8); FUNCTIONS IN: molecular_function unknown; INVOLVED IN: shoot development; LOCATED IN: chloroplast; EXPRESSED IN: 23 plant structures; EXPRESSED DURING: 13 growth stages; CONTAINS InterPro DOMAIN/s: DVL (InterPro:IPR012552); BEST Arabidopsis thaliana protein match is: ROTUNDIFOLIA like 7 (TAIR:AT3G55515.1); Has 171 Blast hits to 171 proteins in 12 species: Archae - 0; …	7.1	5.778	0.129	0.544	2.835	0.988	0.861	0.138	2.114	2.027	1.588	1.046	2.531	4.36	1.435	1.65	3.219	4.708	5.083	6.681	7.318	9.64	9.266	11.235
AT5G24880	AT5G24880	BEST Arabidopsis thaliana protein match is: calmodulin-binding protein-related (TAIR:AT5G10660.1); Has 1807 Blast hits to 1807 proteins in 277 species: Archae - 0; Bacteria - 0; Metazoa - 736; Fungi - 347; Plants - 385; Viruses - 0; Other Eukaryotes - 339 (source: NCBI BLink).	5.191	3.21	0.14	0.147	0.512	0.536	0.415	0.447	0.215	0.157	0	0.063	20.647	17.113	9.724	9.188	18.282	17.208	19.734	21.163	24.241	19.874	30.316	28.341
AT4G27480	AT4G27480	Core-2/I-branching beta-1,6-N-acetylglucosaminyltransferase family protein; FUNCTIONS IN: transferase activity, transferring glycosyl groups, acetylglucosaminyltransferase activity; INVOLVED IN: carbohydrate biosynthetic process, N-terminal protein myristoylation; LOCATED IN: endomembrane system, membrane; EXPRESSED IN: 12 plant structures; EXPRESSED DURING: 8 growth stages; CONTAINS InterPro DOM…	2.319	2.908	0.362	0	0.885	0.848	1.343	0.966	0.68	1.085	0.706	0.544	0.533	0.985	0.28	0.281	0.852	1.197	0.965	0.587	0.99	1.036	1.937	2.63
AT2G42150	AT2G42150	DNA-binding bromodomain-containing protein; FUNCTIONS IN: DNA binding; LOCATED IN: nucleus; EXPRESSED IN: 12 plant structures; EXPRESSED DURING: LP.04 four leaves visible, F mature embryo stage, petal differentiation and expansion stage, E expanded cotyledon stage, D bilateral stage; CONTAINS InterPro DOMAIN/s: SANT, DNA-binding (InterPro:IPR001005), Myb, DNA-binding (InterPro:IPR014778), Bromodo…	0.34	0.149	2.518	1.866	2.107	1.864	2.099	2.171	1.948	2.036	1.062	0.877	1.78	1.031	1.354	1.286	1.584	2.215	2.309	1.969	2.454	2.493	3.689	4.051
AT1G20190	ATEXPA11	member of Alpha-Expansin Gene Family. Naming convention from the Expansin Working Group (Kende et al, 2004. Plant Mol Bio)	13.398	13.825	30.29	29.665	22.167	19.626	19.88	21.453	20.517	18.905	8.303	7.885	7.701	8.291	5.004	5.705	7.452	8.271	7.838	8.867	11.855	9.216	15.209	15.248
AT3G53420	PIP2	a member of the plasma membrane intrinsic protein subfamily PIP2. localizes to the plasma membrane and exhibits water transport activity in Xenopus oocyte. expressed specifically in the vascular bundles and protein level increases slightly during leaf dev. When expressed in yeast cells can conduct hydrogen peroxide into those cells.	1018.13	984.941	1622.63	1610.13	1367.56	1412.15	1273.61	1295.9	2047.8	2034.74	1388	1420.27	1087.49	1080.47	977.931	966.72	1124.36	1123.52	1286.22	1270.77	1490.08	1505.74	2448.76	2368.93
AT3G54820	PIP2	plasma membrane intrinsic protein 2;5 (PIP2;5); FUNCTIONS IN: water channel activity; INVOLVED IN: transport, transmembrane transport; LOCATED IN: integral to membrane, membrane; EXPRESSED IN: 17 plant structures; EXPRESSED DURING: 10 growth stages; CONTAINS InterPro DOMAIN/s: Major intrinsic protein, conserved site (InterPro:IPR022357), Aquaporin (InterPro:IPR012269), Major intrinsic protein (In…	1.164	2.036	2.8	2.637	2.591	0.967	5.336	3.637	6.519	6.549	2.845	2.595	2.528	3.533	4.075	4.406	5.015	2.766	2.26	2.576	3.726	5.849	3.597	3.3
AT4G35100	PIP2	a member of the plasma membrane intrinsic protein PIP. functions as aquaporin. Salt-stress-inducible MIP	88.796	87.005	73.038	77.958	60.869	57.335	52.905	52.668	76.419	65.472	34.049	33.38	91.67	102.069	85.133	83.451	93.426	97.206	80.782	80.682	104.283	95.951	111.154	115.453
AT2G37180	RD28	a member of the plasma membrane intrinsic protein PIP2. functions as aquaporin and is involved in dessication.	46.045	54.188	137.503	127.079	135.344	150.939	207.704	204.547	353.101	359.428	208.686	219.173	141.79	145.262	99.749	102.263	170.551	162.497	140.526	143.387	205.554	211.391	329.033	328.755
AT1G29430	AT1G29430	SAUR-like auxin-responsive protein family ; CONTAINS InterPro DOMAIN/s: Auxin responsive SAUR protein (InterPro:IPR003676); BEST Arabidopsis thaliana protein match is: SAUR-like auxin-responsive protein family (TAIR:AT5G27780.1); Has 636 Blast hits to 622 proteins in 19 species: Archae - 0; Bacteria - 0; Metazoa - 0; Fungi - 0; Plants - 636; Viruses - 0; Other Eukaryotes - 0 (source: NCBI BLink).	3.997	3.344	5.829	4.439	6.466	3.813	8.554	7.819	13.07	13.104	5.849	6.363	0	0	1.259	0.947	0.295	0.283	0.289	0.22	0.342	0	0	0
AT2G24762	AtGDU4	Encodes a member of the GDU (glutamine dumper) family proteins involved in amino acid export: At4g31730 (GDU1), At4g25760 (GDU2), At5g57685 (GDU3), At2g24762 (GDU4), At5g24920 (GDU5), At3g30725 (GDU6) and At5g38770 (GDU7).	11.29	9.48	1.174	1.612	2.01	1.201	3.574	4.139	7.347	5.015	6.731	8.055	5.883	6.441	2.072	2.735	4.083	4.905	5.26	3.997	7.116	5.186	13.123	10.504
AT2G19780	AT2G19780	Leucine-rich repeat (LRR) family protein; INVOLVED IN: signal transduction; LOCATED IN: endomembrane system; EXPRESSED IN: 14 plant structures; EXPRESSED DURING: 7 growth stages; CONTAINS InterPro DOMAIN/s: Leucine-rich repeat-containing N-terminal domain, type 2 (InterPro:IPR013210), Leucine-rich repeat (InterPro:IPR001611); BEST Arabidopsis thaliana protein match is: Leucine-rich repeat (LRR) f…	0.981	1.769	4.494	5.807	2.865	2.323	2.414	2.605	6.081	4.837	4.096	3.755	1.597	2.121	1.021	0.835	1.143	1.498	1.122	1.473	2.173	2.699	4.3	3.262
AT2G22240	ATIPS2	** Referred to as MIPS1 in Mitsuhashi et al 2008. Myo-inositol-1-phosphate synthase isoform 2. Expressed in leaf, root and silique. Immunolocalization experiments with an antibody recognizing MIPS1, MIPS2, and MIPS3 showed endosperm localization.	19.159	23.431	57.81	57.943	67.32	74.219	32.552	34.327	75.732	76.146	41.437	40.806	2.992	1.969	4.089	4.092	5.701	7.046	3.798	4.443	6.98	7.473	6.019	5.501
AT5G03545	ATIPS2	Expressed in response to phosphate starvation, this response is enhanced by the presence of IAA.	0	0.3	0	0	0	0	0.199	0.143	0.137	0.301	0.165	0	19.588	13.744	13.915	12.311	8.287	7.826	11.275	12.58	8.785	9.522	4.985	5.536
AT5G22090	AT5G22090	Protein of unknown function (DUF3049); FUNCTIONS IN: molecular_function unknown; INVOLVED IN: biological_process unknown; LOCATED IN: chloroplast; CONTAINS InterPro DOMAIN/s: Protein of unknown function DUF3049 (InterPro:IPR021410); BEST Arabidopsis thaliana protein match is: Protein of unknown function (DUF3049) (TAIR:AT4G02810.1); Has 1373 Blast hits to 1137 proteins in 167 species: Archae - 0;…	67.348	61.133	109.639	112.067	76.242	68.859	53.421	55.507	102.399	98.54	72.695	72.785	62.409	61.428	90.421	92.16	70.967	70.136	61.365	60.314	76.272	72.962	54.948	53.843
AT5G07770	AT5G07770	Actin-binding FH2 protein; FUNCTIONS IN: actin binding; INVOLVED IN: cellular component organization, actin cytoskeleton organization; LOCATED IN: chloroplast; EXPRESSED IN: 20 plant structures; EXPRESSED DURING: 8 growth stages; CONTAINS InterPro DOMAIN/s: Actin-binding FH2/DRF autoregulatory (InterPro:IPR003104), Actin-binding FH2 (InterPro:IPR015425); BEST Arabidopsis thaliana protein match is…	5.921	4.826	1.05	1.109	1.498	1.253	3.247	3.886	1.328	1.77	1.811	1.232	2.784	1.756	1.397	1.63	3.079	2.521	2.015	1.9	2.12	1.975	3.865	4.656
AT2G18220	AT2G18220	Noc2p family; INVOLVED IN: biological_process unknown; LOCATED IN: cellular_component unknown; EXPRESSED IN: 22 plant structures; EXPRESSED DURING: 13 growth stages; CONTAINS InterPro DOMAIN/s: Uncharacterised protein family UPF0120 (InterPro:IPR005343); BEST Arabidopsis thaliana protein match is: Noc2p family (TAIR:AT3G55510.1); Has 4709 Blast hits to 3397 proteins in 331 species: Archae - 4; Ba…	8.829	8.518	1.22	1.954	2.118	2.315	5.375	7.146	2.503	4.07	3.347	3.197	11.136	10.703	17.431	16.18	8.894	9.906	13.013	15.981	14.36	14.438	11.729	8.802
AT5G41610	ATCHX18	member of Putative Na+/H+ antiporter family	2.101	1.47	0.295	0.242	0.601	0.251	1.752	1.961	0.303	0.295	0.424	0.296	4.927	4.936	4.444	4.238	4.381	3.869	2.762	2.737	4.677	4.022	1.937	1.76
AT5G21070	AT5G21070	unknown protein; Has 115 Blast hits to 115 proteins in 34 species: Archae - 1; Bacteria - 36; Metazoa - 0; Fungi - 0; Plants - 60; Viruses - 0; Other Eukaryotes - 18 (source: NCBI BLink).	6.242	4.55	0.487	1.2	2.382	2.801	6.084	6.761	1.831	2.372	2.301	2.197	3.588	3.031	3.315	3.119	3.615	3.729	3.808	4.933	5.738	7.069	9.07	7.804
AT4G37520	AT4G37520	Peroxidase superfamily protein; FUNCTIONS IN: protein binding, peroxidase activity; INVOLVED IN: oxidation reduction, response to oxidative stress; LOCATED IN: cytoplasm; CONTAINS InterPro DOMAIN/s: Haem peroxidase (InterPro:IPR010255), Plant peroxidase (InterPro:IPR000823), Peroxidases heam-ligand binding site (InterPro:IPR019793), Haem peroxidase, plant/fungal/bacterial (InterPro:IPR002016); BE…	21.389	18.947	2.675	2.974	2.927	2.97	7.578	7.068	2.96	2.928	4.426	4.511	41.222	44.453	35.232	31.73	22.794	21.763	27.857	28.016	22.488	21.939	14.108	13.934
AT4G40020	AT4G40020	Myosin heavy chain-related protein; BEST Arabidopsis thaliana protein match is: Plant protein of unknown function (DUF827) (TAIR:AT5G16730.1); Has 160438 Blast hits to 85353 proteins in 3205 species: Archae - 2021; Bacteria - 26641; Metazoa - 65466; Fungi - 13044; Plants - 8368; Viruses - 589; Other Eukaryotes - 44309 (source: NCBI BLink).	9.806	9.988	1.208	0.585	2.215	1.287	3.399	4.676	0	0.113	0.589	0.409	3.758	4.053	2.757	3.048	2.132	2.523	3.22	3.1	4.066	2.84	1.228	0.844
AT4G08470	MEKK3	Encodes a member of the A1 subgroup of the MEKK (MAPK/ERK kinase kinase) family. MEKK is another name for Mitogen-Activated Protein Kinase Kinase Kinase (MAPKKK or MAP3K). This subgroup has four members: At4g08500 (MEKK1, also known as ARAKIN, MAP3Kb1, MAPKKK8), At4g08480 (MEKK2, also known as MAP3Kb4, MAPKKK9), At4g08470 (MEKK3, also known as MAP3Kb3, MAPKKK10) and At4g12020 (MEKK4, also known a…	58.12	59.599	3.906	5.326	5.018	6.005	33.801	25.928	6.795	10.892	10.422	8.389	4.663	6.348	8.309	6.852	2.417	6.041	4.324	4.248	2.684	3.518	2.604	2.709
AT2G37750	AT2G37750	unknown protein; Has 21 Blast hits to 21 proteins in 7 species: Archae - 0; Bacteria - 0; Metazoa - 0; Fungi - 0; Plants - 21; Viruses - 0; Other Eukaryotes - 0 (source: NCBI BLink).	10.876	8.965	0.326	0.689	0.399	0.834	4.118	4.008	0.335	0	0.603	0.736	82.711	78.647	67.867	71.634	84.026	95.081	96.754	87.804	71.891	61.855	185.072	182.081
AT1G51860	AT1G51860	Leucine-rich repeat protein kinase family protein; FUNCTIONS IN: kinase activity; INVOLVED IN: protein amino acid phosphorylation; LOCATED IN: endomembrane system; EXPRESSED IN: stem, root, stamen; EXPRESSED DURING: 4 anthesis; CONTAINS InterPro DOMAIN/s: Protein kinase, ATP binding site (InterPro:IPR017441), Protein kinase, catalytic domain (InterPro:IPR000719), Leucine-rich repeat (InterPro:IPR…	2.364	3.589	0.035	0.147	0.085	0.4	2.634	2.973	0.321	0.391	0.665	0.659	6.836	7.431	4.232	4.052	4.309	5.814	7.533	8.29	4.524	5.549	10.19	12.255
AT4G26200	ACS7	Member of a family of proteins in Arabidopsis that encode 1-Amino-cyclopropane-1-carboxylate synthase, an enzyme involved in ethylene biosynthesis. Not expressed in response to IAA.	1.428	0.986	0	0	0	0.15	2.176	2.067	0	0	0	0.106	3.745	3.285	2.668	3.278	2.357	1.715	2.939	2.994	3.331	2.806	0.452	1.18
AT1G13480	AT1G13480	Protein of unknown function (DUF1262); CONTAINS InterPro DOMAIN/s: Protein of unknown function DUF1262 (InterPro:IPR010683); BEST Arabidopsis thaliana protein match is: Protein of unknown function (DUF1262) (TAIR:AT1G13520.1); Has 111 Blast hits to 104 proteins in 9 species: Archae - 0; Bacteria - 0; Metazoa - 0; Fungi - 0; Plants - 111; Viruses - 0; Other Eukaryotes - 0 (source: NCBI BLink).	2.58	3.269	0.069	0	0.339	0.532	6.852	5.411	0	0.156	0.299	0.251	96.549	100.039	45.881	48.415	37.929	42.547	62.697	68.23	82.979	79.701	30.58	26.542
AT5G22530	AT5G22530	unknown protein; BEST Arabidopsis thaliana protein match is: unknown protein (TAIR:AT5G22520.1); Has 30201 Blast hits to 17322 proteins in 780 species: Archae - 12; Bacteria - 1396; Metazoa - 17338; Fungi - 3422; Plants - 5037; Viruses - 0; Other Eukaryotes - 2996 (source: NCBI BLink).	11.244	5.932	0	0.294	0.341	0.356	12.918	13.234	0.714	0.782	1.373	2.262	4.24	6.337	4.136	6.161	3.328	4.071	4.603	4.062	4.746	5.978	1.073	0.311
AT2G38830	AT2G38830	Ubiquitin-conjugating enzyme/RWD-like protein; FUNCTIONS IN: molecular_function unknown; INVOLVED IN: protein modification process, protein transport; LOCATED IN: endomembrane system; EXPRESSED IN: root; CONTAINS InterPro DOMAIN/s: Ubiquitin-conjugating enzyme/RWD-like (InterPro:IPR016135), Tumour susceptibility gene 101 (InterPro:IPR008883), Steadiness box (InterPro:IPR017916); BEST Arabidopsis …	4.895	5.519	0.17	0	0	0	7.244	7.975	0	0	0.314	0.383	8.753	7.131	8.824	7.807	4.149	5.406	10.136	8.734	6.428	6.038	3.706	4.08
AT1G13520	AT1G13520	Protein of unknown function (DUF1262); CONTAINS InterPro DOMAIN/s: Protein of unknown function DUF1262 (InterPro:IPR010683); BEST Arabidopsis thaliana protein match is: Protein of unknown function (DUF1262) (TAIR:AT1G13480.1); Has 107 Blast hits to 100 proteins in 12 species: Archae - 0; Bacteria - 6; Metazoa - 0; Fungi - 0; Plants - 101; Viruses - 0; Other Eukaryotes - 0 (source: NCBI BLink).	8.744	6.908	0.147	0	0	0	20.525	17.39	0.301	0.742	0.723	0.794	23.202	25.424	14.369	18.962	11.555	9.728	15.254	15.217	17.038	18.717	5.088	4.265
AT3G16530	AT3G16530	Lectin like protein whose expression is induced upon treatment with chitin oligomers.	4.904	8.007	25.161	21.099	20.791	26.085	7.635	7.082	21.71	21.976	89.646	84.014	2.673	3.572	2.052	1.782	0.277	0.355	2.811	1.86	2.898	4.589	0.218	0.19
AT3G15356	AT3G15356	Legume lectin family protein; FUNCTIONS IN: carbohydrate binding, binding; INVOLVED IN: defense response to fungus, incompatible interaction; LOCATED IN: apoplast, cell wall; EXPRESSED IN: 7 plant structures; CONTAINS InterPro DOMAIN/s: Legume lectin, beta chain (InterPro:IPR001220), Concanavalin A-like lectin/glucanase, subgroup (InterPro:IPR013320), Concanavalin A-like lectin/glucanase (InterPr…	7.256	8.202	25.251	27.406	25.77	22.267	12.475	11.068	35.278	37.681	71.971	77.964	6.758	6.505	8.085	9.026	7.38	7.639	5.015	5.928	8.245	6.944	2.908	5.161
AT5G15600	SP1L4	SPIRAL1-LIKE4 belongs to a six-member gene family in Arabidopsis; all members share high sequence similarity in amino- and carboxy-terminal regions. Regulates cortical microtubule organization. Mutant plants exhibit altered patterns of root, leaf and petal growth as a result of defective anisotropic cell expansion.	13.116	7.06	17.838	20.919	13.153	13.081	10.418	8.826	17.22	17.544	8.974	7.222	16.624	16.994	8.525	10.388	19.382	19.042	11.892	11.907	18.051	14.484	30.668	21.268
AT5G58770	AT5G58770	Undecaprenyl pyrophosphate synthetase family protein; FUNCTIONS IN: dehydrodolichyl diphosphate synthase activity; INVOLVED IN: dolichol biosynthetic process; LOCATED IN: chloroplast; EXPRESSED IN: 15 plant structures; EXPRESSED DURING: 9 growth stages; CONTAINS InterPro DOMAIN/s: Di-trans-poly-cis-decaprenylcistransferase-like, conserved site (InterPro:IPR018520), Di-trans-poly-cis-decaprenylcis…	147.713	153.563	296.095	302.757	254.639	237.484	160.068	166.731	178.367	181.108	124.663	128.98	2.343	1.093	1.661	1.785	4.256	3.558	4.542	4.487	4.623	6.269	7.33	7.238
AT1G19700	BLH10	Encodes a member of the BEL family of homeodomain proteins. Its interaction with PLP (PAS/LOV PROTEIN) is diminished by blue light.	38.324	31.925	61.765	64.8	58.889	54.689	34.005	34.092	38.164	41.305	25.57	25.986	12.923	12.454	10.335	10.231	14.992	16.38	14.079	11.966	17.537	17.437	25.82	26.281
AT4G23820	AT4G23820	Pectin lyase-like superfamily protein; FUNCTIONS IN: polygalacturonase activity; INVOLVED IN: carbohydrate metabolic process; LOCATED IN: endomembrane system; EXPRESSED IN: 22 plant structures; EXPRESSED DURING: 13 growth stages; CONTAINS InterPro DOMAIN/s: Pectin lyase fold/virulence factor (InterPro:IPR011050), Glycoside hydrolase, family 28 (InterPro:IPR000743), Pectin lyase fold (InterPro:IPR…	19.167	17.168	23.144	42.699	21.502	18.581	11.365	10.731	19.322	20.301	8.552	8.583	8.931	9.005	7.941	7.871	6.433	5.372	4.72	4.605	6.418	5.43	4.226	4.615
AT3G03870	AT3G03870	unknown protein; BEST Arabidopsis thaliana protein match is: unknown protein (TAIR:AT5G18130.1); Has 47 Blast hits to 47 proteins in 13 species: Archae - 0; Bacteria - 0; Metazoa - 2; Fungi - 0; Plants - 45; Viruses - 0; Other Eukaryotes - 0 (source: NCBI BLink).	12.152	16.28	4.526	3.518	7.206	10.591	11.03	9.942	7.445	7.775	12.948	12.641	11.83	8.672	6.343	3.978	11.506	11.416	6.012	5.883	8.41	7.649	12.835	13.083
AT5G18470	AT5G18470	Curculin-like (mannose-binding) lectin family protein; FUNCTIONS IN: sugar binding; INVOLVED IN: response to karrikin; LOCATED IN: plant-type cell wall; EXPRESSED IN: 22 plant structures; EXPRESSED DURING: 12 growth stages; CONTAINS InterPro DOMAIN/s: Curculin-like (mannose-binding) lectin (InterPro:IPR001480); BEST Arabidopsis thaliana protein match is: lectin protein kinase family protein (TAIR…	19.456	19.75	1.874	1.451	2.979	2.875	28.699	29.552	1.089	1.193	7.93	8.456	8.652	9.039	8.177	5.965	6.379	5.479	5.396	7.796	5.599	6.13	3.53	2.584
AT5G39850	AT5G39850	Ribosomal protein S4; FUNCTIONS IN: structural constituent of ribosome; INVOLVED IN: translation; LOCATED IN: cytosolic small ribosomal subunit, membrane; EXPRESSED IN: 22 plant structures; EXPRESSED DURING: 13 growth stages; CONTAINS InterPro DOMAIN/s: Ribosomal protein S4 (InterPro:IPR001912), Ribosomal protein S4, conserved site (InterPro:IPR018079), Ribosomal protein S4/S9, eukaryotic/archaea…	12.478	14	1.27	0.894	1.294	2.57	8.325	8.136	3.364	3.33	6.521	5.348	5.093	6.051	4.224	4.929	4.483	4.751	6.094	4.716	7.213	8.048	11.145	12.541
AT4G26270	PFK3	phosphofructokinase 3 (PFK3); CONTAINS InterPro DOMAIN/s: Pyrophosphate-dependent phosphofructokinase TP0108 (InterPro:IPR012004), Phosphofructokinase (InterPro:IPR000023); BEST Arabidopsis thaliana protein match is: phosphofructokinase 7 (TAIR:AT5G56630.1); Has 30201 Blast hits to 17322 proteins in 780 species: Archae - 12; Bacteria - 1396; Metazoa - 17338; Fungi - 3422; Plants - 5037; Viruses -…	5.487	5.349	0.178	0.706	1.199	0.912	3.574	4.476	1.097	0.702	1.759	1.569	2.321	2.342	3.932	3.271	2.228	1.769	3.281	2.565	3.49	3.337	1.604	1.745
AT5G40780	LHT1	Encodes LHT1 (lysine histidine transporter), a high-affinity transporter for cellular amino acid uptake in both root epidermis and leaf mesophyll.	6.058	6.518	0.435	0.115	0.731	0.972	4.113	4.119	1.449	0.977	3.951	4.118	10.033	12.427	10.188	9.553	6.846	5.843	7.88	7.837	9.602	9.797	4.117	3.766
AT1G59590	ZCF37	ZCF37 mRNA, complete cds	15.232	15.327	0.357	0.66	2.403	1.599	25.73	27.671	1.649	1.908	5.011	6.773	15.798	16.996	8.544	7.387	5.824	8.957	15.15	14.264	22.22	18.524	19.739	24.875
AT4G20000	AT4G20000	VQ motif-containing protein; CONTAINS InterPro DOMAIN/s: VQ (InterPro:IPR008889); Has 92 Blast hits to 92 proteins in 13 species: Archae - 0; Bacteria - 0; Metazoa - 0; Fungi - 0; Plants - 92; Viruses - 0; Other Eukaryotes - 0 (source: NCBI BLink).	3.721	2.754	0	0.118	0.819	2.141	5.718	5.962	0.229	0.376	2.34	3.124	37.073	36.485	26.433	30.685	17.953	18.189	34.413	33.66	40.313	37.258	10.47	8.489
AT3G60470	AT3G60470	Plant protein of unknown function (DUF247); CONTAINS InterPro DOMAIN/s: Protein of unknown function DUF247, plant (InterPro:IPR004158); BEST Arabidopsis thaliana protein match is: Plant protein of unknown function (DUF247) (TAIR:AT2G28580.1); Has 1401 Blast hits to 907 proteins in 17 species: Archae - 0; Bacteria - 0; Metazoa - 0; Fungi - 0; Plants - 1401; Viruses - 0; Other Eukaryotes - 0 (sourc…	1.218	1.85	0	0	0	0	3.192	2.884	0.154	0.225	0.462	0.451	8.253	9.454	6.546	4.6	4.292	5.483	10.559	12.441	8.585	8.588	3.212	2.572
AT2G40750	ATWRKY54	member of WRKY Transcription Factor; Group III	11.057	12.012	0.487	0	0.851	1.957	9.552	14.19	3.496	4.847	3.858	4.395	6.97	7.55	7.492	8.587	5.215	6.683	7.567	6.596	5.884	5.803	2.859	3.811
AT3G11580	AT3G11580	AP2/B3-like transcriptional factor family protein; FUNCTIONS IN: sequence-specific DNA binding transcription factor activity; INVOLVED IN: regulation of transcription, DNA-dependent; LOCATED IN: cellular_component unknown; EXPRESSED IN: 18 plant structures; EXPRESSED DURING: 9 growth stages; CONTAINS InterPro DOMAIN/s: Transcriptional factor B3 (InterPro:IPR003340); BEST Arabidopsis thaliana prot…	19.403	21.31	5.717	5.95	8.535	7.848	17.227	18.411	17.076	15.405	8.914	7.893	19	18.843	19.987	21.348	14.618	13.699	15.336	19.832	19.428	26.101	10.37	11.565
AT4G23400	PIP1D	plasma membrane intrinsic protein 1;5 (PIP1;5); FUNCTIONS IN: water channel activity; INVOLVED IN: response to salt stress, transport; LOCATED IN: plasma membrane, membrane; EXPRESSED IN: 22 plant structures; EXPRESSED DURING: 14 growth stages; CONTAINS InterPro DOMAIN/s: Major intrinsic protein, conserved site (InterPro:IPR022357), Aquaporin (InterPro:IPR012269), Major intrinsic protein (InterPr…	38.015	43.598	77.755	74.122	46.841	40.337	27.394	34.928	42.75	42.775	26.502	25.947	44.834	38.745	31.74	31.849	24.075	27.185	35.67	32.513	46.696	51.947	78.2	76.729
AT2G25900	ATCTH	putative Cys3His zinc finger protein (ATCTH) mRNA, complete	7.806	8.637	1.041	0.879	2.8	1.53	4.829	5.558	20.871	18.894	17.225	19.822	29.195	29.581	23.58	21.395	40.429	40.383	14.432	14.636	45.928	45.206	70.13	68.495
AT3G26830	PAD3	Mutations in pad3 are defective in biosynthesis of the indole derived phytoalexin camalexin. Encodes a cytochrome P450 enzyme that catalyzes the conversion of dihydrocamalexic acid to camalexin.	16.159	16.899	0.952	0.71	0.822	0.788	17.591	17.891	4.022	5.667	7.666	8.343	5.449	7.781	6.71	7.177	3.774	2.516	4.242	2.497	3.749	4.605	1.152	2.067
AT1G02400	ATGA2OX4	Encodes a gibberellin 2-oxidase that acts on C19 gibberellins but not C20 gibberellins.	3.027	3.193	0.347	0.66	18.941	19.181	1.804	2.077	0.142	0.468	1.241	0.815	9.826	7.944	5.997	6.066	7.169	5.585	9.704	11.427	8.944	11.93	16.417	13.358
AT1G47990	ATGA2OX4	Encodes a gibberellin 2-oxidase that acts on C19 gibberellins. AtGA2OX4 expression is responsive to cytokinin and KNOX activities.	0	0	0	0	0	0	0	0	0	0	0	0	0.095	0.225	0.715	0.448	0.209	0.302	0.205	0.156	0	0.827	0	0.323
AT3G23510	AT3G23510	Cyclopropane-fatty-acyl-phospholipid synthase; FUNCTIONS IN: cyclopropane-fatty-acyl-phospholipid synthase activity; INVOLVED IN: lipid biosynthetic process; LOCATED IN: endomembrane system; CONTAINS InterPro DOMAIN/s: Amine oxidase (InterPro:IPR002937), Cyclopropane-fatty-acyl-phospholipid/mycolic acid synthase (InterPro:IPR003333), Adrenodoxin reductase (InterPro:IPR000759); BEST Arabidopsis th…	0.74	0.817	1.215	1.411	0.334	0.349	1.082	1.2	1.215	0.922	0.225	0.384	2.447	2.162	1.213	0.743	2.673	2.823	1.328	2.486	1.342	1.267	4.37	3.974
AT4G38950	AT4G38950	ATP binding microtubule motor family protein; FUNCTIONS IN: microtubule motor activity, ATP binding; INVOLVED IN: microtubule-based process, microtubule-based movement; EXPRESSED IN: 20 plant structures; EXPRESSED DURING: 11 growth stages; CONTAINS InterPro DOMAIN/s: Protein of unknown function DUF3490 (InterPro:IPR021881), Kinesin, motor region, conserved site (InterPro:IPR019821), Kinesin, moto…	6.389	6.978	11.768	12.311	5.785	4.86	6.646	7.879	15.854	17.058	4.026	4.015	5.007	5.587	2.876	2.558	3.824	3.852	5.105	4.381	3.199	3.593	6.872	6.895
AT5G59780	ATMYB59	Encodes a putative transcription factor (MYB59).	29.382	25.332	5.606	6.444	16.434	15.601	9.976	14.089	10.57	11.954	27.135	24.482	64.232	59.95	56.8	59.914	107.584	101.517	86.791	82.991	132.092	135.546	159.715	156.913
AT1G09930	ATOPT2	oligopeptide transporter	1.352	1.277	0	0	0.567	0.431	0.094	0.18	0	0	0.494	0.228	0.331	0.197	0.431	0.491	0.229	0.132	0.09	0.137	0.373	0.466	0	0
AT3G23250	ATMYB15	Member of the R2R3 factor gene family.	8.256	6.367	0.069	0.585	21.594	24.171	3.29	2.884	1.705	1.012	4.311	7.062	43.541	41.381	19.674	18.548	26.484	23.07	19.203	23.516	29.988	31.605	9.34	7.589
AT5G60680	AT5G60680	Protein of unknown function, DUF584; CONTAINS InterPro DOMAIN/s: Protein of unknown function DUF584 (InterPro:IPR007608); BEST Arabidopsis thaliana protein match is: Protein of unknown function, DUF584 (TAIR:AT3G45210.1); Has 1807 Blast hits to 1807 proteins in 277 species: Archae - 0; Bacteria - 0; Metazoa - 736; Fungi - 347; Plants - 385; Viruses - 0; Other Eukaryotes - 339 (source: NCBI BLink).	18.771	15.793	4.135	4.604	11.619	13.72	7.385	4.179	25.91	27.514	26.593	26.836	24.16	25.049	15.983	14.97	27.569	25.215	17.167	15.22	34.575	35.931	45.232	52.247
AT5G03890	AT5G03890	unknown protein; INVOLVED IN: N-terminal protein myristoylation; LOCATED IN: cellular_component unknown; BEST Arabidopsis thaliana protein match is: unknown protein (TAIR:AT3G10120.1); Has 1807 Blast hits to 1807 proteins in 277 species: Archae - 0; Bacteria - 0; Metazoa - 736; Fungi - 347; Plants - 385; Viruses - 0; Other Eukaryotes - 339 (source: NCBI BLink).	7.948	6.759	0.344	0	2.949	7.046	4.73	6.438	3.003	2.323	0.425	0.466	6.43	3.216	6.716	4.011	4.491	3.777	11.388	10.189	18.047	17.749	16.15	18.295
AT5G40000	AT5G40000	P-loop containing nucleoside triphosphate hydrolases superfamily protein; FUNCTIONS IN: nucleoside-triphosphatase activity, ATPase activity, nucleotide binding, ATP binding; INVOLVED IN: biological_process unknown; LOCATED IN: endomembrane system; CONTAINS InterPro DOMAIN/s: ATPase, AAA+ type, core (InterPro:IPR003593), ATPase, AAA-type, core (InterPro:IPR003959), ATPase, AAA-type, conserved site…	7.931	7.676	0	0	1.449	1.431	8.599	11.458	0.135	0	0.325	0.119	16.683	16.362	11.794	14.257	15.804	17.528	14.601	14.029	14.043	13.97	6.595	4.857
AT3G28345	AT3G28345	Encodes an ATP-binding cassette (ABC) transporter. Expressed in the vascular tissue of primary stem.	1.9	1.876	4.995	4.291	2.368	2.017	1.313	2.042	2.917	3.009	2.298	1.683	8.336	9.987	5.437	6.541	7.817	10.559	12.364	11.991	9.536	10.058	30.151	35.894
AT4G22592	CPuORF27	Upstream open reading frames (uORFs) are small open reading frames found in the 5' UTR of a mature mRNA, and can potentially mediate translational regulation of the largest, or major, ORF (mORF). CPuORF27 represents a conserved upstream opening reading frame relative to major ORF AT4G22590.1	6.762	6.743	1.16	1.281	3.419	3.237	4.816	6.874	2.272	2.075	3.349	3.666	6.841	7.019	4.359	4.607	3.267	3.856	3.488	3.292	4.396	5.501	2.236	1.947
AT1G66880	AT1G66880	Protein kinase superfamily protein; FUNCTIONS IN: protein serine/threonine kinase activity, protein kinase activity, ATP binding; INVOLVED IN: protein amino acid phosphorylation; LOCATED IN: plasma membrane; EXPRESSED IN: 21 plant structures; EXPRESSED DURING: 13 growth stages; CONTAINS InterPro DOMAIN/s: Protein kinase, ATP binding site (InterPro:IPR017441), Serine/threonine-protein kinase domai…	37.344	35.643	5.332	5.027	13.6	14.307	41.567	44.996	10.679	10.931	28.688	28.358	11.601	10.737	8.818	9.194	7.086	8.078	8.42	8.754	8.841	9.406	5.732	4.964
AT1G73500	ATMKK9	member of MAP Kinase Kinase family. Autophosphorylates and also phosphorylates MPK3 and MPK6. Independently involved in ethylene and calmalexin biosynthesis. Induces transcription of ACS2, ACS6, ERF1, ERF2, ERF5, ERF6, CYP79B2, CYP79B3, CYP71A13 and PAD3.	38.939	33.916	5.105	5.051	19.758	16.857	17.894	17.533	9.877	10.315	10.516	13.708	15.873	14.709	12.781	10.913	11.726	11.947	13.855	15.452	12.892	13.876	5.562	7.588
AT5G02490	AT5G02490	Heat shock protein 70 (Hsp 70) family protein; FUNCTIONS IN: protein binding; INVOLVED IN: protein folding, response to cadmium ion, response to heat, response to bacterium; LOCATED IN: cytosol, cell wall, plasma membrane; EXPRESSED IN: 19 plant structures; EXPRESSED DURING: 10 growth stages; CONTAINS InterPro DOMAIN/s: Heat shock protein 70, conserved site (InterPro:IPR018181), Heat shock protei…	127.804	119.804	15.895	18.067	62.908	67.32	222.137	226.97	31.409	28.57	87.955	92.786	16.014	12.95	14.273	13.626	11.091	8.385	17.772	17.2	17.268	17.177	7.826	7.76
AT3G28580	AT3G28580	P-loop containing nucleoside triphosphate hydrolases superfamily protein; FUNCTIONS IN: nucleoside-triphosphatase activity, ATPase activity, nucleotide binding, ATP binding; INVOLVED IN: response to abscisic acid stimulus; LOCATED IN: endoplasmic reticulum; EXPRESSED IN: 10 plant structures; EXPRESSED DURING: LP.04 four leaves visible, 4 anthesis, petal differentiation and expansion stage; CONTAI…	102.806	104.53	1.743	2.474	9.061	7.593	175.679	182.889	2.738	3.123	7.387	6.245	36.932	36.754	36.877	40.417	22.967	22.02	25.858	27.818	32.673	29.21	11.198	10.174
AT5G67340	AT5G67340	ARM repeat superfamily protein; FUNCTIONS IN: ubiquitin-protein ligase activity, binding; INVOLVED IN: protein ubiquitination; LOCATED IN: endomembrane system, ubiquitin ligase complex; EXPRESSED IN: 11 plant structures; EXPRESSED DURING: 7 growth stages; CONTAINS InterPro DOMAIN/s: U box domain (InterPro:IPR003613), Armadillo-like helical (InterPro:IPR011989), Armadillo (InterPro:IPR000225), Arm…	12.653	11.976	1.272	1.385	5.658	5.521	20.636	24.297	3.124	2.99	8.484	8.491	9.811	9.09	9.022	10.507	7.331	6.242	9.664	8.25	9.103	7.616	5.944	4.786
AT5G25250	AT5G25250	SPFH/Band 7/PHB domain-containing membrane-associated protein family; FUNCTIONS IN: molecular_function unknown; INVOLVED IN: biological_process unknown; LOCATED IN: plasma membrane, vacuole; EXPRESSED IN: cultured cell; CONTAINS InterPro DOMAIN/s: Band 7 protein (InterPro:IPR001107); BEST Arabidopsis thaliana protein match is: SPFH/Band 7/PHB domain-containing membrane-associated protein family (…	33.418	33.739	2.735	3.066	12.015	13.561	53.288	56.402	6.183	4.643	16.205	17.986	28.518	27.429	18.711	16.968	10.007	10.494	23.16	22.033	19.17	18.697	10.47	9.863
AT1G01560	MPK11	member of MAP Kinase	10.806	11.465	0.924	0.517	2.793	3.824	24.222	24.861	1.06	1.712	2.548	3.829	1.282	0.889	1.262	1.647	0.709	0.341	0.928	1.455	0.893	1.201	0.14	0.122
AT4G39830	AT4G39830	Cupredoxin superfamily protein; FUNCTIONS IN: oxidoreductase activity, L-ascorbate oxidase activity, copper ion binding; INVOLVED IN: oxidation reduction; LOCATED IN: endomembrane system, extracellular region; EXPRESSED IN: 19 plant structures; EXPRESSED DURING: 12 growth stages; CONTAINS InterPro DOMAIN/s: Multicopper oxidase, type 3 (InterPro:IPR011707), Multicopper oxidase, type 2 (InterPro:IP…	3.149	3.156	0.268	0.189	2.24	1.199	3.879	4.58	0.367	0.653	1.597	1.855	4.696	3.702	2.779	2.237	2.038	2.752	3.335	3.439	3.158	2.85	1.435	0.849
AT2G30360	CIPK11	Encodes a SOS2-like protein kinase that is a member of the CBL-interacting protein kinase family.Loss of function mutants show a decrease in sensitivity to high pH.Phosphorylates AHA2, a plasma membrane H+ ATPase.This phosphorylation appears to regulate the activity of the proton transporter.	21.904	22.588	3.958	5.663	39.462	39.272	10.898	11.934	6.938	4.843	15.009	12.392	23.728	25.148	14.562	11.438	23.846	24.386	18.331	20.305	25.811	23.484	32.699	34.123
AT5G47220	ERF2	Encodes a member of the ERF (ethylene response factor) subfamily B-3 of ERF/AP2 transcription factor family (ATERF-2). The protein contains one AP2 domain. Functions as activator of GCC box?dependent transcription. Positive regulator of JA-responsive defense genes and resistance to F. oxysporum and enhances JA inhibition of root elongation.	22.927	19.188	2.803	1.736	25.89	29.788	21.672	20.651	4.759	5.976	19.007	20.941	28.968	30.126	16.875	14.749	19.642	23.524	12.785	11.988	25.265	29.059	5.34	5.729
AT5G10695	AT5G10695	unknown protein; BEST Arabidopsis thaliana protein match is: unknown protein (TAIR:AT5G57123.1); Has 30201 Blast hits to 17322 proteins in 780 species: Archae - 12; Bacteria - 1396; Metazoa - 17338; Fungi - 3422; Plants - 5037; Viruses - 0; Other Eukaryotes - 2996 (source: NCBI BLink).	45.213	53.355	3.826	2.284	37.842	42.755	19.512	17.947	4.607	5.61	16.098	17.869	29.094	29.321	16.065	17.05	30.729	34.402	19.341	17.529	31.927	26.739	47.659	39.067
AT5G35735	AT5G35735	Auxin-responsive family protein; LOCATED IN: plasma membrane, membrane; EXPRESSED IN: 21 plant structures; EXPRESSED DURING: 12 growth stages; CONTAINS InterPro DOMAIN/s: Cytochrome b561, eukaryote (InterPro:IPR004877), Uncharacterised conserved protein UCP037471 (InterPro:IPR017214), Protein of unknown function DUF568, DOMON-like (InterPro:IPR007613), DOMON related (InterPro:IPR005018), Cytochro…	42.087	41.888	1.809	1.775	25.528	27.681	47.59	47.904	2.917	2.252	17.885	21.582	42.541	36.508	29.823	30.934	23.032	19.439	23.16	21.266	27.334	26.801	7.389	7.733
AT3G22910	AT3G22910	ATPase E1-E2 type family protein / haloacid dehalogenase-like hydrolase family protein; FUNCTIONS IN: calcium-transporting ATPase activity, calmodulin binding; INVOLVED IN: cation transport, calcium ion transport, metabolic process, ATP biosynthetic process; LOCATED IN: membrane; EXPRESSED IN: 12 plant structures; EXPRESSED DURING: LP.04 four leaves visible, 4 anthesis, C globular stage, petal di…	36.734	35.854	0.213	0.322	5.176	6.152	34.246	36.557	0.312	0.753	2.928	2.501	1.765	2.026	2.149	2.624	1.952	2.353	1.851	1.481	1.922	1.756	0.43	0.409
AT2G42360	AT2G42360	RING/U-box superfamily protein; CONTAINS InterPro DOMAIN/s: Zinc finger, RING-type (InterPro:IPR001841), Zinc finger, C3HC4 RING-type (InterPro:IPR018957); BEST Arabidopsis thaliana protein match is: RING/U-box superfamily protein (TAIR:AT2G42350.1); Has 8862 Blast hits to 8837 proteins in 292 species: Archae - 0; Bacteria - 0; Metazoa - 2202; Fungi - 673; Plants - 4781; Viruses - 60; Other Eukar…	14.287	14.913	0.375	0.198	14.545	12.453	11.262	15.505	1.729	1.263	13.276	13.186	0.46	0.437	2.348	1.745	0.814	0.685	1.099	1.29	1.655	0.804	0.481	0.209
AT5G25280	AT5G25280	serine-rich protein-related; BEST Arabidopsis thaliana protein match is: serine-rich protein-related (TAIR:AT5G11090.1); Has 1306 Blast hits to 350 proteins in 64 species: Archae - 0; Bacteria - 8; Metazoa - 365; Fungi - 73; Plants - 167; Viruses - 0; Other Eukaryotes - 693 (source: NCBI BLink).	40.137	38.485	6.623	7.573	23.362	23.235	22.47	23.502	21.783	25.532	38.662	42.487	16.778	19.486	13.417	12.622	18.734	21.495	19.383	19.209	25.57	25.117	32.627	34.338
AT5G01540	LECRKA4.1	Encodes LecRKA4.1, a member of the lectin receptor kinase subfamily A4 (LecRKA4.1 At5g01540; LecRKA4.2 At5g01550; LecRKA4.3 At5g01560). Together with other members of the subfamily, functions redundantly in the negative regulation of ABA response in seed germination.	28.872	27.598	7.718	7.68	27.178	28.082	66.93	64.839	4.207	4.527	16.088	18.275	2.748	2.698	1.8	1.954	2.35	2.025	1.909	2.267	2.166	2.745	0.719	0.917
AT3G47480	AT3G47480	Calcium-binding EF-hand family protein; FUNCTIONS IN: calcium ion binding; INVOLVED IN: biological_process unknown; LOCATED IN: endomembrane system; EXPRESSED IN: 10 plant structures; EXPRESSED DURING: 9 growth stages; CONTAINS InterPro DOMAIN/s: EF-Hand 1, calcium-binding site (InterPro:IPR018247), EF-HAND 2 (InterPro:IPR018249), EF-hand-like domain (InterPro:IPR011992), Calcium-binding EF-hand …	131.261	125.704	5.01	2.15	16.657	16.415	138.533	149.997	21.357	19.005	35.607	37.871	4.461	12.06	11.048	11.852	1.701	1.308	10.353	13.831	8.5	7.107	1.006	1.05
AT1G68840	TEM2	Rav2 is part of a complex that has been named `regulator of the (H+)-ATPase of the vacuolar and endosomal membranes' (RAVE)	17.333	16.863	2.374	1.811	13.551	11.638	12.583	14.441	10.959	12.306	15.407	14.704	54.367	56.351	44.583	49.16	47.369	49.527	35.174	35.976	60.456	59.883	29.994	26.773
AT5G42830	AT5G42830	HXXXD-type acyl-transferase family protein; FUNCTIONS IN: transferase activity, transferring acyl groups other than amino-acyl groups, transferase activity; INVOLVED IN: biological_process unknown; LOCATED IN: cellular_component unknown; EXPRESSED IN: 17 plant structures; EXPRESSED DURING: 12 growth stages; CONTAINS InterPro DOMAIN/s: Transferase (InterPro:IPR003480); BEST Arabidopsis thaliana pr…	22.542	22.565	0.127	0.134	1.553	1.299	10.838	11.187	1.888	1.356	3.756	3.266	24.822	25.932	13.38	15.229	6.828	10.011	10.359	12.142	15.949	11.916	7.502	5.892
AT5G64810	WRKY51	member of WRKY Transcription Factor; Group II-c. Involved in jasmonic acid inducible defense responses.	50.028	53.7	0.132	0.14	2.427	3.383	61.964	64.995	2.578	3.271	3.261	4.179	31.062	30.88	24.566	23.418	27.022	22.382	27.655	27.448	19.541	18.341	14.445	13.166
AT4G31710	GLR2.4	member of Putative ligand-gated ion channel subunit family	0	0	0	0	0	0	0	0	0	0	0	0	0.44	0.241	0.064	0.08	0.412	0.432	0.074	0.084	0.261	0.085	1.063	0.925
AT5G11180	GLR2.6	member of Putative ligand-gated ion channel subunit family	0	0	0	0	0	0	0	0	0	0	0	0	2.25	2.473	0.92	0.677	1.411	1.571	0.583	1.108	1.208	0.755	2.459	3.134
AT2G28160	ATFIT1	Encodes a putative transcription factor that regulates iron uptake responses. mRNA is detected in the outer cell layers of the root and accumulates in response to iron deficiency. The expression of many iron-regulated genes is dependent on FIT1. It specifically regulates FRO2 at the level of mRNA accumulation and IRT1 at the level of protein accumulation.Similar to FER in tomato and is a regulato…	0.608	0.532	0.158	0.167	0	0.202	0.294	0.338	0.162	0.533	0.585	0.357	9.012	9.23	8.371	5.986	15.552	12.141	13.58	16.023	13.079	11.158	24.686	21.665
AT2G47680	AT2G47680	zinc finger (CCCH type) helicase family protein; FUNCTIONS IN: helicase activity, zinc ion binding, nucleic acid binding, ATP binding, ATP-dependent helicase activity; INVOLVED IN: nucleobase, nucleoside, nucleotide and nucleic acid metabolic process; LOCATED IN: chloroplast; EXPRESSED IN: 19 plant structures; EXPRESSED DURING: 13 growth stages; CONTAINS InterPro DOMAIN/s: Zinc finger, CCCH-type …	0.077	0.237	0.181	0.255	0.185	0.54	0.448	0.419	0.124	0.407	0.205	0.354	1.66	1.55	1.317	1.827	1.836	2.364	1.191	1.639	1.333	1.592	0.737	0.439
AT1G03905	AT1G03905	P-loop containing nucleoside triphosphate hydrolases superfamily protein; FUNCTIONS IN: nucleoside-triphosphatase activity, ATPase activity, nucleotide binding, ATP binding; EXPRESSED IN: 8 plant structures; EXPRESSED DURING: petal differentiation and expansion stage, D bilateral stage; CONTAINS InterPro DOMAIN/s: ATPase, AAA+ type, core (InterPro:IPR003593), ABC transporter-like (InterPro:IPR003…	0.418	0.366	0.489	0	0.199	0	0.121	0.087	0.167	0.825	0.703	1.177	2.322	3.044	3.633	4.651	1.683	2.894	2.086	2.246	4.013	4.7	1.256	1.458
AT1G18370	ATNACK1	Encodes a kinesin HINKEL. Required for cytokinesis in pollen. Mutant has cytokinesis defects; seedling lethal.	0.765	0.468	0.596	0.504	1.167	0.076	0.531	0.669	0.857	0.771	0.441	0.269	14.153	16.083	19.109	11.845	11.245	12.585	19.087	20.354	16.983	17.09	9.541	8.372
AT1G66950	PDR11	Encodes a plasma membrane-localized ABC transporter. Confers tolerance to herbicide paraquat.	0	0	0	0	0	0	0	0	0	0	0	0	1.203	1.429	1.497	1.378	1.153	0.703	1.175	0.86	1.649	2.128	0.341	0.525
AT2G36380	PDR6	pleiotropic drug resistance 6 (PDR6); FUNCTIONS IN: ATPase activity, coupled to transmembrane movement of substances; LOCATED IN: plasma membrane; EXPRESSED IN: 24 plant structures; EXPRESSED DURING: 13 growth stages; CONTAINS InterPro DOMAIN/s: ATPase, AAA+ type, core (InterPro:IPR003593), ABC transporter-like (InterPro:IPR003439), Plant PDR ABC transporter associated (InterPro:IPR013581), ABC-2…	0.397	0.904	0.764	0.873	1.213	1.004	0.368	0.508	0.657	1.045	1.07	0.671	10.251	9.839	10.59	10.876	17.196	17.134	12.782	12.794	14.817	14.095	25.322	27.518
AT3G28570	AT3G28570	P-loop containing nucleoside triphosphate hydrolases superfamily protein; FUNCTIONS IN: nucleoside-triphosphatase activity, ATPase activity, nucleotide binding, ATP binding; INVOLVED IN: biological_process unknown; LOCATED IN: cellular_component unknown; CONTAINS InterPro DOMAIN/s: ATPase, AAA+ type, core (InterPro:IPR003593), ATPase, AAA-type, core (InterPro:IPR003959), ATPase, AAA-type, conserv…	1.846	2.538	0.549	0.145	0	0	0.56	0.293	0.141	0.231	0.634	0.619	0.27	0.32	1.146	0.639	0	0.143	0.146	0.111	0	0.168	0	0
AT4G28620	ATATM2	Half-molecule ABC transporter ATM2. Arabidopsis thaliana has three ATM genes, namely ATM1, ATM2 and ATM3. Only ATM3 has an important function for plant growth.	0	0	0	0	0	0	0	0	0	0	0	0	0.313	0.159	0	0	0.643	0.143	0.388	0.221	0.345	0.503	1.52	0.967
AT5G05450	AT5G05450	P-loop containing nucleoside triphosphate hydrolases superfamily protein; FUNCTIONS IN: helicase activity, nucleic acid binding, ATP-dependent helicase activity, ATP binding; INVOLVED IN: biological_process unknown; LOCATED IN: cellular_component unknown; EXPRESSED IN: 21 plant structures; EXPRESSED DURING: 13 growth stages; CONTAINS InterPro DOMAIN/s: RNA helicase, DEAD-box type, Q motif (InterP…	8.169	8.803	4.617	4.438	3.275	4.251	4.456	4.488	4.594	4.931	5.351	3.751	10.797	10.995	15.692	15.972	9.884	9.404	11.032	9.468	13.642	12.917	10.084	8.985
AT5G06839	bZIP65	bZIP transcription factor family protein; FUNCTIONS IN: DNA binding, sequence-specific DNA binding transcription factor activity; INVOLVED IN: regulation of transcription, DNA-dependent; EXPRESSED IN: leaf whorl, root, flower, seed; EXPRESSED DURING: 4 anthesis, petal differentiation and expansion stage, E expanded cotyledon stage; CONTAINS InterPro DOMAIN/s: Basic-leucine zipper (bZIP) transcrip…	0	0	0	0	0	0	0	0	0	0	0	0	10.563	9.137	8.373	6.405	12.597	9.676	15.431	15.822	13.825	11.489	20.94	19.114
AT1G60630	AT1G60630	Leucine-rich repeat protein kinase family protein; FUNCTIONS IN: protein kinase activity, kinase activity, ATP binding; INVOLVED IN: transmembrane receptor protein tyrosine kinase signaling pathway, protein amino acid phosphorylation; LOCATED IN: endomembrane system; EXPRESSED IN: 15 plant structures; EXPRESSED DURING: 7 growth stages; CONTAINS InterPro DOMAIN/s: Protein kinase, catalytic domain …	0.823	1.535	1.112	0.949	0.523	0.547	0.857	0.594	1.316	1.442	0.475	0.193	4.077	3.595	3.575	2.391	2.835	3.038	2.053	1.595	2.808	2.887	0.989	1.1
AT4G14780	AT4G14780	Protein kinase superfamily protein; FUNCTIONS IN: protein serine/threonine/tyrosine kinase activity, kinase activity; INVOLVED IN: protein amino acid phosphorylation; LOCATED IN: cellular_component unknown; EXPRESSED IN: 7 plant structures; EXPRESSED DURING: L mature pollen stage, M germinated pollen stage, 4 anthesis, petal differentiation and expansion stage; CONTAINS InterPro DOMAIN/s: Protein…	0	0	0	0	0	0	0	0	0	0	0	0.123	5.095	5.495	2.851	3.814	6.524	5.558	5.531	5.032	5.599	3.349	10.693	9.919
AT4G15530	PPDK	Encodes a dual-targeted protein believed to act as a pyruvate, orthophosphate dikinase. These enzymes are normally associated with C4 photosynthesis which does not occur in Arabidopsis. However, PPDK may play a role in remobilizing nitrogen during leaf senescence in Arabidopsis. The product of the long transcript (.1 gene model) was shown to be targeted to the chloroplast, whereas the shorter tra…	26.156	25.217	17.541	16.622	21.3	24.497	20.248	21.826	19.237	17.55	19.899	20.577	1.803	1.416	1.531	1.376	0.676	0.845	0.796	0.832	1.806	1.717	0.719	0.556
AT4G29050	AT4G29050	Concanavalin A-like lectin protein kinase family protein; FUNCTIONS IN: carbohydrate binding, kinase activity; INVOLVED IN: protein amino acid phosphorylation; LOCATED IN: endomembrane system; EXPRESSED IN: 7 plant structures; EXPRESSED DURING: 8 growth stages; CONTAINS InterPro DOMAIN/s: Legume lectin, beta chain (InterPro:IPR001220), Protein kinase, ATP binding site (InterPro:IPR017441), Serine…	0.925	1.011	0.857	0.715	0.552	0.231	1.138	1.252	0.555	0.507	0.973	1.18	1.329	2.158	1.759	1.891	1.813	0.989	0.77	1.097	1.139	0.553	0.232	0.202
AT4G33080	AT4G33080	AGC (cAMP-dependent, cGMP-dependent and protein kinase C) kinase family protein; FUNCTIONS IN: kinase activity; INVOLVED IN: protein amino acid phosphorylation; LOCATED IN: cellular_component unknown; EXPRESSED IN: 22 plant structures; EXPRESSED DURING: 13 growth stages; CONTAINS InterPro DOMAIN/s: Protein kinase, ATP binding site (InterPro:IPR017441), Serine/threonine-protein kinase domain (Inte…	41.323	39.723	21.934	19.116	22.029	24.519	41.491	22.324	23.25	23.638	15.99	23.337	19.984	18.812	17.406	16.11	36.007	22.684	22.936	40.656	25.464	24.956	51.707	55.515
AT1G16160	WAKL5	WAK-like kinase	0	0.391	0	0	0	0	0	0	0	0	0	0	18.094	19.107	10.794	10.75	7.995	6.912	11.749	11.574	15.941	15.171	5.258	4.43
AT1G61500	AT1G61500	S-locus lectin protein kinase family protein; FUNCTIONS IN: in 6 functions; INVOLVED IN: protein amino acid phosphorylation, recognition of pollen; LOCATED IN: endomembrane system; EXPRESSED IN: shoot apex, embryo, flower, seed; EXPRESSED DURING: petal differentiation and expansion stage, E expanded cotyledon stage, D bilateral stage; CONTAINS InterPro DOMAIN/s: Curculin-like (mannose-binding) le…	0.543	0.345	0.424	0.244	0.377	0.591	0.572	0.452	0.79	0.216	0.712	0.626	4.048	3.91	3.468	4.754	2.971	2.132	3.286	4.682	2.285	2.646	1.336	1.206
AT2G28990	AT2G28990	Leucine-rich repeat protein kinase family protein; FUNCTIONS IN: kinase activity; INVOLVED IN: protein amino acid phosphorylation; LOCATED IN: endomembrane system; EXPRESSED IN: root; CONTAINS InterPro DOMAIN/s: Protein kinase, ATP binding site (InterPro:IPR017441), Protein kinase, catalytic domain (InterPro:IPR000719), Serine/threonine-protein kinase-like domain (InterPro:IPR017442), Protein kin…	0	0	0	0	0	0	0	0	0	0	0	0	1.411	2.208	1.138	1.713	1.789	2.012	2.765	3.066	1.238	1.289	4.32	5.405
AT3G46400	AT3G46400	Leucine-rich repeat protein kinase family protein; FUNCTIONS IN: kinase activity; INVOLVED IN: protein amino acid phosphorylation; LOCATED IN: endomembrane system; EXPRESSED IN: sperm cell, root; CONTAINS InterPro DOMAIN/s: Protein kinase, ATP binding site (InterPro:IPR017441), Serine/threonine-protein kinase domain (InterPro:IPR002290), Serine-threonine/tyrosine-protein kinase (InterPro:IPR00124…	0	0	0	0	0	0	0	0	0	0	0	0	2.205	2.169	1.107	1.021	1.715	1.428	1.272	1.279	2.258	2.237	2.658	2.706
AT3G56100	MRLK	Protein kinase expressed in meristematic cells. Phosphorylates AGL24.	0.311	0	0.444	0.213	0	0	0.15	0.345	0.373	0.363	0.025	0.073	7.498	7.588	5.474	6.678	4.695	5.736	5.599	6.153	7.902	8.522	3.528	3.387
AT3G16140	PSAH-1	Encodes subunit H of photosystem I reaction center subunit VI.	204.195	207.943	313.099	316.817	243.191	263.917	217.587	217.03	392.013	400.669	685.412	299.144	0.412	0.979	1.428	0.977	1.064	1.168	0.298	0.113	0	0	0	0
AT4G13250	NYC1	Encodes a chlorophyll b reductase involved in the degradation of chlorophyll b and LHCII (light harvesting complex II).	37.516	37.473	15.857	15.481	34.137	29.934	13.926	18.434	10.005	12.089	14.368	14.719	0.59	0.234	0.139	0.058	0.924	0.784	0.534	0.608	1.263	0.921	1.671	1.958
AT5G05560	EMB2771	Arabidopsis thaliana E3 ubiquitin ligase	0.91	1.266	0.783	0.75	0.289	0.303	0.635	0.719	0.467	0.471	0.64	0.838	1.485	1.466	2.062	1.887	1.404	1.312	1.767	1.977	1.977	1.899	1.286	1.018
AT1G72200	AT1G72200	RING/U-box superfamily protein; FUNCTIONS IN: zinc ion binding; EXPRESSED IN: 13 plant structures; EXPRESSED DURING: LP.04 four leaves visible, 4 anthesis, petal differentiation and expansion stage, LP.08 eight leaves visible; CONTAINS InterPro DOMAIN/s: Zinc finger, RING-type (InterPro:IPR001841), Zinc finger, C3HC4 RING-type (InterPro:IPR018957); BEST Arabidopsis thaliana protein match is: RING…	0.156	0.41	0.365	0.129	0.149	0.156	0.543	0	0	0	0.188	0.22	10.112	13.435	4.354	6.667	6.352	6.17	7.34	7.552	7.92	6.725	13.848	13.825
AT2G24030	AT2G24030	zinc ion binding;nucleic acid binding; FUNCTIONS IN: zinc ion binding, nucleic acid binding; INVOLVED IN: biological_process unknown; LOCATED IN: intracellular; EXPRESSED IN: cultured cell; CONTAINS InterPro DOMAIN/s: Zinc finger, C2H2-like (InterPro:IPR015880), Zinc finger, U1-type (InterPro:IPR003604), Zinc finger, double-stranded RNA binding (InterPro:IPR022755); Has 35333 Blast hits to 34131 …	0.159	0.347	0	0	0	0.395	0.138	0.33	0.254	0.209	0.191	0	0	0	0	0	0	0	0.198	0.1	0.312	0.455	0.635	0.553
AT3G46800	AT3G46800	Cysteine/Histidine-rich C1 domain family protein; FUNCTIONS IN: zinc ion binding; INVOLVED IN: intracellular signaling pathway; LOCATED IN: cellular_component unknown; EXPRESSED IN: root; CONTAINS InterPro DOMAIN/s: Protein kinase C-like, phorbol ester/diacylglycerol binding (InterPro:IPR002219), DC1 (InterPro:IPR004146), Zinc finger, PHD-type (InterPro:IPR001965), C1-like (InterPro:IPR011424); B…	0	0	0	0	0	0	0	0	0	0	0	0	1.605	1.483	0.759	1.163	1.282	1.043	1.743	1.251	1.834	2.172	3.149	3.147
AT5G54020	AT5G54020	Cysteine/Histidine-rich C1 domain family protein; FUNCTIONS IN: zinc ion binding; INVOLVED IN: intracellular signaling pathway; LOCATED IN: intracellular; EXPRESSED IN: root; CONTAINS InterPro DOMAIN/s: Zinc finger, C2H2-like (InterPro:IPR015880), Protein kinase C-like, phorbol ester/diacylglycerol binding (InterPro:IPR002219), DC1 (InterPro:IPR004146), C1-like (InterPro:IPR011424); BEST Arabidop…	0	0	0.111	0	0	0	0	0.119	0	0	0	0	3.281	2.858	3.566	2.852	2.903	3.487	3.621	4.015	6.465	5.872	1.644	1.805
AT2G32270	ZIP3	A member of Zrt- and Irt-related protein (ZIP) family. transcript is induced in response to zinc deficiency in the root. also response to iron deficiency.	0.18	0	0	0	0.257	0.359	0	0	0.216	0.316	0	0.063	17.722	16.794	20.007	21.253	24.479	26.169	16.17	15.7	23.306	26.868	49.681	53.841
AT5G15230	GASA4	Encodes gibberellin-regulated protein GASA4. Promotes GA responses and exhibits redox activity.	0.379	0.995	1.035	1.718	0.362	0.567	1.098	1.421	1.365	1.994	0.182	0.801	8.715	8.801	12.355	12.398	13.494	8.802	9.462	9.826	7.467	12.154	6.078	5.456
AT1G67100	LBD40	LOB domain-containing protein 40 (LBD40); CONTAINS InterPro DOMAIN/s: Lateral organ boundaries, LOB (InterPro:IPR004883); BEST Arabidopsis thaliana protein match is: LOB domain-containing protein 41 (TAIR:AT3G02550.1); Has 635 Blast hits to 634 proteins in 26 species: Archae - 0; Bacteria - 0; Metazoa - 0; Fungi - 0; Plants - 635; Viruses - 0; Other Eukaryotes - 0 (source: NCBI BLink).	0	0	0	0	0	0	0	0	0	0	0	0	5.251	5.331	3.79	2.15	0.634	0.609	0.622	0.866	1.963	1.192	0	0
AT4G00860	ATOZI1	putative pathogenesis-related protein whose transcript level is induced in response to ozone and pathogenic Pseudomonas strains.	5.201	2.975	0.936	0.824	1.527	0.599	3.359	2	2.401	1.228	1.346	1.831	5.979	5.828	5.795	6.542	3.899	4.563	2.996	3.794	2.955	4.786	2.005	2.792
AT1G31950	AT1G31950	Terpenoid cyclases/Protein prenyltransferases superfamily protein; FUNCTIONS IN: lyase activity, magnesium ion binding; INVOLVED IN: metabolic process; LOCATED IN: membrane; EXPRESSED IN: 7 plant structures; EXPRESSED DURING: LP.04 four leaves visible, LP.02 two leaves visible, petal differentiation and expansion stage; CONTAINS InterPro DOMAIN/s: Terpene synthase, metal-binding domain (InterPro:…	0	0	0	0	0	0	0	0	0	0	0	0	3.964	3.696	3.556	3.866	6.215	6.4	4.902	5.339	6.577	6.83	9.644	9.423
AT1G76790	AT1G76790	O-methyltransferase family protein; FUNCTIONS IN: methyltransferase activity, O-methyltransferase activity, protein dimerization activity; LOCATED IN: cytosol; EXPRESSED IN: 19 plant structures; EXPRESSED DURING: 13 growth stages; CONTAINS InterPro DOMAIN/s: Winged helix-turn-helix transcription repressor DNA-binding (InterPro:IPR011991), Plant methyltransferase dimerisation (InterPro:IPR012967),…	0	0	0	0.149	0.778	0.181	0.052	0.151	0	0.079	0.74	0.383	4.443	5.196	1.968	2.634	5.528	4.059	3.166	4.467	7.673	6.243	7.535	7.902
AT5G36870	ATGSL09	encodes a gene similar to callose synthase	0	0	0	0	0	0	0	0	0	0	0	0	0.163	0.077	0.123	0.077	0.54	0.432	0.265	0.121	0.314	0.203	0.851	0.722
AT4G15290	ATCSLB05	Encodes a gene similar to cellulose synthase. Mutants exhibit shorter root hairs under phosphate-deficient conditions.	0	0	0	0	0	0	0	0	0	0	0	0	1.254	1.32	0.813	0.51	1.268	0.952	1.05	1.123	1.289	0.895	2.202	2.161
AT1G02720	GATL5	Encodes a protein with putative galacturonosyltransferase activity.	2.216	2.174	2.62	2.158	1.986	2.01	2.45	2.406	2.364	1.413	2.067	2.175	4.736	5.32	6.47	5.309	4.497	4.651	3.912	4.374	6.152	4.435	4.106	2.871
AT1G08990	PGSIP5	plant glycogenin-like starch initiation protein 5 (PGSIP5); FUNCTIONS IN: transferase activity, transferring glycosyl groups; INVOLVED IN: biosynthetic process; LOCATED IN: endomembrane system; EXPRESSED IN: root; CONTAINS InterPro DOMAIN/s: Glycosyl transferase, family 8 (InterPro:IPR002495); BEST Arabidopsis thaliana protein match is: plant glycogenin-like starch initiation protein 4 (TAIR:AT1G…	0	0	0	0	0	0	0	0	0	0	0	0	6.372	6.603	4.483	4.203	5.511	5.501	8.738	7.233	7.635	7.06	15.537	12.488
AT1G32930	AT1G32930	Galactosyltransferase family protein; FUNCTIONS IN: transferase activity, transferring hexosyl groups, transferase activity, transferring glycosyl groups; INVOLVED IN: protein amino acid glycosylation; LOCATED IN: membrane; EXPRESSED IN: 16 plant structures; EXPRESSED DURING: 6 growth stages; CONTAINS InterPro DOMAIN/s: Glycosyl transferase, family 31 (InterPro:IPR002659); BEST Arabidopsis thalia…	0	0	0	0.116	0.134	0.07	0.081	0.058	0.112	0.369	0.034	0.049	0.108	0.256	0.102	0.191	0.536	0.4	0.467	0.843	0.484	0.806	1.829	1.47
AT2G28110	FRA8	Homolog to AT5G22940, a member of glycosyltransferase family 47 that is involved in secondary cell wall biosynthesis. It exhibits high sequence similarity to tobacco (Nicotiana plumbaginifolia) pectin glucuronyltransferase. Protein has a domain that shares significant similarity with the pfam03016 domain. It is expressed specifically in developing vessels and fiber cells, and FRA8 is targeted to …	2.497	1.671	0.172	0.424	0.14	0.586	0.17	0.612	0.118	0	0.247	0.621	6.192	6.019	3.831	5.072	6.537	6.403	4.828	4.319	5.571	5.484	9.716	11.726
AT1G30080	AT1G30080	Glycosyl hydrolase superfamily protein; FUNCTIONS IN: cation binding, hydrolase activity, hydrolyzing O-glycosyl compounds, catalytic activity; INVOLVED IN: carbohydrate metabolic process; LOCATED IN: endomembrane system; EXPRESSED IN: 9 plant structures; EXPRESSED DURING: 4 anthesis, F mature embryo stage, petal differentiation and expansion stage, E expanded cotyledon stage, D bilateral stage; …	0	0.134	0	0	0	0	0	0	0	0	0	0	2.11	2.228	3.102	2.223	1.426	1.308	1.591	1.015	2.787	3.952	0.766	0.334
AT4G18340	AT4G18340	Glycosyl hydrolase superfamily protein; FUNCTIONS IN: cation binding, hydrolase activity, hydrolyzing O-glycosyl compounds, catalytic activity; INVOLVED IN: carbohydrate metabolic process; LOCATED IN: endomembrane system; EXPRESSED IN: 21 plant structures; EXPRESSED DURING: 13 growth stages; CONTAINS InterPro DOMAIN/s: Glycoside hydrolase, catalytic core (InterPro:IPR017853), Glycoside hydrolase,…	0.916	0.583	0.78	0.137	0.397	0.665	1.061	1.18	0.667	0.804	1.923	1.173	25.22	26.169	24.981	22.857	17.088	18.529	12.962	13.063	25.272	23.442	10.853	10.61
AT3G10720	AT3G10720	Plant invertase/pectin methylesterase inhibitor superfamily; FUNCTIONS IN: enzyme inhibitor activity, pectinesterase activity; INVOLVED IN: cell wall modification; LOCATED IN: endomembrane system, cell wall, plant-type cell wall; EXPRESSED IN: 21 plant structures; EXPRESSED DURING: 13 growth stages; CONTAINS InterPro DOMAIN/s: Pectinesterase, active site (InterPro:IPR018040), Pectin lyase fold/vi…	11.42	11.777	11.95	13.922	17.006	18.521	8.172	10.598	15.08	14.898	9.598	8.629	133.635	136.188	70.882	73.47	50.758	57.262	102.203	103.903	117.05	119.878	28.192	25.594
AT5G53250	AGP22	arabinogalactan protein 22 (AGP22); CONTAINS InterPro DOMAIN/s: Protein of unknown function DUF1070 (InterPro:IPR009424); BEST Arabidopsis thaliana protein match is: arabinogalactan protein 20 (TAIR:AT3G61640.1); Has 1807 Blast hits to 1807 proteins in 277 species: Archae - 0; Bacteria - 0; Metazoa - 736; Fungi - 347; Plants - 385; Viruses - 0; Other Eukaryotes - 339 (source: NCBI BLink).	0	0.204	0	0.192	0	0	0.135	0.389	0	0.205	0	0	17.701	23.366	13.856	14.201	22.147	20.338	25.622	27.73	20.91	22.999	33.666	38.871
AT5G51680	AT5G51680	hydroxyproline-rich glycoprotein family protein; Has 35333 Blast hits to 34131 proteins in 2444 species: Archae - 798; Bacteria - 22429; Metazoa - 974; Fungi - 991; Plants - 531; Viruses - 0; Other Eukaryotes - 9610 (source: NCBI BLink).	0.082	0.287	0	0	0.313	0.327	0.095	0.137	0	0	0	0	3.328	2.536	1.365	1.265	3.333	3.271	2.795	2.953	2.663	4.078	4.023	5.218
AT3G07390	AIR12	isolated from differential screening of a cDNA library from auxin-treated root culture. sequence does not show homology to any known proteins and is predicted to be extracellular.	27.612	29.559	20.371	21.599	28.527	35.194	34.171	30.147	45.539	47.108	37.574	36.635	33.002	32.309	20.504	25.266	18.08	16.567	29.193	28.99	39.368	46.27	14.784	12.695
AT3G47600	MYB94	Encodes a putative transcription factor (MYB94).	5.937	6.667	2.065	2.776	4.515	4.801	2.787	1.738	4.878	5.065	4.513	4.745	2.89	2.337	5.869	4.883	2.312	2.157	4.005	4.159	5.926	4.377	2.171	0.91
AT4G31320	AT4G31320	SAUR-like auxin-responsive protein family ; CONTAINS InterPro DOMAIN/s: Auxin responsive SAUR protein (InterPro:IPR003676); BEST Arabidopsis thaliana protein match is: SAUR-like auxin-responsive protein family (TAIR:AT2G24400.1); Has 1341 Blast hits to 1332 proteins in 26 species: Archae - 0; Bacteria - 0; Metazoa - 0; Fungi - 0; Plants - 1340; Viruses - 0; Other Eukaryotes - 1 (source: NCBI BLin…	0	0	0	0	0	0	0	0	0	0	0	0	52.576	56.367	37.115	42.183	63.463	62.024	69.085	58.051	81.573	79.471	94.737	99.615
AT5G43700	ATAUX2-11	Auxin inducible protein similar to transcription factors.	24.293	22.411	7.723	9.755	11.003	12.522	9.575	8.759	14.128	14.946	8.441	9.199	21.121	19.98	12.642	17.711	18.946	15.716	24.713	24.071	23.724	24.129	39.686	36.772
AT1G01190	CYP78A8	member of CYP78A	0	0	0.694	0.122	0.283	0.444	0.086	0.124	0.178	0	0.784	0.731	4.659	5.603	8.753	8.487	14.013	16.61	12.275	14.484	20.08	22.778	23.032	25.74
AT1G01580	FRD1	Encodes the low-iron-inducible ferric chelate reductase responsible for reduction of iron at the root surface. It is likely to be the major Fe(III) chelate reductase in Arabidopsis iron metabolism. Coordinately regulated with IRT1, the major transporter responsible for high-affinity iron uptake from the soil, at both transcriptional and posttranscriptional levels. Steady state mRNA levels are reg…	0.742	0.736	0.888	0.775	2.124	1.481	0.831	0.536	2.257	1.822	1.666	1.603	19.571	18.113	9.535	9.711	5.033	5.443	6.259	5.976	6.531	8.099	5.902	5.18
AT1G04180	YUC9	YUCCA 9 (YUC9); FUNCTIONS IN: NADP or NADPH binding, oxidoreductase activity, monooxygenase activity, FAD binding, flavin-containing monooxygenase activity; INVOLVED IN: oxidation reduction; EXPRESSED IN: root; CONTAINS InterPro DOMAIN/s: Pyridine nucleotide-disulphide oxidoreductase, class-II (InterPro:IPR000103), FAD-dependent pyridine nucleotide-disulphide oxidoreductase (InterPro:IPR013027), …	0	0	0	0	0.359	0.188	0	0	0	0	0	0	12.052	8.831	14.255	15.057	10.934	9.59	7.6	9.109	9.924	10.905	3.02	5.832
AT1G05320	AT1G05320	FUNCTIONS IN: molecular_function unknown; INVOLVED IN: biological_process unknown; LOCATED IN: cellular_component unknown; EXPRESSED IN: fruit, egg cell; CONTAINS InterPro DOMAIN/s: Prefoldin (InterPro:IPR009053); BEST Arabidopsis thaliana protein match is: unknown protein (TAIR:AT2G32240.1); Has 267650 Blast hits to 119772 proteins in 3899 species: Archae - 3706; Bacteria - 62589; Metazoa - 1065…	4.015	3.709	3.589	4.274	4.389	4.949	3.892	3.833	4.511	6.13	5.14	4.732	8.089	7.31	5.946	5.901	9.787	9.738	6.868	7.671	9.152	9.627	15.278	15.542
AT1G07260	UGT71C3	UDP-glucosyl transferase 71C3 (UGT71C3); FUNCTIONS IN: quercetin 3-O-glucosyltransferase activity, UDP-glycosyltransferase activity, transferase activity, transferring glycosyl groups; INVOLVED IN: metabolic process; LOCATED IN: cellular_component unknown; EXPRESSED IN: 7 plant structures; EXPRESSED DURING: F mature embryo stage, petal differentiation and expansion stage, E expanded cotyledon sta…	0.276	0.302	0.377	0.569	0.791	0.413	0.24	0	0.663	0.424	1.096	0.535	28.056	28.362	25.514	27.171	22.48	24.76	24.539	22.839	21.973	24.724	15.505	13.255
AT1G09140	At-SR30	Encodes a serine-arginine rich RNA binding protein involved in regulation of splicing (including splicing of itself). Exists as 3 alternative spliced forms that are differentially expressed. Barta et al (2010) have proposed a nomenclature for Serine/Arginine-Rich Protein Splicing Factors (SR proteins): Plant Cell. 2010, 22:2926.	5.713	4.506	2.118	2.392	4.378	3.549	2.115	1.795	2.847	2.628	2.657	3.033	1.723	2.387	1.696	2.127	2.222	1.984	3.039	1.835	5.257	5.378	8.352	8.088
AT1G10070	BCAT-2	Encodes a chloroplast branched-chain amino acid aminotransferase. Complements the yeast leu/iso-leu/val auxotrophy mutant.	0.29	0.508	0	0.06	0.139	0	0.294	0.423	0.29	0.255	0.209	0.102	1.614	1.388	1.735	1.055	0.862	0.769	1.027	0.872	0.644	0.556	0.218	0.063
AT1G10990	AT1G10990	unknown protein; Has 6 Blast hits to 6 proteins in 2 species: Archae - 0; Bacteria - 0; Metazoa - 0; Fungi - 0; Plants - 6; Viruses - 0; Other Eukaryotes - 0 (source: NCBI BLink).	0.143	0.251	0.671	0.354	0.273	0.572	0.166	0.716	0.459	0.377	0.344	0.404	18.669	18.656	20.134	22.39	13.359	10.506	16.81	15.039	18.487	23.588	9.19	6.5
AT1G11420	ATDUF2	Member of the plant-specific DUF724 protein family. Arabidopsis has 10 DUF724 proteins.	0.197	0.46	0.564	0.433	0.564	0.459	0.076	0.055	0.578	0.173	0.726	0.416	1.963	1.914	3.758	3.222	1.781	2.033	2.623	1.786	3.429	2.64	1.316	1.776
AT1G13090	CYP71B28	putative cytochrome P450	36.716	36.273	16.566	19.454	23.281	24.054	27.597	28.611	31.622	29.352	30.84	33.909	2.648	2.753	2.868	1.57	3.539	3.578	4.672	4.096	5.318	4.961	5.411	6.28
AT1G13300	HRS1	Overexpression confers hypersensitivity to low phosphate-elicited inhibition of primary root growth.	0.096	0	0	0	0	0	0	0.08	0	0.085	0	0	103.48	101.173	42.442	107.694	168.761	142.038	49.555	46.674	49.738	58.665	208.611	234.638
AT1G13490	AT1G13490	Protein of unknown function (DUF1262); CONTAINS InterPro DOMAIN/s: Protein of unknown function DUF1262 (InterPro:IPR010683); BEST Arabidopsis thaliana protein match is: Protein of unknown function (DUF1262) (TAIR:AT1G13500.1); Has 101 Blast hits to 94 proteins in 9 species: Archae - 0; Bacteria - 0; Metazoa - 0; Fungi - 0; Plants - 101; Viruses - 0; Other Eukaryotes - 0 (source: NCBI BLink).	0	0	0	0	0	0	0.126	0	0	0	0	0	1.757	3.081	2.214	1.587	0.555	0.356	2.634	2.485	1.613	1.567	0.219	0
AT1G14490	AT1G14490	Predicted AT-hook DNA-binding family protein; CONTAINS InterPro DOMAIN/s: Protein of unknown function DUF296 (InterPro:IPR005175), Predicted AT-hook DNA-binding (InterPro:IPR014476); BEST Arabidopsis thaliana protein match is: Predicted AT-hook DNA-binding family protein (TAIR:AT5G49700.1); Has 747 Blast hits to 743 proteins in 22 species: Archae - 0; Bacteria - 0; Metazoa - 0; Fungi - 0; Plants …	0.587	0	0.458	0	0.14	0	0.255	0	0.352	0.257	0.282	0	0	0	0.851	0.934	0.124	0.12	0	0.186	0	0	0	0
AT1G15480	AT1G15480	Tetratricopeptide repeat (TPR)-like superfamily protein; CONTAINS InterPro DOMAIN/s: Pentatricopeptide repeat (InterPro:IPR002885); BEST Arabidopsis thaliana protein match is: PENTATRICOPEPTIDE REPEAT 596 (TAIR:AT1G80270.3); Has 10417 Blast hits to 5237 proteins in 200 species: Archae - 3; Bacteria - 20; Metazoa - 156; Fungi - 81; Plants - 9958; Viruses - 0; Other Eukaryotes - 199 (source: NCBI B…	0.859	1.503	0.268	0.283	0.164	0.171	0.863	1.48	0.642	0.703	0.909	1.25	7.64	8.346	6.598	6.141	5.778	6.254	5.91	4.781	6.884	7.073	2.87	4.947
AT1G15540	AT1G15540	2-oxoglutarate (2OG) and Fe(II)-dependent oxygenase superfamily protein; FUNCTIONS IN: oxidoreductase activity; INVOLVED IN: N-terminal protein myristoylation; CONTAINS InterPro DOMAIN/s: Oxoglutarate/iron-dependent oxygenase (InterPro:IPR005123); BEST Arabidopsis thaliana protein match is: 2-oxoglutarate (2OG) and Fe(II)-dependent oxygenase superfamily protein (TAIR:AT1G80320.1); Has 4520 Blast …	0	0	0.193	0	0	0	0	0	0	0	0	0	8.539	6.087	5.201	6.523	5.246	4.337	7.21	4.148	3.658	5.095	1.613	0.648
AT1G16500	AT1G16500	unknown protein; BEST Arabidopsis thaliana protein match is: unknown protein (TAIR:AT1G79160.1); Has 136 Blast hits to 134 proteins in 17 species: Archae - 0; Bacteria - 0; Metazoa - 0; Fungi - 4; Plants - 131; Viruses - 1; Other Eukaryotes - 0 (source: NCBI BLink).	4.864	6.745	2.961	2.052	3.169	3.668	5.289	3.657	5.125	4.056	3.878	3.508	7.818	6.372	6.788	8.621	4.826	5.509	7.896	8.85	11.8	10.445	4.636	3.415
AT1G17190	ATGSTU26	Encodes glutathione transferase belonging to the tau class of GSTs. Naming convention according to Wagner et al. (2002).	0.51	0.335	0.398	0.42	0	0	0.591	0.425	1.122	0.559	0.184	0.09	10.26	8.475	8.035	9.267	13.509	15.374	10.078	9.512	11.553	9.397	26.321	25.581
AT1G20700	WOX14	Encodes a WUSCHEL-related homeobox gene family member with 65 amino acids in its homeodomain. Proteins in this family contain a sequence of eight residues (TLPLFPMH) downstream of the homeodomain called the WUS box. Functions in the shoot meristem organizing center to maintain the stem cells in an undifferentiated state.	0	0.535	0	0	0	0	0.089	0	0	0	0	0	14.661	15.327	18.179	19.048	12.841	11.969	10.441	11.514	9.797	15.526	7.668	11.881
AT1G21600	PTAC6	Present in transcriptionally active plastid chromosomes. Involved in plastid gene expression.	28.509	32.268	19.205	17.651	18.955	18.439	25.463	20.226	19.354	19.391	12.502	10.887	4.237	3.461	4.443	4.317	2.489	2.674	3.306	2.622	2.467	2.977	2.77	1.281
AT1G24350	AT1G24350	Acid phosphatase/vanadium-dependent haloperoxidase-related protein; INVOLVED IN: biological_process unknown; EXPRESSED IN: 24 plant structures; EXPRESSED DURING: 15 growth stages; CONTAINS InterPro DOMAIN/s: Acid phosphatase/vanadium-dependent haloperoxidase related (InterPro:IPR003832); BEST Arabidopsis thaliana protein match is: Acid phosphatase/vanadium-dependent haloperoxidase-related protein…	3.693	5.633	2.29	3.199	3.162	3.494	2.742	4.024	3.409	4.4	3.05	2.667	3.919	3.621	4.801	5.85	2.97	3.24	2.915	3.472	4.663	4.803	3.131	3.056
AT1G24420	AT1G24420	HXXXD-type acyl-transferase family protein; FUNCTIONS IN: transferase activity, transferring acyl groups other than amino-acyl groups, transferase activity; INVOLVED IN: biological_process unknown; LOCATED IN: cellular_component unknown; EXPRESSED IN: hypocotyl, root; CONTAINS InterPro DOMAIN/s: Transferase (InterPro:IPR003480); BEST Arabidopsis thaliana protein match is: HXXXD-type acyl-transfer…	0	0	0	0	0	0	0	0	0	0	0	0	11.639	10.101	6.916	6.857	8.247	7.557	8.096	5.519	6.001	5.396	3.645	1.983
AT1G26290	AT1G26290	unknown protein; Has 126 Blast hits to 112 proteins in 36 species: Archae - 0; Bacteria - 6; Metazoa - 14; Fungi - 3; Plants - 14; Viruses - 0; Other Eukaryotes - 89 (source: NCBI BLink).	7.647	8.919	3.671	3.554	2.432	4.889	2.611	3.758	8.158	7.393	4.242	3.313	10.97	8.569	8.379	8.016	2.493	2.716	5.057	4.463	6.373	10.885	3.144	3.25
AT1G26340	CB5-A	encodes a member of the cytochromes b5 family of proteins that localizes to the outer envelope of the chloroplast. The C-terminal portion of the protein appears to be capable of inserting into a plant microsomal membrane in vitro.	8.751	6.211	3.606	3.265	5.513	5.435	4.207	3.164	3.039	1.882	4.208	1.744	4.176	5.262	6.937	7.95	6.578	6.457	7.006	7.412	8.944	7.27	4.137	4.177
AT1G27140	GSTU14	Encodes glutathione transferase belonging to the tau class of GSTs. Naming convention according to Wagner et al. (2002).	0	0	0.254	0	0	0	0	0	0	0	0	0	6.116	4.893	3.893	4.143	8.282	5.175	6.775	4.428	12.351	14.652	16.647	13.639
AT1G27210	AT1G27210	ARM repeat superfamily protein; FUNCTIONS IN: binding; LOCATED IN: chloroplast; EXPRESSED IN: 23 plant structures; EXPRESSED DURING: 13 growth stages; CONTAINS InterPro DOMAIN/s: HEAT (InterPro:IPR000357), Armadillo-like helical (InterPro:IPR011989), HEAT, type 2 (InterPro:IPR021133), Armadillo-type fold (InterPro:IPR016024); BEST Arabidopsis thaliana protein match is: ARM repeat superfamily prot…	2.97	3.145	2.601	1.331	1.939	1.351	2.263	2.301	6.128	4.34	4.033	3.742	23.6	22.772	19.096	16.805	25.835	25.046	27.138	26.223	36.744	36.056	50.074	48.952
AT1G27620	AT1G27620	HXXXD-type acyl-transferase family protein; FUNCTIONS IN: transferase activity, transferring acyl groups other than amino-acyl groups, transferase activity; INVOLVED IN: biological_process unknown; LOCATED IN: cellular_component unknown; EXPRESSED IN: synergid, pollen tube; CONTAINS InterPro DOMAIN/s: Transferase (InterPro:IPR003480); BEST Arabidopsis thaliana protein match is: HXXXD-type acyl-tr…	1.221	0.569	0.127	0	0	0	0.094	0.203	0.456	0.642	0.235	0.115	11.164	9.336	11.081	11.681	7.449	8.95	11.307	13.12	12.423	10.514	5.219	7.241
AT1G29025	AT1G29025	Calcium-binding EF-hand family protein; FUNCTIONS IN: calcium ion binding; LOCATED IN: endomembrane system; CONTAINS InterPro DOMAIN/s: EF-Hand 1, calcium-binding site (InterPro:IPR018247), EF-HAND 2 (InterPro:IPR018249), Calcium-binding EF-hand (InterPro:IPR002048), EF-hand-like domain (InterPro:IPR011992); BEST Arabidopsis thaliana protein match is: Calcium-binding EF-hand family protein (TAIR:…	0.113	0	0	0	0	0	0	0	0	0	0	0	7.592	8.813	5.412	4.783	9.692	9.731	10.597	9.806	9.645	9.806	15.146	15.11
AT1G29670	AT1G29670	GDSL-like Lipase/Acylhydrolase superfamily protein; FUNCTIONS IN: hydrolase activity, acting on ester bonds, carboxylesterase activity; INVOLVED IN: lipid metabolic process; LOCATED IN: apoplast, cell wall, chloroplast; EXPRESSED IN: 23 plant structures; EXPRESSED DURING: 14 growth stages; CONTAINS InterPro DOMAIN/s: Lipase, GDSL (InterPro:IPR001087); BEST Arabidopsis thaliana protein match is: G…	16.903	15.1	19.005	19.407	19.555	23.853	20.408	21.574	31.939	33.345	25.59	26.207	4.754	3.274	4.689	3.349	1.067	1.538	1.87	2.331	3.63	5.077	0.631	0.471
AT1G30730	AT1G30730	FAD-binding Berberine family protein; FUNCTIONS IN: electron carrier activity, oxidoreductase activity, FAD binding, catalytic activity; LOCATED IN: endomembrane system; CONTAINS InterPro DOMAIN/s: FAD-binding, type 2 (InterPro:IPR016166), Berberine/berberine-like (InterPro:IPR012951), FAD linked oxidase, N-terminal (InterPro:IPR006094); BEST Arabidopsis thaliana protein match is: FAD-binding Ber…	0.851	0.931	0.111	0.234	0.541	0.424	0.698	0.827	0.17	0	0.409	0.3	107.455	103.895	79.774	79.313	59.629	61.245	58.652	57.662	65.727	70.185	35.322	36.5
AT1G30750	AT1G30750	unknown protein; FUNCTIONS IN: molecular_function unknown; INVOLVED IN: biological_process unknown; LOCATED IN: endomembrane system; EXPRESSED IN: hypocotyl, root, pollen tube; Has 1177 Blast hits to 607 proteins in 189 species: Archae - 0; Bacteria - 312; Metazoa - 195; Fungi - 185; Plants - 27; Viruses - 16; Other Eukaryotes - 442 (source: NCBI BLink).	0.594	0.519	0	0.122	0	0	0.172	0.247	0	0	0.143	0	12.516	12.301	7.742	5.26	7.298	10.039	11.735	11.733	10.528	9.804	16.366	16.577
AT1G33590	AT1G33590	Leucine-rich repeat (LRR) family protein; INVOLVED IN: signal transduction, response to karrikin, defense response; LOCATED IN: cell wall, chloroplast, plant-type cell wall; EXPRESSED IN: 22 plant structures; EXPRESSED DURING: 14 growth stages; CONTAINS InterPro DOMAIN/s: Leucine-rich repeat, typical subtype (InterPro:IPR003591), Leucine-rich repeat-containing N-terminal domain, type 2 (InterPro:…	18.498	18.92	13.463	15.6	23.691	21.5	16.109	16.262	16.781	15.772	24.86	26.304	39.181	41.508	37.029	40.16	26.665	22.249	26.297	28.593	42.39	38.963	16.639	17.851
AT1G33612	AT1G33612	Leucine-rich repeat (LRR) family protein; LOCATED IN: endomembrane system; CONTAINS InterPro DOMAIN/s: Leucine-rich repeat-containing N-terminal domain, type 2 (InterPro:IPR013210), Leucine-rich repeat (InterPro:IPR001611); BEST Arabidopsis thaliana protein match is: Leucine-rich repeat (LRR) family protein (TAIR:AT1G33590.1).	0	0	0	0	0	0.155	0.135	0.129	0.124	0.136	0	0	6.713	6.493	5.839	5.352	3.482	2.652	5.74	5.734	6.642	6.529	1.864	1.149
AT1G33813	AT1G33813	transposable element gene; copia-like retrotransposon family, has a 5.8e-39 P-value blast match to gb|AAO73529.1| gag-pol polyprotein (Glycine max) (SIRE1) (Ty1_Copia-family)	0.17	0.149	0	0	0	0	0	0	0	0	0	0	0.39	0.464	0	0	0.504	0.899	0.141	0.107	0.836	0.65	2.042	1.111
AT1G34315	AT1G34315	unknown protein; FUNCTIONS IN: molecular_function unknown; INVOLVED IN: biological_process unknown; LOCATED IN: endomembrane system; BEST Arabidopsis thaliana protein match is: unknown protein (TAIR:AT3G31400.1); Has 4 Blast hits to 4 proteins in 1 species: Archae - 0; Bacteria - 0; Metazoa - 0; Fungi - 0; Plants - 4; Viruses - 0; Other Eukaryotes - 0 (source: NCBI BLink).	1.456	0.637	0.795	0.6	0.278	0.145	0.59	0.364	0.582	1.787	0.21	0.307	13.499	10.205	4.534	8.067	10.734	12.808	11.021	9.387	9.319	9.892	18.234	16.126
AT1G50710	AT1G50710	unknown protein; Has 109 Blast hits to 109 proteins in 44 species: Archae - 0; Bacteria - 2; Metazoa - 61; Fungi - 8; Plants - 36; Viruses - 0; Other Eukaryotes - 2 (source: NCBI BLink).	1.714	2.062	1.282	1.295	0.477	0.427	1.158	0.536	1.257	1.127	0.927	0.604	2.463	1.691	3.518	3.374	1.816	2.793	2.674	2.348	3.166	3.76	1.36	1.807
AT1G51900	AT1G51900	Regulator of Vps4 activity in the MVB pathway protein; FUNCTIONS IN: molecular_function unknown; INVOLVED IN: biological_process unknown; LOCATED IN: mitochondrion; CONTAINS InterPro DOMAIN/s: Protein of unknown function DUF292, eukaryotic (InterPro:IPR005061); BEST Arabidopsis thaliana protein match is: Regulator of Vps4 activity in the MVB pathway protein (TAIR:AT2G14830.1); Has 11301 Blast hit…	0	0	0	0	0	0	0	0	0	0	0	0	0.118	0.233	0	0	0	0	0.128	0.324	0.152	0.147	0.411	0.626
AT1G52450	AT1G52450	Ubiquitin carboxyl-terminal hydrolase-related protein; FUNCTIONS IN: ubiquitin thiolesterase activity; INVOLVED IN: ubiquitin-dependent protein catabolic process; LOCATED IN: cellular_component unknown; CONTAINS InterPro DOMAIN/s: Protein of unknown function DUF627 (InterPro:IPR006866), Peptidase C19, ubiquitin carboxyl-terminal hydrolase 2 (InterPro:IPR001394), Protein of unknown function DUF629…	0.315	0.306	0.191	0.173	0	0	0.202	0.116	0.252	0.031	0.034	0.049	0.429	0.318	0.658	0.73	0.237	0.256	0.64	0.575	0.413	0.435	0.245	0.213
AT1G52670	AT1G52670	Single hybrid motif superfamily protein; FUNCTIONS IN: binding; LOCATED IN: chloroplast; EXPRESSED IN: 22 plant structures; EXPRESSED DURING: 14 growth stages; CONTAINS InterPro DOMAIN/s: Single hybrid motif (InterPro:IPR011053), Biotin/lipoyl attachment (InterPro:IPR000089); BEST Arabidopsis thaliana protein match is: Single hybrid motif superfamily protein (TAIR:AT3G15690.2); Has 3136 Blast hit…	3.926	3.163	2.498	2.979	1.675	3.091	2.931	3.357	2.976	3.895	2.086	3.128	3.88	3.292	4.639	4.787	4.115	4.292	4.47	4.311	5.698	4.252	2.278	2.794
AT1G52790	AT1G52790	encodes a putative oxidoreductase, 2OG-Fe(II) oxygenase family protein, similar to GS-AOP loci (GI:16118889, GI:16118887, GI:16118891, GI:16118893); contains PF03171 2OG-Fe(II) oxygenase superfamily domain	0	0	0	0	0	0	0	0	0	0	0	0	8.911	10.936	8.422	10.099	9.855	8.953	8.93	7.998	7.551	6.971	6.018	4.236
AT1G54095	AT1G54095	Protein of unknown function (DUF1677); CONTAINS InterPro DOMAIN/s: Protein of unknown function DUF1677, plant (InterPro:IPR012876); BEST Arabidopsis thaliana protein match is: Protein of unknown function (DUF1677) (TAIR:AT1G72510.2); Has 244 Blast hits to 244 proteins in 14 species: Archae - 0; Bacteria - 0; Metazoa - 0; Fungi - 0; Plants - 244; Viruses - 0; Other Eukaryotes - 0 (source: NCBI BLi…	0	0	0	0.237	0.137	0.43	0.166	0.479	0	0.252	0.276	0.607	3.633	3.008	2.289	1.957	2.678	3.862	4.302	4.45	3.961	4.399	10.076	9.021
AT1G59850	AT1G59850	ARM repeat superfamily protein; FUNCTIONS IN: binding; INVOLVED IN: biological_process unknown; LOCATED IN: cellular_component unknown; CONTAINS InterPro DOMAIN/s: Armadillo-like helical (InterPro:IPR011989), Armadillo-type fold (InterPro:IPR016024); BEST Arabidopsis thaliana protein match is: ARM repeat superfamily protein (TAIR:AT1G27210.1); Has 622 Blast hits to 550 proteins in 137 species: Ar…	1.513	0.697	0.248	0.525	0.608	0.397	0.83	0.995	0.765	0.489	0.383	0.505	3.54	2.973	0.692	1.23	1.08	1.622	0.596	0.856	0.941	1.296	3.671	3.682
AT1G60110	AT1G60110	Mannose-binding lectin superfamily protein; EXPRESSED IN: cultured cell; CONTAINS InterPro DOMAIN/s: Mannose-binding lectin (InterPro:IPR001229); BEST Arabidopsis thaliana protein match is: Mannose-binding lectin superfamily protein (TAIR:AT1G60130.1); Has 2034 Blast hits to 667 proteins in 34 species: Archae - 0; Bacteria - 0; Metazoa - 0; Fungi - 0; Plants - 2032; Viruses - 0; Other Eukaryotes …	0	0	0	0	0.127	0.066	0	0	0.106	0	0.159	0.187	2.39	2.356	1.49	1.748	2.418	2.216	3.588	2.936	3.071	2.73	6.648	5.787
AT1G61080	AT1G61080	Hydroxyproline-rich glycoprotein family protein; FUNCTIONS IN: molecular_function unknown; INVOLVED IN: biological_process unknown; LOCATED IN: chloroplast; EXPRESSED IN: male gametophyte, flower, pollen tube; EXPRESSED DURING: L mature pollen stage, M germinated pollen stage, 4 anthesis; BEST Arabidopsis thaliana protein match is: unknown protein (TAIR:AT1G11070.1); Has 309070 Blast hits to 1052…	0.088	0.115	0	0	0	0	0.076	0.073	0	0	0	0	2.247	1.594	0.602	0.596	1.669	1.212	0.801	0.83	0.216	0.545	3.903	3.97
AT1G62280	SLAH1	Encodes a protein with ten predicted transmembrane helices. The SLAH1 protein has similarity to the SLAC1 protein involved in ion homeostasis in guard cells. Although it is not expressed in guard cells, it can complement a slac1-2 mutant suggesting that it performs a similar function. SLAH1:GFP localizes to the plasma membrane.	0	0	0	0	0	0	0.051	0	0	0	0	0	18.206	21.073	27.961	35.626	21.985	22.912	23.181	25.622	22.795	21.566	16.279	15.999
AT1G62975	AT1G62975	basic helix-loop-helix (bHLH) DNA-binding superfamily protein; FUNCTIONS IN: DNA binding, sequence-specific DNA binding transcription factor activity; INVOLVED IN: regulation of transcription; LOCATED IN: nucleus; CONTAINS InterPro DOMAIN/s: Helix-loop-helix DNA-binding domain (InterPro:IPR001092), Helix-loop-helix DNA-binding (InterPro:IPR011598); BEST Arabidopsis thaliana protein match is: basi…	0	0	0.257	0.453	0.734	1.096	0	0.092	0.176	0	0.792	0.542	2.695	4.602	3.104	3.494	3.725	3.491	4.297	4.724	8.549	8.413	14.094	14.089
AT1G63820	AT1G63820	CCT motif family protein; CONTAINS InterPro DOMAIN/s: CCT domain (InterPro:IPR010402); BEST Arabidopsis thaliana protein match is: CCT motif family protein (TAIR:AT5G41380.1); Has 1633 Blast hits to 1633 proteins in 102 species: Archae - 0; Bacteria - 0; Metazoa - 1; Fungi - 0; Plants - 1587; Viruses - 0; Other Eukaryotes - 45 (source: NCBI BLink).	0	0.24	0.142	0	0	0	0.74	0.456	0	0.16	0	0.129	4.617	4.156	3.703	2.405	1.702	1.264	2.43	2.366	1.798	2.009	0.732	1.274
AT1G64930	CYP89A7	member of CYP89A	0.078	0	0	0	0	0	0	0	0	0	0	0	2.32	2.049	0.337	0.423	2.566	1.518	0.839	1.08	1.07	1.56	3.967	2.979
AT1G67270	AT1G67270	Zinc-finger domain of monoamine-oxidase A repressor R1 protein; CONTAINS InterPro DOMAIN/s: DDT domain superfamily (InterPro:IPR018501), DDT domain, subgroup (InterPro:IPR018500), Cell division cycle-associated protein (InterPro:IPR018866); BEST Arabidopsis thaliana protein match is: Zinc-finger domain of monoamine-oxidase A repressor R1 protein (TAIR:AT1G67780.1); Has 476 Blast hits to 468 prote…	0	0	0	0	0	0	0	0	0	0	0.032	0	1.65	1.776	1.364	1.222	0.171	0.274	0.784	1.148	0.994	1.481	0.27	0.117
AT1G67530	AT1G67530	ARM repeat superfamily protein; FUNCTIONS IN: ubiquitin-protein ligase activity, binding; INVOLVED IN: protein ubiquitination; LOCATED IN: ubiquitin ligase complex; EXPRESSED IN: 24 plant structures; EXPRESSED DURING: 15 growth stages; CONTAINS InterPro DOMAIN/s: U box domain (InterPro:IPR003613), Armadillo-like helical (InterPro:IPR011989), Armadillo (InterPro:IPR000225), Armadillo-type fold (In…	5.063	3.899	3.274	3.743	5.862	7.726	5.387	3.858	3.289	2.428	3.599	3.717	5.538	4.61	3.542	3.499	6.052	5.112	5.329	4.733	8.652	6.171	8.326	8.871
AT1G70890	MLP43	MLP-like protein 43 (MLP43); FUNCTIONS IN: molecular_function unknown; INVOLVED IN: response to biotic stimulus, defense response; LOCATED IN: chloroplast; EXPRESSED IN: 17 plant structures; EXPRESSED DURING: 10 growth stages; CONTAINS InterPro DOMAIN/s: Bet v I allergen (InterPro:IPR000916); BEST Arabidopsis thaliana protein match is: MLP-like protein 28 (TAIR:AT1G70830.5); Has 440 Blast hits to…	11.077	16.318	17.507	14.409	26.555	23.112	11.562	12.264	21.572	18.273	26.978	25.858	3.351	3.185	2.428	2.118	1.482	2.137	2.91	1.751	2.727	3.069	7.302	9.026
AT1G71696	SOL1	Encodes a Putative Zn2+ carboxypeptidase, 4 splice variants have been identified but not characterized for different functions and/or expression patterns.SOL1 isolated as a suppressor of root- specific overexpression of CLE19, a clavata3 like gene. sol1 partially suppresses the short root phenotype caused by CLE19 overexpression.	1.232	1.617	0.336	0.711	0.705	0.983	0.963	0.359	0.493	0.486	0.326	0.26	1.558	2.019	0.58	0.672	0.783	0.753	0.871	1.246	2.367	0.885	3.581	3.44
AT1G75520	SRS5	A member of SHI gene family. Arabidopsis thaliana has ten members that encode proteins with a RING finger-like zinc finger motif. Despite being highly divergent in sequence, many of the SHI-related genes are partially redundant in function and synergistically promote gynoecium, stamen and leaf development in Arabidopsis.	0	0	0	0	0	0	0.088	0	0	0	0	0	4.934	7.586	6.803	4.886	4.173	3.27	4.6	4.932	2.238	2.827	2.96	1.784
AT1G75910	EXL4	member of Lipase proteins	0	0	0	0	0	0	0	0	0	0	0	0	0	0	0	0	0	0	0	0	0	0	0	0
AT1G76690	OPR2	Encodes one of the closely related 12-oxophytodienoic acid reductases. This enzyme is not expected to participate in jasmonic acid biosynthesis because during in vitro assays, it shows very little activity with the naturally occurring OPDA isomer. Shows activity towards 2,4,6-trinitrotoluene. Expressed predominately in root. Predicted to be a cytosolic protein.	3.65	3.583	1.389	2.274	1.784	1.687	2.836	1.558	2.778	2.576	1.755	1.066	7.301	6.08	3.611	3.963	6.339	5.73	8.297	5.798	8.067	8.01	13.026	11.572
AT1G78340	ATGSTU22	Encodes glutathione transferase belonging to the tau class of GSTs. Naming convention according to Wagner et al. (2002).	0.136	0.357	0	0	0	0	0	0	0	0	0	0	1.459	2.475	0.492	0.37	4.609	3.765	3.393	1.719	1.339	0.911	5.585	8.182
AT1G78850	AT1G78850	curculin-like (mannose-binding) lectin family protein, low similarity to ser/thr protein kinase from Zea mays (GI:2598067); contains Pfam lectin (probable mannose binding) domain PF01453 but not the protein kinase domain of the Z. mays protein	93.728	97.845	45.817	48.067	35.417	36.477	71.876	71.034	36.355	38.661	71.135	64.095	582.541	600.309	454.106	475.73	346.342	346.261	381.479	383.775	412.669	413.144	240.048	251.353
AT1G78990	AT1G78990	HXXXD-type acyl-transferase family protein; FUNCTIONS IN: transferase activity, transferring acyl groups other than amino-acyl groups, transferase activity; INVOLVED IN: biological_process unknown; LOCATED IN: cellular_component unknown; EXPRESSED IN: root; CONTAINS InterPro DOMAIN/s: Transferase (InterPro:IPR003480); BEST Arabidopsis thaliana protein match is: HXXXD-type acyl-transferase family …	0.61	1.372	0.544	0.574	0.333	0.522	0.303	0.145	0.558	0.917	0.293	0.245	4.675	4.523	7.006	5.859	5.761	4.757	4.93	5.344	7.553	7.006	3.843	3.269
AT1G80150	AT1G80150	Tetratricopeptide repeat (TPR)-like superfamily protein; FUNCTIONS IN: molecular_function unknown; INVOLVED IN: biological_process unknown; EXPRESSED IN: fruit; CONTAINS InterPro DOMAIN/s: Pentatricopeptide repeat (InterPro:IPR002885); BEST Arabidopsis thaliana protein match is: Tetratricopeptide repeat (TPR)-like superfamily protein (TAIR:AT4G36680.1); Has 20922 Blast hits to 6391 proteins in 19…	2.461	2.357	0.594	0.531	0.615	1.461	1.425	2.196	1.312	1.849	1.324	2.104	1.931	2.08	2.376	2.022	2.334	2.195	2.096	1.445	2.366	2.411	0.646	0.511
AT1G80320	AT1G80320	2-oxoglutarate (2OG) and Fe(II)-dependent oxygenase superfamily protein; FUNCTIONS IN: oxidoreductase activity; INVOLVED IN: biological_process unknown; LOCATED IN: cellular_component unknown; EXPRESSED IN: root; CONTAINS InterPro DOMAIN/s: Oxoglutarate/iron-dependent oxygenase (InterPro:IPR005123); BEST Arabidopsis thaliana protein match is: 2-oxoglutarate (2OG) and Fe(II)-dependent oxygenase su…	0.124	0.325	0	0.102	0	0.247	0	0.103	0.297	0.217	0.298	0.261	11.006	11.271	13.629	16.533	12.801	11.599	11.948	9.236	11.217	11.493	4.838	6.263
AT2G01340	At17.1	Encodes a protein whose expression is responsive to nematode infection.	3.718	5.719	0.8	1.267	1.957	1.918	2.153	1.388	1.128	0.787	1.787	1.354	8.449	9.337	11.142	13.276	11.082	13.055	6.186	7.294	15.782	13.619	3.854	4.473
AT2G02850	ARPN	Encodes plantacyanin one of blue copper proteins. Involved in anther development and pollination. Expressed in the transmitting tract of the pistil.	2.357	5.597	0.394	0.832	0.482	1.344	1.073	1.263	1.482	2.215	1.133	1.541	13.292	12.572	11.83	14.839	9.705	10.014	9.807	6.707	8.79	8.703	6.918	5.875
AT2G03540	AT2G03540	transposable element gene; similar to unknown protein [Arabidopsis thaliana] (TAIR:AT4G11710.1); similar to hypothetical protein 23.t00046 [Brassica oleracea] (GB:ABD65629.1); contains domain REVERSE TRANSCRIPTASES (PTHR19446); contains domain gb def: Hypothetical protein At2g15600 (PTHR19446:SF12)	0.952	3.33	0.371	0	0.227	0.949	1.654	0.793	0.762	1.252	1.716	3.016	1.277	2.383	5.171	4.756	2.017	2.908	1.584	1.504	1.875	3.644	0.477	1.245
AT2G07718	AT2G07718	Cytochrome b/b6 protein; FUNCTIONS IN: oxidoreductase activity; INVOLVED IN: respiratory electron transport chain; LOCATED IN: membrane; CONTAINS InterPro DOMAIN/s: Cytochrome b/b6 (InterPro:IPR016175); BEST Arabidopsis thaliana protein match is: Cytochrome b/b6 protein (TAIR:ATMG00590.1); Has 30524 Blast hits to 30523 proteins in 4798 species: Archae - 0; Bacteria - 37; Metazoa - 29076; Fungi - …	2.151	1.882	1.283	2.607	2.173	2.272	1.759	1.582	1.62	1.554	2.921	4.812	0.776	0.691	1.467	1.15	1.394	1.34	0.737	0.72	0.374	0.242	0.254	0.11
AT2G12490	AT2G12490	transposable element gene; copia-like retrotransposon family, has a 0. P-value blast match to GB:CAA31653 polyprotein (Ty1_Copia-element) (Arabidopsis thaliana)	0.906	1.367	0.548	0.858	0.821	0.813	0.774	0.566	0.761	1.073	0.86	1.18	2.465	2.929	1.542	1.399	2.304	1.735	1.508	1.79	2.186	2.32	3.405	3.932
AT2G17850	AT2G17850	Rhodanese/Cell cycle control phosphatase superfamily protein; FUNCTIONS IN: molecular_function unknown; INVOLVED IN: aging; LOCATED IN: endomembrane system; EXPRESSED IN: 9 plant structures; EXPRESSED DURING: 9 growth stages; CONTAINS InterPro DOMAIN/s: Rhodanese-like (InterPro:IPR001763); BEST Arabidopsis thaliana protein match is: sulfurtransferase 18 (TAIR:AT5G66170.3); Has 3123 Blast hits to …	0	0	0	0	0	0	0	0	0	0	0	0	0	0	1.365	2.14	0.998	1.728	0	0.298	0	0	0	0
AT2G18910	AT2G18910	hydroxyproline-rich glycoprotein family protein; Has 87 Blast hits to 67 proteins in 17 species: Archae - 0; Bacteria - 4; Metazoa - 0; Fungi - 0; Plants - 77; Viruses - 2; Other Eukaryotes - 4 (source: NCBI BLink).	9.03	10.532	8.575	7.871	7.116	4.829	6.441	7.85	5.235	5.622	4.467	5.989	4.613	4.528	6.825	7.728	4.548	4.798	7.404	9.515	7.991	6.012	2.229	4.338
AT2G21880	RAB7A	RAB GTPase homolog 7A (RAB7A); FUNCTIONS IN: GTP binding; INVOLVED IN: protein transport, small GTPase mediated signal transduction; EXPRESSED IN: 24 plant structures; EXPRESSED DURING: 14 growth stages; CONTAINS InterPro DOMAIN/s: Ras GTPase (InterPro:IPR001806), Small GTP-binding protein (InterPro:IPR005225), Small GTPase (InterPro:IPR020851), Ras (InterPro:IPR013753), Ras small GTPase, Rab typ…	0.564	0.296	0.352	0.186	0.646	1.351	0.654	1.129	1.807	0.792	0.543	0.159	2.509	3.084	0.736	0.615	1.914	2.207	2.63	2.855	2.557	3.35	3.847	3.742
AT2G22122	AT2G22122	unknown protein; Has 35333 Blast hits to 34131 proteins in 2444 species: Archae - 798; Bacteria - 22429; Metazoa - 974; Fungi - 991; Plants - 531; Viruses - 0; Other Eukaryotes - 9610 (source: NCBI BLink).	0	0	0	0.36	0	0	0.127	1.094	0	0	0.21	0	51.97	55.567	62.108	61.606	58.402	67.364	96.824	98.47	145.854	140.481	164.187	162.002
AT2G22770	NAI1	regulates the development of ER bodies. also involves in response to the endophytic fungus Piriformospora indica.	0	0.076	0.068	0.143	0.996	0.26	0.05	0.073	0.139	0.381	0.251	0.551	5.069	3.169	3.908	2.925	7.08	5.884	2.679	4.071	5.742	5.164	10.639	10.475
AT2G23600	MES2	Encodes a protein shown to have carboxylesterase activity, methyl salicylate esterase activity, methyl jasmonate esterase activity, and methyl IAA esterase activity in vitro. MES2 appears to be involved in MeSA hydrolysis in planta. This protein does not act on MeGA4, or MEGA9 in vitro.	67.39	63.998	68.912	81.988	64.286	62.707	53.047	51.128	63.055	64.588	58.284	62.467	9.329	10.74	9.453	11.515	8.509	7.259	7.1	9.283	8.528	8.167	6.665	5.583
AT2G23620	ATMES1	Encodes a protein shown to have carboxylesterase activity, methyl salicylate esterase activity, methyl jasmonate esterase activity, and methyl IAA esterase activity in vitro. MES1 appears to be involved in MeSA hydrolysis in planta. Expression of MES1 can restore systemic acquired resistance in SAR-deficient tobacco plants. This protein does not act on MeGA4, or MEGA9 in vitro.	0.13	0.909	0.304	0	0.124	0.389	0	0	0.312	0.228	0.187	0.091	4.877	4.257	5.362	4.601	6.274	7.406	3.458	4.27	3.453	5.469	13.274	11.555
AT2G29420	GSTU7	Encodes glutathione transferase belonging to the tau class of GSTs. Naming convention according to Wagner et al. (2002). Induced by Salicylic acid. Independent of NPR1 for their induction by salicylic acid.	4.704	4.468	3.355	3.101	7.308	4.96	5.448	3.024	9.463	3.3	4.394	3.407	13.906	13.216	9.832	8.914	18.568	24.418	11.294	11.897	18.532	12.221	31.382	24.738
AT2G29620	AT2G29620	unknown protein; BEST Arabidopsis thaliana protein match is: unknown protein (TAIR:AT1G07330.1); Has 887 Blast hits to 750 proteins in 151 species: Archae - 2; Bacteria - 63; Metazoa - 270; Fungi - 51; Plants - 111; Viruses - 6; Other Eukaryotes - 384 (source: NCBI BLink).	0	0	0.072	0	0	0	0	0	0	0	0	0	0.851	1.221	0.168	0.084	0.314	0.452	0.654	0.468	0.456	0.133	1.437	1.776
AT2G31680	AtRABA5d	RAB GTPase homolog A5D (RABA5d); FUNCTIONS IN: GTP binding; INVOLVED IN: protein transport, small GTPase mediated signal transduction; EXPRESSED IN: 22 plant structures; EXPRESSED DURING: 13 growth stages; CONTAINS InterPro DOMAIN/s: Ras GTPase (InterPro:IPR001806), Small GTP-binding protein (InterPro:IPR005225), Small GTPase (InterPro:IPR020851), Ras (InterPro:IPR013753), Ras small GTPase, Rab t…	16.706	16.938	8.194	9.176	7.848	11.234	8.135	11.177	11.138	15.202	9.797	10.069	13.288	12.56	6.05	7.128	7.401	8.764	11.688	10.642	14.459	15.868	17.882	16.008
AT2G38640	AT2G38640	Protein of unknown function (DUF567); CONTAINS InterPro DOMAIN/s: Protein of unknown function DUF567 (InterPro:IPR007612); BEST Arabidopsis thaliana protein match is: Protein of unknown function (DUF567) (TAIR:AT5G41590.1); Has 389 Blast hits to 388 proteins in 15 species: Archae - 0; Bacteria - 0; Metazoa - 0; Fungi - 1; Plants - 388; Viruses - 0; Other Eukaryotes - 0 (source: NCBI BLink).	55.208	55.732	41.783	44.746	51.384	50.3	52.704	50.348	61.004	61.88	30.202	28.154	97.313	94.144	95.751	100.716	163.264	163.619	151.951	161.973	183.691	190.645	264.655	242.609
AT2G40390	AT2G40390	unknown protein; BEST Arabidopsis thaliana protein match is: unknown protein (TAIR:AT5G64190.1); Has 75 Blast hits to 75 proteins in 11 species: Archae - 0; Bacteria - 0; Metazoa - 0; Fungi - 0; Plants - 74; Viruses - 0; Other Eukaryotes - 1 (source: NCBI BLink).	0.975	0.67	0.761	1.148	0.798	0.764	1.533	1.451	1.282	2.016	1.608	0.932	1.335	2.03	2.12	2.785	3.425	3.406	3.536	3.612	6.108	5.202	5.656	6.321
AT2G40880	FL3-27	Encodes a protein with cysteine proteinase inhibitor activity. Overexpression increases tolerance to abiotic stressors (i.e.salt,osmitic, cold stress).	117.518	125.109	52.023	58.061	90.478	95.727	79.427	87.995	73.013	71.729	95.652	98.569	2.317	2.58	2.19	2.575	5.284	6.465	2.044	2.867	4.28	3.978	7.195	7.911
AT2G41230	AT2G41230	Encodes an ER-localized plant hormone-responsive gene and appears to act redundantly with ARGOS and ARL during organ growth.	0	0.278	0.248	0	0	0	0	0	1.019	0.837	0.23	0.224	11.101	13.477	10.722	10.845	5.396	8.558	9.138	9.158	10.503	10.359	3.19	3.055
AT2G41310	ARR8	Encodes an A- type response Regulator that is primarily expressed in the root and is involved in cytokinin-mediated signalling.	9.673	6.747	8.616	7.754	9.54	9.909	7.986	8.277	14.067	12.264	9.49	11.412	12.172	12.735	10.841	10.391	13.129	13.206	20.066	19.877	25.427	22.457	31.898	30.446
AT2G42250	CYP712A1	member of CYP712A	0	0	0	0.117	0	0	0	0.118	0	0.124	0.102	0	86.27	86.835	82.403	80.796	64.524	72.34	80.529	76.626	83.689	78.347	48.567	44.375
AT2G42850	CYP718	member of CYP718	0.15	0.131	0	0	0	0	0	0.125	0	0	0.072	0	2.992	2.392	0.598	0.341	1.463	2.324	2.561	1.424	1.109	1.293	3.536	3.012
AT2G44110	ATMLO15	A member of a large family of seven-transmembrane domain proteins specific to plants, homologs of the barley mildew resistance locus o (MLO) protein. The Arabidopsis genome contains 15 genes encoding MLO proteins, with localization in plasma membrane. Phylogenetic analysis revealed four clades of closely-related AtMLO genes. ATMLO15 belongs to the clade II, with ATMLO13 and ATMLO15. The gene is e…	0	0	0	0	0	0	0	0	0	0	0	0	2.138	1.233	0.289	0.362	1.621	1.493	0.862	1.31	0.471	0.458	2.715	2.363
AT2G44370	AT2G44370	Cysteine/Histidine-rich C1 domain family protein; CONTAINS InterPro DOMAIN/s: DC1 (InterPro:IPR004146), C1-like (InterPro:IPR011424); BEST Arabidopsis thaliana protein match is: Cysteine/Histidine-rich C1 domain family protein (TAIR:AT2G17740.1); Has 2013 Blast hits to 769 proteins in 36 species: Archae - 0; Bacteria - 0; Metazoa - 13; Fungi - 7; Plants - 1977; Viruses - 0; Other Eukaryotes - 16 …	2.114	0.462	0.495	0	1.512	1.687	2.815	2.466	1.438	1.112	1.982	1.786	111.131	116.339	63.078	62.987	50.522	51.49	86.176	76.109	81.608	80.721	24.254	26.091
AT2G45730	AT2G45730	eukaryotic initiation factor 3 gamma subunit family protein; FUNCTIONS IN: translation initiation factor activity; INVOLVED IN: translational initiation, regulation of translational initiation; LOCATED IN: cellular_component unknown; EXPRESSED IN: 24 plant structures; EXPRESSED DURING: 13 growth stages; CONTAINS InterPro DOMAIN/s: Eukaryotic initiation factor 3, gamma subunit (InterPro:IPR007316)…	2.409	2.363	1.025	1.263	1.114	0.583	1.015	1.156	0.759	1.408	0.737	1.182	1.79	1.662	1.904	2.454	1.547	1.19	0.729	1.108	2.66	2.446	0.878	0.764
AT2G47360	AT2G47360	unknown protein; BEST Arabidopsis thaliana protein match is: unknown protein (TAIR:AT1G02570.1); Has 58 Blast hits to 55 proteins in 6 species: Archae - 0; Bacteria - 0; Metazoa - 0; Fungi - 0; Plants - 58; Viruses - 0; Other Eukaryotes - 0 (source: NCBI BLink).	0.667	0.584	0.347	0.55	0.637	0.444	0.258	0.556	0.178	0.78	0.321	0.47	10.483	11.543	5.638	4.749	9.049	11.144	10.271	9.844	15.115	12.985	19.949	12.417
AT3G01750	AT3G01750	Ankyrin repeat family protein; CONTAINS InterPro DOMAIN/s: Ankyrin repeat-containing domain (InterPro:IPR020683), Ankyrin repeat (InterPro:IPR002110); BEST Arabidopsis thaliana protein match is: Ankyrin repeat family protein (TAIR:AT3G04140.1); Has 30372 Blast hits to 15038 proteins in 745 species: Archae - 53; Bacteria - 2422; Metazoa - 15116; Fungi - 2165; Plants - 2906; Viruses - 97; Other Euk…	2.817	2.543	0.942	0.7	0.597	0.401	0.777	0.671	0.966	1.215	0.516	0.661	1.748	1.384	2.041	2.194	2.729	1.676	2.79	3.025	4.624	4.751	6.094	5.422
AT3G02100	AT3G02100	UDP-Glycosyltransferase superfamily protein; FUNCTIONS IN: UDP-glycosyltransferase activity, transferase activity, transferring glycosyl groups; INVOLVED IN: metabolic process; LOCATED IN: cellular_component unknown; EXPRESSED IN: root; CONTAINS InterPro DOMAIN/s: UDP-glucuronosyl/UDP-glucosyltransferase (InterPro:IPR002213); BEST Arabidopsis thaliana protein match is: UDP-Glycosyltransferase sup…	0	0	0	0	0	0	0	0	0	0	0	0	7.205	8.715	5.942	5.978	5.432	4.874	5.191	5.187	3.703	4.09	2.141	2.087
AT3G02900	AT3G02900	unknown protein; FUNCTIONS IN: molecular_function unknown; INVOLVED IN: biological_process unknown; LOCATED IN: chloroplast; EXPRESSED IN: 22 plant structures; EXPRESSED DURING: 13 growth stages; BEST Arabidopsis thaliana protein match is: unknown protein (TAIR:AT5G16660.1); Has 80 Blast hits to 80 proteins in 21 species: Archae - 0; Bacteria - 4; Metazoa - 0; Fungi - 0; Plants - 76; Viruses - 0;…	2.443	3.419	1.397	1.476	0.466	1.462	1.792	2.171	1.955	1.285	1.488	1.032	1.623	0.593	0.472	0.444	2.071	2.654	1.491	1.03	1.123	1.091	3.591	4.404
AT3G03280	AT3G03280	unknown protein; FUNCTIONS IN: molecular_function unknown; INVOLVED IN: N-terminal protein myristoylation; LOCATED IN: cellular_component unknown; BEST Arabidopsis thaliana protein match is: unknown protein (TAIR:AT5G17350.1); Has 137 Blast hits to 137 proteins in 11 species: Archae - 0; Bacteria - 0; Metazoa - 0; Fungi - 0; Plants - 137; Viruses - 0; Other Eukaryotes - 0 (source: NCBI BLink).	1.412	1.235	0.2	0.423	1.469	1.024	0.743	1.069	0	0	0	0	10.917	13.203	6.413	4.43	11.094	11.396	8.648	6.166	9.732	14.616	17.489	15.112
AT3G06460	AT3G06460	GNS1/SUR4 membrane protein family; FUNCTIONS IN: molecular_function unknown; INVOLVED IN: biological_process unknown; LOCATED IN: integral to membrane; EXPRESSED IN: root; CONTAINS InterPro DOMAIN/s: GNS1/SUR4 membrane protein (InterPro:IPR002076); BEST Arabidopsis thaliana protein match is: GNS1/SUR4 membrane protein family (TAIR:AT3G06470.1); Has 2223 Blast hits to 2217 proteins in 255 species:…	0	0	0	0	0	0	0	0	0	0	0	0	7.7	7.195	10.303	9.641	18.467	15.912	13.432	13.918	21.571	20.746	24.097	26.097
AT3G11720	AT3G11720	Polyketide cyclase/dehydrase and lipid transport superfamily protein; FUNCTIONS IN: molecular_function unknown; INVOLVED IN: biological_process unknown; BEST Arabidopsis thaliana protein match is: unknown protein (TAIR:AT5G06440.3); Has 1338 Blast hits to 1079 proteins in 231 species: Archae - 0; Bacteria - 187; Metazoa - 420; Fungi - 131; Plants - 130; Viruses - 9; Other Eukaryotes - 461 (source…	1.47	3.053	0.907	0.303	0.409	0.305	2.269	2.194	3.037	3.49	1.678	2.457	2.722	3.345	2.129	2.614	3.321	3.891	4.891	4.413	5.186	6.564	6.566	6.677
AT3G12480	NF-YC11	nuclear factor Y, subunit C11 (NF-YC11); FUNCTIONS IN: DNA binding, sequence-specific DNA binding transcription factor activity; INVOLVED IN: regulation of transcription, DNA-dependent; LOCATED IN: nucleus, intracellular; EXPRESSED IN: 25 plant structures; EXPRESSED DURING: 13 growth stages; CONTAINS InterPro DOMAIN/s: Transcription factor CBF/NF-Y/archaeal histone (InterPro:IPR003958), Histone-f…	17.743	15.291	23.862	10.729	14.008	12.117	13.665	8.666	13.986	11.725	15.086	13.477	17.282	17.905	14.497	14.054	20.298	16.662	19.562	21.827	23.242	24.008	45.107	61.375
AT3G14225	GLIP4	Contains lipase signature motif and GDSL domain.	0	0	0	0	0	0	0	0	0	0	0	0	3.867	3.829	2.437	2.579	0.891	0.942	1.749	1.396	3.727	3.421	1.264	0.825
AT3G14940	ATPPC3	Encodes a cytosolic phosphoenolpyruvate carboxylase (PEPC) that has activity when expressed in E.coli. Its mRNA is most abundantly expressed in roots and siliques. PPC3 belongs to the plant-type PEPC family. It can form an enzymatically active complex with a castor bean ortholog of PPC4, which encodes a bacterial-type PEPC.	3.31	3.367	2.974	2.401	2.471	1.686	3.666	4.016	3.771	4.952	2.11	2.204	30.465	29.805	22.2	25.165	24.606	25.41	42.621	46.352	60.621	56.5	59.266	59.057
AT3G15500	NAC3	Encodes an ATAF-like NAC-domain transcription factor that doesn't contain C-terminal sequences shared by CUC1, CUC2 and NAM. Note: this protein (AtNAC3) is not to be confused with the protein encoded by locus AT3G29035, which, on occasion, has also been referred to as AtNAC3.	0.281	1.637	0.146	0.077	0.536	0.187	0.054	0.078	0.299	0	0.18	0.132	0.072	0	0.271	0.17	0.238	0.229	0.311	0.237	0	0.537	0	0.327
AT3G20100	CYP705A19	member of CYP705A	27.947	31.694	17.85	17.12	23.649	27.611	22.846	23.887	23.728	24.792	32.311	34.816	10.936	10.118	7.716	6.392	11.537	12.214	9.574	9.229	14.183	12.713	17.265	18.011
AT3G20120	CYP705A21	member of CYP705A	2.332	2.287	2.811	2.969	3.168	2.115	1.923	2.002	3.845	3.222	7.441	3.433	4.333	4.826	2.559	2.568	5.151	4.721	2.94	2.681	5.986	4.734	5.807	6.843
AT3G20230	AT3G20230	Ribosomal L18p/L5e family protein; FUNCTIONS IN: structural constituent of ribosome; INVOLVED IN: translation; LOCATED IN: ribosome, intracellular, chloroplast; EXPRESSED IN: 22 plant structures; EXPRESSED DURING: 13 growth stages; CONTAINS InterPro DOMAIN/s: Ribosomal protein L18/L5 (InterPro:IPR005484); BEST Arabidopsis thaliana protein match is: Ribosomal L18p/L5e family protein (TAIR:AT1G0884…	23.998	22.676	20.02	21.357	21.791	18.559	18.503	19.459	25.361	22.166	14.499	14.095	3.737	3.856	5.484	7.695	5.112	5.437	3.844	4.787	4.803	6.632	2.829	3.358
AT3G20550	DDL	Encodes a nuclear localized FHA (forhkead) domain containing protein.Mutant plants have shortened roots, delayed flowering time, altered floral organ number, defective floral organs and reduced fertility.Ddl mutants also show reduced levels of pri-miRNAs as well as mature miRNAs suggesting involvement in biogenesis of miRNAs. DDL does not affect transcription of miRNAs directly but may act throug…	27.827	27.028	10.889	10.734	15.803	16.43	12.179	15.508	15.935	15.178	12.931	12.712	26.39	28.216	20.222	19.7	59.869	31.314	26.017	26.478	36.205	33.046	70.693	83.374
AT3G20670	HTA13	Encodes HTA13, a histone H2A protein.	0.553	0.806	1.294	0.607	0.879	0.551	1.387	0.307	0.737	1.777	1.506	1.038	6.072	5.536	5.872	5.692	4.217	4.954	6.132	5.126	10.344	10.229	2.77	2.732
AT3G20940	CYP705A30	a member of A-type cytochrome P450	0	0	0	0.057	0	0	0	0.115	0	0	0	0	15.263	14.103	10.067	11.182	21.451	19.155	16.512	16.57	20.772	20.649	29.382	30.824
AT3G22550	AT3G22550	Protein of unknown function (DUF581); CONTAINS InterPro DOMAIN/s: Protein of unknown function DUF581 (InterPro:IPR007650); BEST Arabidopsis thaliana protein match is: Protein of unknown function (DUF581) (TAIR:AT3G63210.1); Has 558 Blast hits to 549 proteins in 19 species: Archae - 0; Bacteria - 0; Metazoa - 0; Fungi - 0; Plants - 558; Viruses - 0; Other Eukaryotes - 0 (source: NCBI BLink).	24.117	24.19	23.138	23.512	17.868	17.479	17.596	18.955	36.662	36.793	21.722	22.527	3.573	3.806	3.435	3.579	2.794	2.489	1.739	1.83	4.117	3.539	1.289	2.244
AT3G22570	AT3G22570	Bifunctional inhibitor/lipid-transfer protein/seed storage 2S albumin superfamily protein; FUNCTIONS IN: lipid binding; INVOLVED IN: lipid transport; LOCATED IN: endomembrane system; EXPRESSED IN: root, pollen tube; CONTAINS InterPro DOMAIN/s: Bifunctional inhibitor/plant lipid transfer protein/seed storage (InterPro:IPR016140), Plant lipid transfer protein/seed storage/trypsin-alpha amylase inhi…	0	0	0	0	0	0	0	0	0	0	0	0	5.3	8.096	3.697	5.535	11.444	8.183	8.357	5.309	8.271	6.146	31.682	25.28
AT3G22760	SOL1	CXC domain containing TSO1-like protein 1. The gene is expressed in stamens, pollen mother cells, and immature ovules.	0.722	1.069	1.343	0.915	0.742	0.776	0.708	0.463	1.422	1.51	0.775	0.391	2.001	1.568	1.931	2.826	1.601	1.494	1.849	1.756	2.134	2.18	3.006	3.15
AT3G25495	AT3G25495	pseudogene of leucine-rich repeat protein	1.147	0.874	0.39	0.457	0.565	0.627	0.525	0.724	0.681	0.73	0.649	0.782	0.964	0.556	0.442	0.79	0.659	0.934	1.047	1.544	1.367	1.222	2.114	2.437
AT3G25820	TPS-CIN	Encodes the monoterpene 1,8-cineole synthase, atTPS-Cin. This polypeptide was also shown to synthesize other monoterpenes albeit in minor quantities. The same polypeptide is encoded at two different loci, the result of gene duplication: at3g25820 and at3g25830.	0	0	0	0	0	0	0	0	0	0	0	0	0.7	1.053	0.353	0.663	2.682	2.181	0.506	0.539	1.019	2.33	4.391	5.309
AT3G25830	ATTPS-CIN	Encodes the monoterpene 1,8-cineole synthase, atTPS-Cin. This polypeptide was also shown to synthesize other monoterpenes albeit in minor quantities. The same polypeptide is encoded at two different loci, the result of gene duplication: at3g25820 and at3g25830.	0	0	0	0	0	0	0	0	0	0	0	0	0.705	1.396	0.622	0.557	2.495	2.348	0.918	0.465	1.752	1.409	3.81	4.387
AT3G25930	AT3G25930	Adenine nucleotide alpha hydrolases-like superfamily protein; FUNCTIONS IN: molecular_function unknown; INVOLVED IN: response to stress; LOCATED IN: cellular_component unknown; EXPRESSED IN: 7 plant structures; EXPRESSED DURING: petal differentiation and expansion stage; CONTAINS InterPro DOMAIN/s: UspA (InterPro:IPR006016), Rossmann-like alpha/beta/alpha sandwich fold (InterPro:IPR014729); BEST …	0	0	0	0	0	0	0	0.135	0	0	0.078	0	45.684	49.54	28.116	26.708	28.083	30.964	48.379	52.063	32.793	28.914	68.198	70.699
AT3G27950	AT3G27950	GDSL-like Lipase/Acylhydrolase superfamily protein; FUNCTIONS IN: hydrolase activity, acting on ester bonds, carboxylesterase activity; INVOLVED IN: lipid metabolic process; LOCATED IN: endomembrane system; EXPRESSED IN: root; CONTAINS InterPro DOMAIN/s: Lipase, GDSL (InterPro:IPR001087); BEST Arabidopsis thaliana protein match is: GDSL-like Lipase/Acylhydrolase superfamily protein (TAIR:AT5G1445…	0	0	0.077	0	0	0	0	0.164	0	0	0	0	22.71	20.436	13.833	13.952	9.095	9.544	16.545	15.685	19.101	19.127	6.412	6.698
AT3G29035	NAC3	Encodes a protein with transcription factor activity. Note: this protein (AT3G29035) on occasion has also been referred to as AtNAC3, not to be confused with the AtNAC3 found at locus AT3G15500.	0.499	0	0	0	0	0	0	0	0	0	0.08	0.176	1.339	1.969	0.723	1.436	3.455	3.253	2.146	2.472	3.523	2.628	8.003	5.733
AT3G42658	SADHU3-2	Member of Sadhu non-coding retrotransposon family.In some natural accessions the allele is methylated and silenced.	0	0.233	0	0.219	0	0.531	0.463	0	0.107	0.934	0	0	0	0	0	0	0	0	0.443	0.505	0.262	0.255	2.269	2.44
AT3G43955	AT3G43955	transposable element gene; copia-like retrotransposon family, has a 0. P-value blast match to GB:CAA72989 open reading frame 1 (Ty1_Copia-element) (Brassica oleracea)	1.816	1.654	1.77	2.015	1.299	1.056	1.825	1.029	1.755	2.012	1.564	1.687	1.411	1.492	1.151	1.237	1.175	1.582	1.049	0.941	1.54	1.52	0.708	0.682
AT3G44326	AT3G44326	F-box family protein; FUNCTIONS IN: molecular_function unknown; INVOLVED IN: biological_process unknown; LOCATED IN: chloroplast; CONTAINS InterPro DOMAIN/s: F-box domain, cyclin-like (InterPro:IPR001810), F-box domain, Skp2-like (InterPro:IPR022364); BEST Arabidopsis thaliana protein match is: F-box family protein (TAIR:AT2G27310.1); Has 35333 Blast hits to 34131 proteins in 2444 species: Archae…	0.192	0.421	0	0	0	0	0	0.16	0	0	0.092	0.406	11.789	10.504	5.501	5.503	5.297	6.266	5.439	8.388	16.003	14.815	18.498	12.748
AT3G45700	AT3G45700	Major facilitator superfamily protein; FUNCTIONS IN: transporter activity; INVOLVED IN: oligopeptide transport; LOCATED IN: membrane; EXPRESSED IN: hypocotyl, root; CONTAINS InterPro DOMAIN/s: PTR2 family proton/oligopeptide symporter, conserved site (InterPro:IPR018456), Oligopeptide transporter (InterPro:IPR000109), Major facilitator superfamily, general substrate transporter (InterPro:IPR01619…	0	0	0	0	0	0	0	0	0	0	0	0	2.648	3.679	1.605	1.836	1.878	1.806	1.41	1.154	1.669	1.248	4.376	5.06
AT3G47720	SRO4	Encodes a protein with similarity to RCD1 but without the WWE domain. The protein does have a PARP signature upstream of the C-terminal protein interaction domain. The PARP signature may bind NAD+ and attach the ADP-ribose-moiety from NAD+ to the target molecule. Its presence suggests a role for the protein in ADP ribosylation.	0	0	0	0	0	0	0	0	0	0	0	0	3.025	3.225	3.738	3.218	1.63	0.824	1.01	0.64	0.698	1.162	0.101	1.059
AT3G49190	AT3G49190	O-acyltransferase (WSD1-like) family protein; CONTAINS InterPro DOMAIN/s: O-acyltransferase, WSD1, C-terminal (InterPro:IPR009721), O-acyltransferase, WSD1, N-terminal (InterPro:IPR004255); BEST Arabidopsis thaliana protein match is: O-acyltransferase (WSD1-like) family protein (TAIR:AT3G49210.1); Has 1419 Blast hits to 1410 proteins in 214 species: Archae - 2; Bacteria - 1155; Metazoa - 6; Fungi…	0	0.06	0	0	0	0	0	0	0	0	0	0	0.952	1.068	1.45	1.066	2.925	2.081	1.091	1.222	3.671	3.898	4.566	3.372
AT3G49620	DIN11	encodes a protein similar to 2-oxoacid-dependent dioxygenase. Expression is induced after 24 hours of dark treatment, in senescing leaves and treatment with exogenous photosynthesis inhibitor. Induction of gene expression was suppressed in excised leaves supplied with sugar. The authors suggest that the gene's expression pattern is responding to the level of sugar in the cell.	0	0	0.428	0	0.349	0.365	0	0	0.146	0	0.835	1.094	0	0.166	0	0	0	0	0	0	0	0	0.733	1.276
AT3G50030	AT3G50030	ARM-repeat/Tetratricopeptide repeat (TPR)-like protein; FUNCTIONS IN: binding; INVOLVED IN: biological_process unknown; LOCATED IN: cellular_component unknown; CONTAINS InterPro DOMAIN/s: Tetratricopeptide-like helical (InterPro:IPR011990), Armadillo-type fold (InterPro:IPR016024); BEST Arabidopsis thaliana protein match is: ARM-repeat/Tetratricopeptide repeat (TPR)-like protein (TAIR:AT5G43120.1…	0	0.138	0	0	0	0	0	0	0	0	0	0.111	3.579	3.388	4.53	4.747	3.556	3.354	4.215	2.753	2.885	2.576	1.983	2.762
AT3G50350	AT3G50350	Protein of unknown function (DUF1685); FUNCTIONS IN: molecular_function unknown; INVOLVED IN: biological_process unknown; LOCATED IN: chloroplast; EXPRESSED IN: 18 plant structures; EXPRESSED DURING: LP.04 four leaves visible, 4 anthesis, C globular stage, 4 leaf senescence stage, petal differentiation and expansion stage; CONTAINS InterPro DOMAIN/s: Protein of unknown function DUF1685 (InterPro:…	8.952	8.595	6.302	9.534	10.206	10.671	4.046	4.912	8.211	8.232	12.283	11.069	47.357	52.085	83.028	83.908	61.256	60.837	89.562	95.391	62.579	70.216	45.512	48.569
AT3G52970	CYP76G1	member of CYP76G	0	0	0	0	0	0	0	0	0	0	0	0	4.398	6.531	6.858	5.539	4.56	4.734	5.431	5.034	3.462	4.051	2.228	1.189
AT3G53830	AT3G53830	Regulator of chromosome condensation (RCC1) family protein; CONTAINS InterPro DOMAIN/s: Regulator of chromosome condensation/beta-lactamase-inhibitor protein II (InterPro:IPR009091), Regulator of chromosome condensation, RCC1 (InterPro:IPR000408); BEST Arabidopsis thaliana protein match is: Regulator of chromosome condensation (RCC1) family protein (TAIR:AT3G55580.1); Has 18457 Blast hits to 6075…	6.012	6.029	7.378	6.343	6.295	8.702	7.302	8.003	9.503	12.343	9.87	9.963	1.068	2.27	1.859	2.465	3.045	2.688	3.782	3.245	4.549	4.842	7.641	5.948
AT3G55660	ATROPGEF6	Encodes a member of KPP-like gene family, homolog of KPP (kinase partner protein) gene in tomato. Also a member of the RopGEF (guanine nucleotide exchange factor) family, containing the novel PRONE domain (plant-specific Rop nucleotide exchanger), which is exclusively active towards members of the Rop subfamily.	0.184	0.214	0.43	0.151	0	0	0.071	0	0.294	0.215	0.118	0.172	5.444	4.571	5.056	4.172	5.034	4.24	6.164	5.768	6.573	5.45	2.209	2.457
AT3G55720	AT3G55720	Protein of unknown function (DUF620); CONTAINS InterPro DOMAIN/s: Protein of unknown function DUF620 (InterPro:IPR006873); BEST Arabidopsis thaliana protein match is: Protein of unknown function (DUF620) (TAIR:AT5G05840.1); Has 215 Blast hits to 214 proteins in 18 species: Archae - 0; Bacteria - 0; Metazoa - 0; Fungi - 0; Plants - 215; Viruses - 0; Other Eukaryotes - 0 (source: NCBI BLink).	0	0	0	0.328	0	0	0.184	0.265	0.827	0.697	0.115	0	8.229	10.065	5.472	5.997	7.684	6.285	8.999	8.096	12.141	10.885	15.222	14.014
AT3G56010	AT3G56010	unknown protein; FUNCTIONS IN: molecular_function unknown; INVOLVED IN: biological_process unknown; LOCATED IN: chloroplast thylakoid membrane; EXPRESSED IN: 22 plant structures; EXPRESSED DURING: 13 growth stages; Has 25 Blast hits to 25 proteins in 12 species: Archae - 0; Bacteria - 0; Metazoa - 0; Fungi - 0; Plants - 25; Viruses - 0; Other Eukaryotes - 0 (source: NCBI BLink).	46.349	46.397	38.473	39.002	29.201	32.755	34.445	35.312	42.636	42.92	32.651	33.941	1.615	1.805	0.269	0.45	1.786	2.019	0.619	0.548	1.343	1.779	3.726	2.162
AT3G56230	AT3G56230	BTB/POZ domain-containing protein; CONTAINS InterPro DOMAIN/s: BTB/POZ (InterPro:IPR013069), BTB/POZ fold (InterPro:IPR011333), Kelch related (InterPro:IPR013089), BTB/POZ-like (InterPro:IPR000210); BEST Arabidopsis thaliana protein match is: BTB/POZ domain-containing protein (TAIR:AT1G01640.2); Has 5225 Blast hits to 5141 proteins in 152 species: Archae - 0; Bacteria - 0; Metazoa - 3910; Fungi -…	0.325	0.19	0.338	0	0	0	0	0.181	0	0	0.104	0	4.651	4.342	2.433	1.772	5.328	7.064	5.681	6.784	6.725	6.327	9.123	13.708
AT3G57010	AT3G57010	Calcium-dependent phosphotriesterase superfamily protein; FUNCTIONS IN: strictosidine synthase activity; INVOLVED IN: alkaloid biosynthetic process, biosynthetic process; LOCATED IN: endoplasmic reticulum; EXPRESSED IN: 9 plant structures; EXPRESSED DURING: 4 anthesis, petal differentiation and expansion stage; CONTAINS InterPro DOMAIN/s: Strictosidine synthase (InterPro:IPR004141), Strictosidine…	2.846	2.347	3.235	2.68	2.56	1.866	2.778	3.862	3.839	5.704	2.072	1.031	22.125	22.434	13.488	13.52	21.298	19.478	27.402	25.039	33.078	36.192	41.643	38.377
AT3G61300	AT3G61300	C2 calcium/lipid-binding plant phosphoribosyltransferase family protein; FUNCTIONS IN: molecular_function unknown; INVOLVED IN: tryptophan biosynthetic process; LOCATED IN: cellular_component unknown; CONTAINS InterPro DOMAIN/s: C2 membrane targeting protein (InterPro:IPR018029), C2 calcium/lipid-binding domain, CaLB (InterPro:IPR008973), Phosphoribosyltransferase C-terminal (InterPro:IPR013583),…	0.078	0.274	0	0	0	0	0.045	0	0	0.069	0.094	0.11	5.033	3.915	1.84	1.847	2.915	3.025	3.317	3.633	3.619	2.694	6.463	4.501
AT3G61420	AT3G61420	BSD domain (BTF2-like transcription factors, Synapse-associated proteins and DOS2-like proteins); CONTAINS InterPro DOMAIN/s: Kelch related (InterPro:IPR013089), BSD (InterPro:IPR005607); BEST Arabidopsis thaliana protein match is: BSD domain (BTF2-like transcription factors, Synapse-associated proteins and DOS2-like proteins) (TAIR:AT1G55750.1); Has 378 Blast hits to 374 proteins in 164 species:…	0.896	0.833	1.136	0.877	1.282	1.061	1.038	1.213	2.016	1.669	1.265	2.208	1.631	1.428	1.541	1.526	1.993	2.099	2.236	2.62	2.537	2.037	5.331	6.35
AT3G61650	TUBG1	Required for centrosomal and noncentrosomal microtubule nucleation. Involved in specification of cell identity, such as stomatal patterning. Constitutively expressed throughout plant.	1.339	0.659	1.436	1.241	1.437	1.419	1.114	1.324	1.272	1.394	1.529	0.942	3.014	3.047	4.848	4.256	3.758	4.021	3.689	4.443	5.273	5.285	2.767	1.97
AT4G01390	AT4G01390	TRAF-like family protein; CONTAINS InterPro DOMAIN/s: TRAF-like (InterPro:IPR008974), MATH (InterPro:IPR002083); BEST Arabidopsis thaliana protein match is: TRAF-like family protein (TAIR:AT4G00780.1); Has 30201 Blast hits to 17322 proteins in 780 species: Archae - 12; Bacteria - 1396; Metazoa - 17338; Fungi - 3422; Plants - 5037; Viruses - 0; Other Eukaryotes - 2996 (source: NCBI BLink).	0	0	0.927	0.218	0.378	0.658	0	0	0.845	0.232	0.063	0.093	0.911	0.962	2.486	2.159	0.559	0.86	0.11	0.584	0.52	1.137	0	0
AT4G10300	AT4G10300	RmlC-like cupins superfamily protein; FUNCTIONS IN: molecular_function unknown; LOCATED IN: chloroplast; EXPRESSED IN: 22 plant structures; EXPRESSED DURING: 14 growth stages; CONTAINS InterPro DOMAIN/s: Cupin, RmlC-type (InterPro:IPR011051), Protein of unknown function DUF861, cupin-3 (InterPro:IPR008579), RmlC-like jelly roll fold (InterPro:IPR014710); BEST Arabidopsis thaliana protein match is…	53.251	54.645	45.38	48.194	52.163	53.904	45.655	45.559	48.329	54.216	36.608	31.896	0.731	1.303	1.497	1.588	1.886	1.813	1.852	2.311	3.601	3.956	5.894	5.685
AT4G11020	AT4G11020	unknown protein; FUNCTIONS IN: molecular_function unknown; INVOLVED IN: N-terminal protein myristoylation; LOCATED IN: cellular_component unknown; BEST Arabidopsis thaliana protein match is: unknown protein (TAIR:AT4G23870.1); Has 1807 Blast hits to 1807 proteins in 277 species: Archae - 0; Bacteria - 0; Metazoa - 736; Fungi - 347; Plants - 385; Viruses - 0; Other Eukaryotes - 339 (source: NCBI B…	0	0	0	0	0	0	0	0	0	0	0	0	3.861	4.586	2.432	0.763	5.871	4.959	3.318	3.318	2.894	1.205	12.41	8.422
AT4G11880	AGL14	AGL12, AGL14, and AGL17 are all preferentially expressed in root tissues and therefore represent the only characterized MADS box genes expressed in roots.	0	0	0.092	0.097	0	0	0	0	0	0	0	0	3.518	3.643	3.58	3.528	7.282	7.095	4.798	4.985	5.448	6.646	11.794	10.163
AT4G13620	AT4G13620	encodes a member of the DREB subfamily A-6 of ERF/AP2 transcription factor family. The protein contains one AP2 domain. There are 8 members in this subfamily including RAP2.4.	0	0	0	0	0	0	0.098	0	0	0	0	0	9.364	8.266	6.084	6.475	7.479	6.982	11.154	10.407	8.608	9.42	15.816	16.21
AT4G15940	AT4G15940	Fumarylacetoacetate (FAA) hydrolase family; FUNCTIONS IN: copper ion binding, catalytic activity; INVOLVED IN: metabolic process; LOCATED IN: mitochondrion; EXPRESSED IN: 24 plant structures; EXPRESSED DURING: 15 growth stages; CONTAINS InterPro DOMAIN/s: Fumarylacetoacetase, C-terminal-like (InterPro:IPR002529), Fumarylacetoacetase, C-terminal-related (InterPro:IPR011234); BEST Arabidopsis thali…	3.395	3.96	1.373	1.761	2.759	2.007	3.568	3.143	4.125	2.536	4.111	1.948	3.759	4.007	2.641	2.856	2.771	2.971	3.139	4.532	5.326	5.777	8.948	6.801
AT4G16447	AT4G16447	unknown protein; Has 30201 Blast hits to 17322 proteins in 780 species: Archae - 12; Bacteria - 1396; Metazoa - 17338; Fungi - 3422; Plants - 5037; Viruses - 0; Other Eukaryotes - 2996 (source: NCBI BLink).	11.665	10.031	7.865	6.678	10.373	10.254	7.441	8.072	10.915	11.788	7.034	9.466	31.213	25.021	19.045	19.219	32.844	33.825	29.938	29.624	47.706	41.251	54.88	56.222
AT4G17260	AT4G17260	Lactate/malate dehydrogenase family protein; FUNCTIONS IN: in 6 functions; INVOLVED IN: response to salt stress, response to abscisic acid stimulus; LOCATED IN: plasma membrane; EXPRESSED IN: 24 plant structures; EXPRESSED DURING: 13 growth stages; CONTAINS InterPro DOMAIN/s: L-lactate dehydrogenase (InterPro:IPR011304), Lactate/malate dehydrogenase, C-terminal (InterPro:IPR022383), NAD(P)-bindin…	2.635	3.704	2.128	2.326	3.231	2.252	2.452	3.606	1.054	1.568	2.172	3.312	28.196	31.441	32.645	34.45	25.68	22.767	26.931	23.736	29.933	34.762	18.859	14.856
AT4G21070	ATBRCA1	Encodes AtBRCA1, an ortholog of the human breast cancer susceptibility gene 1. Contains one N-terminal RING finger, two C-terminal BRCT and the p300/CBP interacting domain. Strongly induced by gamma rays, consistent with a putative role in DNA repair and in cell cycle control.	0.198	0.242	0.062	0.065	0.113	0	0.252	0.165	0.127	0.173	0.323	0.195	1.274	1.189	1.118	1.15	0.604	0.645	0.922	1.076	0.779	1.136	0.476	0.483
AT4G21903	AT4G21903	MATE efflux family protein; FUNCTIONS IN: antiporter activity, drug transmembrane transporter activity; INVOLVED IN: drug transmembrane transport, transmembrane transport; LOCATED IN: membrane; CONTAINS InterPro DOMAIN/s: Multi antimicrobial extrusion protein MatE (InterPro:IPR002528); BEST Arabidopsis thaliana protein match is: MATE efflux family protein (TAIR:AT4G21910.4).	0.866	0.757	0.43	0.648	0.3	0.314	1.504	1.311	0.63	0.69	0.908	1.274	3.317	3.941	11.627	6.077	3.335	3.141	5.303	6.368	3.643	4.444	1.419	2.402
AT4G22490	AT4G22490	Bifunctional inhibitor/lipid-transfer protein/seed storage 2S albumin superfamily protein; FUNCTIONS IN: lipid binding; INVOLVED IN: lipid transport; LOCATED IN: endomembrane system; EXPRESSED IN: 22 plant structures; EXPRESSED DURING: 13 growth stages; CONTAINS InterPro DOMAIN/s: Bifunctional inhibitor/plant lipid transfer protein/seed storage (InterPro:IPR016140), Plant lipid transfer protein/s…	1.134	1.157	4.569	2.646	0.36	1.508	2.954	2.046	5.442	4.473	2.998	4.656	0	0	0	0	0	0	0	0	0	0	1.136	1.648
AT4G22690	CYP706A1	member of CYP706A	32.37	30.727	25.369	26.122	30.539	29.434	24.214	25.013	33.17	34.783	45.904	44.287	84.832	85.673	67.23	64.056	37.259	39.1	53.609	54.521	66.527	64.943	24.764	22.135
AT4G22710	CYP706A2	member of CYP706A	15.278	15.115	13.582	13.026	16.229	14.639	14.294	13.451	14.679	15.676	18.475	19.399	66.825	70.46	49.48	47.093	23.975	29.241	37.078	39.901	50.462	52.294	16.446	14.432
AT4G25190	QWRF7	Family of unknown function (DUF566) ; INVOLVED IN: biological_process unknown; LOCATED IN: chloroplast; CONTAINS InterPro DOMAIN/s: Protein of unknown function DUF566 (InterPro:IPR007573); BEST Arabidopsis thaliana protein match is: Family of unknown function (DUF566) (TAIR:AT4G30710.1); Has 30201 Blast hits to 17322 proteins in 780 species: Archae - 12; Bacteria - 1396; Metazoa - 17338; Fungi - …	0	0	0	0	0	0	0	0	0	0	0	0	3.97	3.743	1.548	1.494	2.787	1.943	2.189	2.027	1.377	1.967	5.273	4.59
AT4G25400	AT4G25400	basic helix-loop-helix (bHLH) DNA-binding superfamily protein; FUNCTIONS IN: DNA binding, sequence-specific DNA binding transcription factor activity; INVOLVED IN: regulation of transcription; LOCATED IN: nucleus; CONTAINS InterPro DOMAIN/s: Helix-loop-helix DNA-binding domain (InterPro:IPR001092), Helix-loop-helix DNA-binding (InterPro:IPR011598); BEST Arabidopsis thaliana protein match is: basi…	0	0	0	0	0	0	0	0	0	0	0	0	2.339	3.126	1.243	1.733	3.072	2.331	1.587	1.327	3.569	4.199	10.896	13.81
AT4G26120	AT4G26120	Ankyrin repeat family protein / BTB/POZ domain-containing protein; CONTAINS InterPro DOMAIN/s: BTB/POZ (InterPro:IPR013069), NPR1/NIM1 like, C-terminal (InterPro:IPR021094), BTB/POZ fold (InterPro:IPR011333), Ankyrin repeat-containing domain (InterPro:IPR020683), BTB/POZ-like (InterPro:IPR000210), Ankyrin repeat (InterPro:IPR002110); BEST Arabidopsis thaliana protein match is: regulatory protein …	1.587	0.925	0.258	0.981	0.631	0.594	1.264	0.826	0.053	0	0.54	0.698	2.534	3.913	1.868	3.064	1.121	1.077	3.246	3.846	2.931	2.658	0.199	0.231
AT4G26460	AT4G26460	S-adenosyl-L-methionine-dependent methyltransferases superfamily protein; FUNCTIONS IN: methyltransferase activity; INVOLVED IN: biological_process unknown; LOCATED IN: cellular_component unknown; EXPRESSED IN: sperm cell; CONTAINS InterPro DOMAIN/s: SAM dependent carboxyl methyltransferase (InterPro:IPR005299); BEST Arabidopsis thaliana protein match is: S-adenosyl-L-methionine-dependent methylt…	0	0	0	0	0	0	0	0	0	0	0	0	0.451	0.268	2.132	1.337	0.748	0.959	0.49	0.372	0.87	0.563	0	0
AT4G27840	AT4G27840	SNARE-like superfamily protein; FUNCTIONS IN: molecular_function unknown; INVOLVED IN: transport; LOCATED IN: endomembrane system; EXPRESSED IN: 24 plant structures; EXPRESSED DURING: 15 growth stages; CONTAINS InterPro DOMAIN/s: Longin-like (InterPro:IPR011012); BEST Arabidopsis thaliana protein match is: SNARE-like superfamily protein (TAIR:AT5G52990.1); Has 279 Blast hits to 279 proteins in 17…	10.358	8.138	7.332	5.847	8.418	8.609	6.665	7.272	7.213	6.559	8.623	8.103	5.66	5.763	4.307	3.66	4.877	7.189	4.948	6.67	7.935	8.445	12.302	11.462
AT4G28940	AT4G28940	Phosphorylase superfamily protein; FUNCTIONS IN: catalytic activity; INVOLVED IN: nucleoside metabolic process; LOCATED IN: endomembrane system; EXPRESSED IN: hypocotyl, root, flower; EXPRESSED DURING: 4 anthesis; CONTAINS InterPro DOMAIN/s: Nucleoside phosphorylase (InterPro:IPR000845), Nucleoside phosphorylase, family 1 (InterPro:IPR018017); BEST Arabidopsis thaliana protein match is: Phosphory…	0	0	0	0	0	0	0.053	0	0	0	0.089	0.194	0.917	2.179	3.267	4.516	1.873	1.2	1.302	1.513	1.179	1.762	0.554	0.723
AT4G29905	AT4G29905	unknown protein; BEST Arabidopsis thaliana protein match is: unknown protein (TAIR:AT5G57123.1); Has 73 Blast hits to 73 proteins in 13 species: Archae - 0; Bacteria - 0; Metazoa - 0; Fungi - 0; Plants - 73; Viruses - 0; Other Eukaryotes - 0 (source: NCBI BLink).	63.885	63.95	76.905	71.559	156.437	148.841	55.829	62.308	87.336	99.825	94.564	97.159	68.493	79.538	45.178	41.129	67.079	63.385	58.733	62.546	73.983	86.98	205.667	201.845
AT4G31330	AT4G31330	Protein of unknown function, DUF599; FUNCTIONS IN: molecular_function unknown; INVOLVED IN: biological_process unknown; LOCATED IN: endomembrane system; EXPRESSED IN: 14 plant structures; EXPRESSED DURING: LP.06 six leaves visible, LP.04 four leaves visible, 4 anthesis, petal differentiation and expansion stage, LP.08 eight leaves visible; CONTAINS InterPro DOMAIN/s: Protein of unknown function D…	2.028	0.591	0.967	0.836	0	0.225	0.652	1.408	0.811	0.988	1.896	1.349	2.418	2.462	1.796	0.409	1.242	1.193	2.531	3.42	5.993	4.961	5.42	6.389
AT4G31470	AT4G31470	CAP (Cysteine-rich secretory proteins, Antigen 5, and Pathogenesis-related 1 protein) superfamily protein; FUNCTIONS IN: molecular_function unknown; INVOLVED IN: biological_process unknown; LOCATED IN: endomembrane system, extracellular region; EXPRESSED IN: root; CONTAINS InterPro DOMAIN/s: Allergen V5/Tpx-1 related, conserved site (InterPro:IPR018244), Allergen V5/Tpx-1 related (InterPro:IPR001…	0	0	0	0	0	0	0	0.356	0	0	0	0	5.403	7.392	5.88	6.211	11.227	7.311	7.999	8.915	10.521	14.314	21.196	17.332
AT4G33880	RSL2	RSL2 was expressed concurrently with RSL4 and its expression was controlled by RHD6 and RSL1. Required for root-hair growth.	0	0	0	0	0.084	0.177	0	0	0	0	0	0	4.341	4.916	1.154	1.126	2.1	2.019	3.24	1.455	2.702	5.337	10.466	11.581
AT4G34250	KCS16	Encodes KCS16, a member of the 3-ketoacyl-CoA synthase family involved in the biosynthesis of VLCFA (very long chain fatty acids).	0.467	0.117	0.468	0.385	0	0.133	2.355	2.167	4.428	2.514	2.404	1.268	1.789	1.943	2.801	3.392	1.243	1.684	1.886	1.391	2.824	3.063	1.136	0.931
AT4G37340	CYP81D3	member of CYP81D	0	0.062	0	0	0	0	0	0	0	0	0	0	4.495	3.667	3.685	2.44	5.271	4.663	5.115	4.781	5.916	4.532	8.144	8.26
AT4G37430	CYP81F1	Encodes a member of the CYP81F cytochrome P450 monooxygenase subfamily.	23.992	26.308	18.135	19.767	18.052	15.369	14.128	15.034	20.872	21.095	19.594	18.177	39.106	38.643	57.272	57.469	45.023	39.974	54.881	51.702	45.395	43.467	31.56	28.475
AT4G37940	AGL21	encodes a MADS box protein, highly expressed in the root.	0	0	0	0	0	0	0	0.278	0	0	0	0	5.623	6.072	5.555	4.696	9.045	6.928	8.74	6.536	10.017	11.65	14.203	23.708
AT4G38390	RHS17	root hair specific 17 (RHS17); CONTAINS InterPro DOMAIN/s: GDP-fucose protein O-fucosyltransferase (InterPro:IPR019378); BEST Arabidopsis thaliana protein match is: O-fucosyltransferase family protein (TAIR:AT1G20550.1); Has 829 Blast hits to 827 proteins in 30 species: Archae - 0; Bacteria - 0; Metazoa - 0; Fungi - 0; Plants - 829; Viruses - 0; Other Eukaryotes - 0 (source: NCBI BLink).	0	0	0	0	0	0	0	0	0	0	0	0	0.38	0.282	0.225	0.225	0.894	0.809	0.774	0.314	0.367	0.356	1.492	1.623
AT4G39410	ATWRKY13	member of WRKY Transcription Factor; Group II-c	2.081	2.141	0.573	0.605	0.234	0.61	0.709	0.204	0.294	0.751	0.412	0.603	0.094	0.111	0.177	0.222	0.622	0.499	0.407	0.31	0.964	1.406	2.698	2.029
AT4G40060	ATHB16	Encodes a homeodomain leucine zipper class I (HD-Zip I) protein.	27.252	26.449	19.297	19.929	23.825	22.872	14.234	16.62	27.836	24.652	22.429	24.772	41.35	43.403	33.391	36.388	45.996	47.603	41.558	42.454	55.923	58.629	90.349	87.073
AT5G02550	AT5G02550	unknown protein; Has 3 Blast hits to 3 proteins in 1 species: Archae - 0; Bacteria - 0; Metazoa - 0; Fungi - 0; Plants - 3; Viruses - 0; Other Eukaryotes - 0 (source: NCBI BLink).	0.472	0.62	1.289	0	0.676	0.235	1.64	0	4.722	4.14	0.454	1.662	51.925	44.063	35.908	37.961	36.016	35.773	37.319	35.224	63.474	59.423	18.689	18.122
AT5G06900	CYP93D1	member of CYP93D	0	0	0	0.064	0	0	0	0.13	0	0	0	0.11	22.242	23.504	16.828	17.056	15.382	15.487	19.005	16.816	21.264	20.964	7.996	10.099
AT5G06905	CYP712A2	member of CYP712A	0	0	0	0	0	0	0	0	0.061	0	0	0	8.518	7.971	8.05	6.501	6.259	5.892	8.107	9.626	7.948	7.796	2.212	2.922
AT5G07680	ANAC079	NAC domain containing protein 80 (NAC080); FUNCTIONS IN: sequence-specific DNA binding transcription factor activity; INVOLVED IN: multicellular organismal development, regulation of transcription; LOCATED IN: cellular_component unknown; EXPRESSED IN: 12 plant structures; EXPRESSED DURING: LP.04 four leaves visible, 4 anthesis, C globular stage, petal differentiation and expansion stage; CONTAINS…	0.524	1.299	0.273	0.504	0.5	0.784	0.303	0.073	0	0	0.294	0.369	4.217	5.328	6.263	4.364	9.179	10.815	7.63	7.068	7.312	6.269	16.104	13.79
AT5G09440	EXL4	EXORDIUM like 4 (EXL4); FUNCTIONS IN: molecular_function unknown; INVOLVED IN: biological_process unknown; LOCATED IN: membrane; EXPRESSED IN: 23 plant structures; EXPRESSED DURING: 13 growth stages; CONTAINS InterPro DOMAIN/s: Phosphate-induced protein 1 (InterPro:IPR006766); BEST Arabidopsis thaliana protein match is: EXORDIUM like 2 (TAIR:AT5G64260.1); Has 396 Blast hits to 396 proteins in 24 …	3.956	3.928	1.501	2.114	1.734	4.052	3.777	6.503	2.738	2.719	5.398	7.076	12.455	11.974	6.505	7.674	9.062	10.889	9.786	12.371	11.794	8.596	20.144	17.441
AT5G10040	AT5G10040	unknown protein; BEST Arabidopsis thaliana protein match is: unknown protein (TAIR:AT5G65207.1); Has 1807 Blast hits to 1807 proteins in 277 species: Archae - 0; Bacteria - 0; Metazoa - 736; Fungi - 347; Plants - 385; Viruses - 0; Other Eukaryotes - 339 (source: NCBI BLink).	0	0	0	0	0	0	0	0	0	0	0	0	8.402	5.24	7.742	4.731	3.717	3.126	0.456	0.866	1.35	0.787	0.824	0.239
AT5G14070	ROXY2	Encodes glutaredoxin ROXY2. ROXY2, together with ROXY1 (AT3G02000), controls anther development. roxy1 roxy2 double mutants are sterile and do not produce pollen.	0	0	0	0	0	0	0	0	0	0	0	0	0.135	0	0.509	0	0	0	0.584	0.444	3.804	3.361	3.167	3.216
AT5G18840	AT5G18840	Major facilitator superfamily protein; FUNCTIONS IN: carbohydrate transmembrane transporter activity, sugar:hydrogen symporter activity; INVOLVED IN: transport, transmembrane transport; LOCATED IN: integral to membrane, membrane; EXPRESSED IN: 17 plant structures; EXPRESSED DURING: 7 growth stages; CONTAINS InterPro DOMAIN/s: Major facilitator superfamily (InterPro:IPR020846), General substrate t…	0	0	0	0	0	0	0	0	0.052	0	0.031	0.046	2.946	2.55	1.84	1.835	2.098	1.698	1.192	1.318	2.759	1.559	0.653	0.341
AT5G22890	AT5G22890	C2H2 and C2HC zinc fingers superfamily protein; FUNCTIONS IN: sequence-specific DNA binding transcription factor activity; INVOLVED IN: response to chitin, regulation of transcription; LOCATED IN: intracellular; EXPRESSED IN: root; CONTAINS InterPro DOMAIN/s: Zinc finger, C2H2-like (InterPro:IPR015880), Zinc finger, C2H2-type (InterPro:IPR007087); BEST Arabidopsis thaliana protein match is: C2H2 …	0.162	0.071	0	0	0.155	0	0	0	0	0	0	0	23.402	26.692	19.293	17.485	20.236	22.032	32.906	32.86	19.996	20.675	51.433	48.101
AT5G23300	PYRD	dihydroorotate dehydrogenase, catalyses fourth step of pyrimidine biosynthesis	2.318	1.61	0.372	0.505	1.17	0.816	0.829	0.227	0.545	0.418	0.787	1.104	1.881	1.738	2.863	3.654	1.155	1.999	2.949	2.586	4.095	3.98	1.571	1.665
AT5G24550	BGLU32	beta glucosidase 32 (BGLU32); FUNCTIONS IN: cation binding, hydrolase activity, hydrolyzing O-glycosyl compounds, catalytic activity; INVOLVED IN: response to other organism; LOCATED IN: endomembrane system; EXPRESSED IN: synergid; CONTAINS InterPro DOMAIN/s: Glycoside hydrolase, family 1 (InterPro:IPR001360), Glycoside hydrolase, family 1, active site (InterPro:IPR018120), Glycoside hydrolase, c…	0	0	0	0	0	0	0	0	0	0	0	0	2.448	2.299	1.453	1.35	0.504	0.726	1.421	1.08	0.951	1.706	0.074	0
AT5G24900	CYP714A2	Member of CYP714A. Encodes one of the two tandemly duplicated gene pair ELA1 (CYP714A1) and ELA2 (CYP714A2), homologs of the rice cytochrome P450 monooxygenase gene EUI1. Double mutation of ELA1 and ELA2 results in increased biomass and enlarged organs.	0	0	0	0	0	0	0	0	0	0	0	0	3.626	4.177	2.025	2.345	0.972	0.701	2.445	2.493	3.107	1.921	0.79	0.25
AT5G26236	AT5G26236	transposable element gene; gypsy-like retrotransposon family, has a 3.5e-307 P-value blast match to GB:AAD27547 polyprotein (Gypsy_Ty3-element) (Oryza sativa subsp. indica)	0.215	0	0	0	0	0	0.156	0.045	0	0.047	0	0	0	0	0	0	0	0	0	0	0	0	0.27	0.282
AT5G36930	AT5G36930	Disease resistance protein (TIR-NBS-LRR class) family; FUNCTIONS IN: transmembrane receptor activity, ATP binding; INVOLVED IN: signal transduction, defense response, apoptosis, innate immune response; LOCATED IN: intrinsic to membrane; EXPRESSED IN: 19 plant structures; EXPRESSED DURING: 13 growth stages; CONTAINS InterPro DOMAIN/s: NB-ARC (InterPro:IPR002182), Toll-Interleukin receptor (InterPr…	10.09	9.124	3.669	3.952	6.2	6.915	6.201	7.246	6.339	6.648	6.934	8.041	1.945	1.775	1.211	1.181	0.892	0.983	1.185	1.233	1.341	1.274	0.527	0.648
AT5G37630	EMB2656	EMBRYO DEFECTIVE 2656 (EMB2656); FUNCTIONS IN: binding; INVOLVED IN: mitotic chromosome condensation, embryo development ending in seed dormancy; LOCATED IN: cellular_component unknown; EXPRESSED IN: 11 plant structures; EXPRESSED DURING: 6 growth stages; CONTAINS InterPro DOMAIN/s: Armadillo-type fold (InterPro:IPR016024); Has 333 Blast hits to 316 proteins in 147 species: Archae - 0; Bacteria -…	0.207	0.272	0.323	0.427	0.066	0.207	0.3	0.374	0.414	0.545	0.216	0.267	2.462	2.61	2.702	2.51	2.283	2.082	2.184	2.358	2.925	2.182	1.142	1.687
AT5G38860	BIM3	BES1-interacting Myc-like protein 3 (BIM3); FUNCTIONS IN: DNA binding, sequence-specific DNA binding transcription factor activity; INVOLVED IN: regulation of transcription; LOCATED IN: nucleus; CONTAINS InterPro DOMAIN/s: Helix-loop-helix DNA-binding domain (InterPro:IPR001092), Helix-loop-helix DNA-binding (InterPro:IPR011598); BEST Arabidopsis thaliana protein match is: BES1-interacting Myc-li…	3.175	2.609	1.051	1.031	0.643	1.44	0.947	1.684	1.001	0.253	1.527	0.948	2.802	2.803	1.254	1.486	3.751	3.057	1.521	2.312	2.559	2.671	4.243	5.54
AT5G40590	AT5G40590	Cysteine/Histidine-rich C1 domain family protein; CONTAINS InterPro DOMAIN/s: DC1 (InterPro:IPR004146), C1-like (InterPro:IPR011424); BEST Arabidopsis thaliana protein match is: Cysteine/Histidine-rich C1 domain family protein (TAIR:AT2G44370.1); Has 1807 Blast hits to 1807 proteins in 277 species: Archae - 0; Bacteria - 0; Metazoa - 736; Fungi - 347; Plants - 385; Viruses - 0; Other Eukaryotes -…	0	0	0	0.101	0	0	0	0	0	0	0	0.172	103.443	102.65	72.901	85.669	41.205	44.682	100.816	104.488	122.949	122.285	17.014	21.736
AT5G40630	AT5G40630	Ubiquitin-like superfamily protein; FUNCTIONS IN: molecular_function unknown; LOCATED IN: chloroplast; EXPRESSED IN: inflorescence meristem, root, flower; EXPRESSED DURING: petal differentiation and expansion stage; CONTAINS InterPro DOMAIN/s: Ubiquitin (InterPro:IPR000626), Ubiquitin supergroup (InterPro:IPR019955); BEST Arabidopsis thaliana protein match is: Ubiquitin-like superfamily protein (…	0.447	0.26	0.813	0.613	0.142	0	0.517	1.116	1.905	2.61	0.716	0.838	2.624	2.304	2.372	1.623	3.406	3.638	3.096	3.482	5.131	8.404	9.695	10.127
AT5G42500	AT5G42500	Disease resistance-responsive (dirigent-like protein) family protein; FUNCTIONS IN: molecular_function unknown; INVOLVED IN: defense response; LOCATED IN: endomembrane system; CONTAINS InterPro DOMAIN/s: Plant disease resistance response protein (InterPro:IPR004265); BEST Arabidopsis thaliana protein match is: Disease resistance-responsive (dirigent-like protein) family protein (TAIR:AT5G42510.1)…	0	0.151	0	0	0	0	0	0	0	0	0.166	0	20.495	19.792	10.497	12.696	11.698	11.104	21.388	20.398	29.396	27.246	29.046	29.197
AT5G43350	ATPT1	Encodes an inorganic phosphate transporter Pht1;1. Mutants display enhanced arsenic accumulation. Members of the Pht1 family of phosphate transporters include: Pht1;1/At5g43350, Pht1;2/At5g43370, Pht1;3/At5g43360, Pht1;4/At2g38940, Pht1;5/At2g32830, Pht1;6/At5g43340, Pht1;7/At3g54700, Pht1;8/At1g20860, Pht1;9/At1g76430 (Plant Journal 2002, 31:341).	0.067	0	0	0.11	0	0.067	0	0	0	0	0	0.047	44.736	40.179	44.555	38.208	59.108	56.707	53.517	57.069	64.865	61.306	122.551	121.083
AT5G43370	APT1	Encodes a phosphate transporter Pht1;2. Members of the Pht1 family of phosphate transporters include: Pht1;1/At5g43350, Pht1;2/At5g43370, Pht1;3/At5g43360, Pht1;4/At2g38940, Pht1;5/At2g32830, Pht1;6/At5g43340, Pht1;7/At3g54700, Pht1;8/At1g20860, Pht1;9/At1g76430 (Plant Journal 2002, 31:341)	0	0	0	0	0	0	0	0	0.059	0	0	0	10.427	9.509	10.494	9.22	13.464	12.583	11.871	11.253	12.604	13.796	29.554	24.122
AT5G45210	AT5G45210	Disease resistance protein (TIR-NBS-LRR class) family; FUNCTIONS IN: transmembrane receptor activity, ATP binding; INVOLVED IN: signal transduction, apoptosis, defense response, innate immune response; LOCATED IN: intrinsic to membrane; EXPRESSED IN: root; CONTAINS InterPro DOMAIN/s: NB-ARC (InterPro:IPR002182), Leucine-rich repeat (InterPro:IPR001611), Toll-Interleukin receptor (InterPro:IPR0001…	0	0	0	0	0	0	0	0	0	0	0	0	6.458	6.687	7.216	6.776	5.211	6.447	8.053	8.675	7.906	9.427	4.222	3.625
AT5G45670	AT5G45670	GDSL-like Lipase/Acylhydrolase superfamily protein; FUNCTIONS IN: hydrolase activity, acting on ester bonds, carboxylesterase activity; INVOLVED IN: lipid metabolic process; LOCATED IN: endomembrane system; EXPRESSED IN: 19 plant structures; EXPRESSED DURING: 13 growth stages; CONTAINS InterPro DOMAIN/s: Lipase, GDSL (InterPro:IPR001087); BEST Arabidopsis thaliana protein match is: GDSL-like Lipa…	0.402	0.493	0.628	0.265	0.23	0.161	0.886	1.543	1.61	2.329	0.194	0.113	2.9	1.832	2.799	2.56	1.842	1.18	2.009	1.018	2.061	2.08	0.403	0.632
AT5G46890	AT5G46890	Bifunctional inhibitor/lipid-transfer protein/seed storage 2S albumin superfamily protein; FUNCTIONS IN: lipid binding; INVOLVED IN: lipid transport; LOCATED IN: endomembrane system; CONTAINS InterPro DOMAIN/s: Bifunctional inhibitor/plant lipid transfer protein/seed storage (InterPro:IPR016140), Plant lipid transfer protein/seed storage/trypsin-alpha amylase inhibitor (InterPro:IPR003612), Plant…	0	0.168	0	0	0	0	0	0	0	0.168	0	0	63.413	71.838	34.345	35.928	43.444	48.798	54.307	44.909	58.235	65.043	120.623	111.53
AT5G46900	AT5G46900	Bifunctional inhibitor/lipid-transfer protein/seed storage 2S albumin superfamily protein; FUNCTIONS IN: lipid binding; INVOLVED IN: lipid transport; LOCATED IN: endomembrane system; CONTAINS InterPro DOMAIN/s: Bifunctional inhibitor/plant lipid transfer protein/seed storage (InterPro:IPR016140), Plant lipid transfer protein/seed storage/trypsin-alpha amylase inhibitor (InterPro:IPR003612), Plant…	0	0	0	0	0	0	0	0	0	0	0.163	0	48.547	44.84	20.911	29.16	44.477	43.997	34.9	34.466	52.686	51.849	144.826	140.436
AT5G47450	ATTIP2	Tonoplast intrinsic protein, transports ammonium (NH3) and methylammonium across the tonoplast membrane, gene expression shows diurnal regulation and is upregulated by ammonium (NH3).	0	0	0	0	0	0	0	0	0.091	0	0	0	16.17	13.426	11.831	11.645	23.362	23.75	25.576	22.232	28.153	29.095	62.747	73.32
AT5G47710	AT5G47710	Calcium-dependent lipid-binding (CaLB domain) family protein; FUNCTIONS IN: molecular_function unknown; INVOLVED IN: biological_process unknown; LOCATED IN: plasma membrane, vacuole; EXPRESSED IN: 23 plant structures; EXPRESSED DURING: 13 growth stages; CONTAINS InterPro DOMAIN/s: C2 membrane targeting protein (InterPro:IPR018029), C2 calcium/lipid-binding domain, CaLB (InterPro:IPR008973), C2 re…	12.095	6.675	4.717	5.219	11.263	7.324	6.17	5.638	5.875	5.428	6.023	10.441	10.042	11.274	9.177	11.38	7.932	9.15	11.38	11.197	16.733	14.194	5.916	5.024
AT5G47910	ATRBOHD	NADPH/respiratory burst oxidase protein D (RbohD).Interacts with AtrbohF gene to fine tune the spatial control of ROI production and hypersensitive response to cell in and around infection site.	22.384	22.414	19.145	17.275	23.129	22.399	41.623	40.743	14.661	14.466	22.437	18.932	25.974	24.245	24.872	25.512	21.749	24.061	18.778	18.743	25.64	26.627	14.22	12.118
AT5G47990	CYP705A5	encodes a member of the CYP705A family of cytochrome P450 enzymes. It appears to catalyze the addition of a double bond to thalian-diol at carbon 15. Reduced levels of THAD expression lead to a build up of thalian-diol in root extracts. thad1-1 mutants also have longer roots than wild type seedlings.	0	0	0	0	0	0	0	0	0	0	0	0	5.848	4.754	4.751	4.439	3.461	4.799	2.172	2.836	5.34	5.894	12.812	11.094
AT5G51120	ATPABN1	Encodes a homolog of the protein PABN1, a polyadenylation factor subunit.	72.12	75.169	26.582	25.465	31.969	32.069	46.416	40.373	33.969	32.659	25.802	24.073	94.23	92.464	87.087	84.341	112.559	124.336	182.743	181.813	129.346	140.541	284.092	181.718
AT5G58590	RANBP1	Encodes a Ran-binding protein 1 homolog (RanBP1).	29.078	25.753	11.341	10.181	15.487	18.488	18.802	36.542	20.066	20.821	41.3	20.984	37.141	35.189	26.852	26.857	31.32	35.435	29.737	35.772	44.15	40.817	70.054	72.288
AT5G60760	AT5G60760	P-loop containing nucleoside triphosphate hydrolases superfamily protein; BEST Arabidopsis thaliana protein match is: P-loop containing nucleoside triphosphate hydrolases superfamily protein (TAIR:AT3G45090.1); Has 1216 Blast hits to 969 proteins in 195 species: Archae - 93; Bacteria - 85; Metazoa - 220; Fungi - 67; Plants - 127; Viruses - 43; Other Eukaryotes - 581 (source: NCBI BLink).	0	0	0	0.113	0.219	0.183	0.053	0	0	0.121	0.066	0.065	14.806	14.957	14.026	13.882	9.14	8.449	8.896	10.067	9.672	8.959	7.312	7.886
AT5G62150	AT5G62150	peptidoglycan-binding LysM domain-containing protein; FUNCTIONS IN: molecular_function unknown; INVOLVED IN: cell wall macromolecule catabolic process; LOCATED IN: endomembrane system; EXPRESSED IN: 15 plant structures; EXPRESSED DURING: 6 growth stages; BEST Arabidopsis thaliana protein match is: peptidoglycan-binding LysM domain-containing protein (TAIR:AT4G25433.1); Has 63 Blast hits to 63 pro…	4.282	5.914	0.703	1.3	1.935	1.349	2.479	2.065	0.902	2.174	1.517	0.793	12.263	8.208	5.713	8.394	12.034	12.118	11.438	12.824	7.103	5.608	23.036	19.265
AT5G62420	AT5G62420	NAD(P)-linked oxidoreductase superfamily protein; FUNCTIONS IN: oxidoreductase activity; INVOLVED IN: oxidation reduction; EXPRESSED IN: root; CONTAINS InterPro DOMAIN/s: Aldo/keto reductase (InterPro:IPR001395), Aldo/keto reductase subgroup (InterPro:IPR020471), Aldo/keto reductase, conserved site (InterPro:IPR018170); BEST Arabidopsis thaliana protein match is: NAD(P)-linked oxidoreductase supe…	0	0	0	0	0	0	0.073	0.104	0	0	0	0	1.153	0.342	0.363	0.456	0.85	0.715	1.773	1.268	1.605	2.4	3.266	4.374
AT5G63560	AT5G63560		0	0	0	0	0	0	0	0	0	0	0	0.112	12.268	13.994	20.592	20.475	17.077	16.869	11.529	11.127	13.098	16.159	10.854	11.81
AT5G63600	FLS5	encodes a protein whose sequence is similar to flavonol synthase	0	0.073	0	0.069	0.08	0	0	0	0	0.146	0.08	0.059	175.824	169.733	162.056	157.985	238.105	246.896	152.953	144.413	143.562	151.176	385.094	419.908
AT5G65170	AT5G65170	VQ motif-containing protein; CONTAINS InterPro DOMAIN/s: VQ (InterPro:IPR008889); BEST Arabidopsis thaliana protein match is: VQ motif-containing protein (TAIR:AT1G35830.1); Has 1807 Blast hits to 1807 proteins in 277 species: Archae - 0; Bacteria - 0; Metazoa - 736; Fungi - 347; Plants - 385; Viruses - 0; Other Eukaryotes - 339 (source: NCBI BLink).	0.193	0.592	0.83	1.753	0.83	1.061	0.504	0.725	1.702	1.272	2.51	1.77	2.075	2.465	0.63	1.142	2.54	3.781	1.85	1.528	4.19	3.979	3.294	4.47
AT5G65207	AT5G65207	unknown protein; BEST Arabidopsis thaliana protein match is: unknown protein (TAIR:AT5G10040.1); Has 30201 Blast hits to 17322 proteins in 780 species: Archae - 12; Bacteria - 1396; Metazoa - 17338; Fungi - 3422; Plants - 5037; Viruses - 0; Other Eukaryotes - 2996 (source: NCBI BLink).	7.749	7.039	0	0.982	6.539	10.107	3.107	2.98	4.531	3.659	4.729	10.702	87.256	106.645	49.219	46.843	87.656	81.1	45.875	36.556	118.002	109.823	129.623	126.613
AT5G65800	ETO2	1-aminocyclopropane-1-carboxylate synthase (ACS) is encoded by a multigene family consisting of at least five members whose expression is induced by hormones, developmental signals, and protein synthesis inhibition.	0	0	0	0	0	0	0	0	0	0.111	0	0	0.438	0.405	0.184	0.058	0.323	0.259	0.687	0.602	0.438	0.243	1.146	0.942
ATCG01110	NDHH	Encodes the 49KDa plastid NAD(P)H dehydrogenase subunit H protein. Its transcription is regulated by an ndhF-specific plastid sigma factor, SIG4.	9.985	8.646	10.857	8.808	6.35	7.243	8.001	8.656	8.393	9.551	6.062	4.758	3.865	3.581	4.456	4.032	2.821	2.958	2.266	3.061	3.973	2.896	2.021	2.112
AT5G65390	AGP7	arabinogalactan protein 7 (AGP7); BEST Arabidopsis thaliana protein match is: arabinogalactan protein 4 (TAIR:AT5G10430.1); Has 30201 Blast hits to 17322 proteins in 780 species: Archae - 12; Bacteria - 1396; Metazoa - 17338; Fungi - 3422; Plants - 5037; Viruses - 0; Other Eukaryotes - 2996 (source: NCBI BLink).	3.948	6.492	3.449	2.732	3.163	1.89	2.103	1.579	9.854	10.522	0.38	0.889	72.005	62.539	40.258	39.306	42.158	39.108	67.528	68.685	110.106	110.777	88.454	85.123
AT1G61470	AT1G61470	Polynucleotidyl transferase, ribonuclease H-like superfamily protein; FUNCTIONS IN: ribonuclease activity, nucleic acid binding; INVOLVED IN: RNA modification; LOCATED IN: nucleus; CONTAINS InterPro DOMAIN/s: Ribonuclease CAF1 (InterPro:IPR006941), Polynucleotidyl transferase, ribonuclease H fold (InterPro:IPR012337); BEST Arabidopsis thaliana protein match is: Polynucleotidyl transferase, ribonu…	8.546	8.846	3.111	3.638	6.25	8.098	13.114	16.021	3.077	3.996	5.136	4.412	2.292	1.816	2.063	1.553	3.38	3.017	2.726	3.062	6.032	8.997	3.997	4.224
AT3G01420	DIOX1	Encodes an alpha-dioxygenase involved in protection against oxidative stress and cell death. Induced in response to Salicylic acid and oxidative stress. Independent of NPR1 in induction by salicylic acid.	0.053	0.185	0	0	0	0	0.521	0.573	0.085	0.232	0	0.037	19.781	21.863	20.534	20.037	11.611	11.074	22.355	21.97	12.085	11.542	18.922	19.378
AT4G25620	AT4G25620	hydroxyproline-rich glycoprotein family protein; BEST Arabidopsis thaliana protein match is: hydroxyproline-rich glycoprotein family protein (TAIR:AT5G52430.1); Has 940 Blast hits to 722 proteins in 169 species: Archae - 0; Bacteria - 80; Metazoa - 158; Fungi - 130; Plants - 239; Viruses - 59; Other Eukaryotes - 274 (source: NCBI BLink).	12.436	9.885	7.695	8.226	10.437	8.05	3.185	3.487	5.836	4.875	4.197	4.967	8.202	8.002	5.716	4.508	8.463	6.381	7.611	5.216	14.486	14.134	12.043	12.569
AT3G47380	AT3G47380	Plant invertase/pectin methylesterase inhibitor superfamily protein; FUNCTIONS IN: enzyme inhibitor activity, pectinesterase inhibitor activity, pectinesterase activity; INVOLVED IN: biological_process unknown; LOCATED IN: endomembrane system; EXPRESSED IN: 14 plant structures; EXPRESSED DURING: 9 growth stages; CONTAINS InterPro DOMAIN/s: Pectinesterase inhibitor (InterPro:IPR006501); BEST Arabi…	5.07	4.032	0.839	1.266	2.638	2.911	5.071	5.504	2.581	1.886	6.426	7.68	4.592	4.616	3.116	3.35	4.297	4.005	3.962	6.216	10.592	10.146	0.924	1.206
AT5G03345	AT5G03345	FUNCTIONS IN: molecular_function unknown; INVOLVED IN: biological_process unknown; LOCATED IN: endomembrane system; EXPRESSED IN: 24 plant structures; EXPRESSED DURING: 15 growth stages; CONTAINS InterPro DOMAIN/s: Magnesium transporter (InterPro:IPR018937); Has 30201 Blast hits to 17322 proteins in 780 species: Archae - 12; Bacteria - 1396; Metazoa - 17338; Fungi - 3422; Plants - 5037; Viruses -…	9.252	9.38	6.56	7.622	10.631	10.276	1.826	2.803	4.879	5.531	2.628	3.849	12.408	13.209	12.792	14.326	15.326	10.792	11.196	9.172	5.591	8.653	15.381	13.572
AT5G05790	AT5G05790	Duplicated homeodomain-like superfamily protein; CONTAINS InterPro DOMAIN/s: Molecular chaperone, heat shock protein, Hsp40, DnaJ (InterPro:IPR015609), SANT, eukarya (InterPro:IPR017884), Myb-like DNA-binding domain, SHAQKYF class (InterPro:IPR006447), SANT, DNA-binding (InterPro:IPR001005), Myb, DNA-binding (InterPro:IPR014778), Homeodomain-like (InterPro:IPR009057), HTH transcriptional regulato…	3.373	3.96	3.808	4.608	3.472	2.922	2.159	1.257	3.551	4.67	1.067	1.375	20.478	26.025	30.348	35.887	19.411	21.045	24.816	24.75	21.157	20.73	20.994	20.83
AT1G15550	GA4	Involved in later steps of the gibberellic acid biosynthetic pathway. Activated by AGAMOUS in a cal-1, ap1-1 background. Deletion of 208 bp from -1016 to -809 (&#916;-808) resulted in loss of GA-negative feedback (this sequence, which contains a 43-bp sequence GNFEI, was shown to be sufficient for GA-negative feedback).	2.088	1.245	1.259	1.408	2.173	3.029	4.067	3.322	18.075	16.978	5.248	5.68	6.692	5.79	6.806	7.502	11.665	8.352	9.951	10.802	19.538	18.351	11.7	13.165
AT4G16260	AT4G16260	Glycosyl hydrolase superfamily protein; FUNCTIONS IN: cation binding, hydrolase activity, hydrolyzing O-glycosyl compounds, catalytic activity; INVOLVED IN: defense response to fungus, incompatible interaction, response to salt stress; LOCATED IN: cell wall, plasma membrane; EXPRESSED IN: 11 plant structures; EXPRESSED DURING: LP.06 six leaves visible, LP.04 four leaves visible, 4 anthesis, petal…	1.449	1.823	0.424	0.97	1.901	2.801	5.56	5.51	13.264	16.521	23.171	25.895	171.001	170.24	169.745	167.233	136.901	135.947	140.042	146.738	83.69	82.368	116.654	117.507
AT4G37610	BT5	BTB and TAZ domain protein. Located in cytoplasm and expressed in fruit, flower and leaves.	8.456	7.977	3.298	3.074	7.83	9.675	2.352	2.141	3.184	2.544	2.551	1.926	30.498	32.005	13.571	15.289	18.551	20.398	10.761	11.479	46.215	40.15	21.601	22.419
AT3G46620	AT3G46620	Encodes an ABA- and drought-induced RING-DUF1117 gene whose mutation results in hyposensitive phenotypes toward ABA in terms of germination rate and stomatal closure and markedly reduced tolerance to drought stress relative to wild-type plants.	69.479	74.316	28.691	27.081	99.129	93.581	43.807	44.629	21.22	22.339	22.994	23.877	95.299	92.156	44.97	49.295	63.015	65.246	58.819	59.54	138.398	144.562	64.745	67.585
AT5G52020	AT5G52020	encodes a member of the DREB subfamily A-4 of ERF/AP2 transcription factor family. The protein contains one AP2 domain. There are 17 members in this subfamily including TINY.	0	0.421	0	0	1.377	1.68	0	0	0	0	0.231	0.169	8.021	6.134	4.008	2.732	6.424	3.92	3.303	4.944	14.81	13.356	2.17	1.679
AT5G20150	ATSPX1	Expression is upregulated in the shoot of cax1/cax3 mutant.	42.264	41.964	20.465	21.706	9.844	8.431	12.841	16.189	8.081	7.123	9.87	11.207	3.281	3.398	2.465	2.892	4.187	3.309	3.653	4.234	10.379	8.09	6.49	5.65
AT5G67390	AT5G67390	unknown protein; BEST Arabidopsis thaliana protein match is: Plant protein of unknown function (DUF863) (TAIR:AT1G69360.1); Has 1807 Blast hits to 1807 proteins in 277 species: Archae - 0; Bacteria - 0; Metazoa - 736; Fungi - 347; Plants - 385; Viruses - 0; Other Eukaryotes - 339 (source: NCBI BLink).	3.15	1.696	3.119	1.797	7.628	7.734	1.473	2.019	8.627	8.18	10.019	8.104	6.221	5.295	4.037	2.642	5.853	7.403	7.359	7.813	11.455	10.204	9.713	6.658
AT5G47230	ERF5	encodes a member of the ERF (ethylene response factor) subfamily B-3 of ERF/AP2 transcription factor family (ATERF-5). The protein contains one AP2 domain. There are 18 members in this subfamily including ATERF-1, ATERF-2, AND ATERF-5.	1.401	2.627	0.312	0.495	6.589	7.588	3.478	3.086	2.963	2.984	3.465	2.255	66.972	66.439	34.293	30.1	49.631	51.784	43.307	42.338	99.078	95.707	41.829	42.087
AT5G05250	AT5G05250	unknown protein; BEST Arabidopsis thaliana protein match is: unknown protein (TAIR:AT3G56360.1); Has 30201 Blast hits to 17322 proteins in 780 species: Archae - 12; Bacteria - 1396; Metazoa - 17338; Fungi - 3422; Plants - 5037; Viruses - 0; Other Eukaryotes - 2996 (source: NCBI BLink).	13.26	9.865	197.392	205.018	152.623	150.424	227.554	232.008	398.893	413.119	158.252	150.162	25.644	30.577	45.329	46.723	59.66	51.592	50.832	51.398	116.195	124.539	76.251	65.51
AT4G28180	AT4G28180	unknown protein; FUNCTIONS IN: molecular_function unknown; INVOLVED IN: N-terminal protein myristoylation; LOCATED IN: cellular_component unknown; EXPRESSED IN: 15 plant structures; EXPRESSED DURING: 8 growth stages; Has 1508 Blast hits to 1315 proteins in 223 species: Archae - 4; Bacteria - 127; Metazoa - 687; Fungi - 310; Plants - 142; Viruses - 28; Other Eukaryotes - 210 (source: NCBI BLink).	1.81	1.47	2.622	4.9	1.727	3.224	3.819	3.232	4.552	4.308	1.057	1.548	8.919	12.244	8.429	7.753	12.384	11.166	9.682	10.464	22.159	21.533	15.419	13.873
AT2G43120	AT2G43120	RmlC-like cupins superfamily protein; FUNCTIONS IN: calmodulin binding; INVOLVED IN: biological_process unknown; LOCATED IN: plasma membrane; EXPRESSED IN: stem, flower; CONTAINS InterPro DOMAIN/s: Pirin, C-terminal (InterPro:IPR008778), Pirin (InterPro:IPR012093), Cupin, RmlC-type (InterPro:IPR011051), Pirin, N-terminal (InterPro:IPR003829); BEST Arabidopsis thaliana protein match is: pirin (TAI…	1.033	1.988	3.062	2.639	1.971	2.267	1.914	3.099	4.629	3.351	1.54	1.309	7.68	6.772	4.939	4.88	6.217	6.565	5.415	5.16	12.617	12.854	6.419	6.578
AT3G60690	AT3G60690	SAUR-like auxin-responsive protein family ; CONTAINS InterPro DOMAIN/s: Auxin responsive SAUR protein (InterPro:IPR003676); BEST Arabidopsis thaliana protein match is: SAUR-like auxin-responsive protein family (TAIR:AT2G45210.1); Has 1342 Blast hits to 1328 proteins in 27 species: Archae - 0; Bacteria - 0; Metazoa - 0; Fungi - 0; Plants - 1341; Viruses - 0; Other Eukaryotes - 1 (source: NCBI BLin…	30.632	26.543	7.628	8.768	12.758	13.483	15.322	14.019	4.833	6.809	12.86	13.466	7.935	6.547	7.604	9.407	9.142	8.904	10.17	12.365	26.344	20.233	12.249	16.559
AT4G27280	AT4G27280	Calcium-binding EF-hand family protein; FUNCTIONS IN: calcium ion binding; INVOLVED IN: response to karrikin; EXPRESSED IN: 23 plant structures; EXPRESSED DURING: 13 growth stages; CONTAINS InterPro DOMAIN/s: EF-Hand 1, calcium-binding site (InterPro:IPR018247), EF-HAND 2 (InterPro:IPR018249), EF-hand-like domain (InterPro:IPR011992); BEST Arabidopsis thaliana protein match is: pinoid-binding pro…	132.843	129.533	37.617	36.187	38.309	37.37	81.699	75.58	70.427	76.393	40.425	36.478	137.531	131.069	78.169	78.828	96.79	99.463	151.395	159.702	243.482	247.077	157.196	157.946
AT3G23530	AT3G23530	Cyclopropane-fatty-acyl-phospholipid synthase; FUNCTIONS IN: cyclopropane-fatty-acyl-phospholipid synthase activity; INVOLVED IN: lipid biosynthetic process; LOCATED IN: endomembrane system; CONTAINS InterPro DOMAIN/s: Amine oxidase (InterPro:IPR002937), Cyclopropane-fatty-acyl-phospholipid/mycolic acid synthase (InterPro:IPR003333), Adrenodoxin reductase (InterPro:IPR000759); BEST Arabidopsis th…	3.077	2.56	6	6.616	4.439	5.09	5.737	5.972	5.464	5.166	3.771	2.563	3.02	1.777	2.745	2.114	4.612	7.735	6.119	6.358	8.685	10.236	7.521	6.154
AT2G32990	AtGH9B8	glycosyl hydrolase 9B8 (GH9B8); FUNCTIONS IN: hydrolase activity, hydrolyzing O-glycosyl compounds, catalytic activity; INVOLVED IN: carbohydrate metabolic process; LOCATED IN: endomembrane system; EXPRESSED IN: 17 plant structures; EXPRESSED DURING: 11 growth stages; CONTAINS InterPro DOMAIN/s: Six-hairpin glycosidase (InterPro:IPR012341), Glycoside hydrolase, family 9, active site (InterPro:IPR…	3.457	3.416	13.335	13.24	11.727	11.048	6.266	8.482	29.814	29.08	15.453	15.462	14.23	14.69	10.944	12.157	15.792	17.579	18.591	16.597	29.448	30.762	25.408	26.362
AT1G67865	AT1G67865	unknown protein; BEST Arabidopsis thaliana protein match is: unknown protein (TAIR:AT1G67860.1); Has 13 Blast hits to 13 proteins in 2 species: Archae - 0; Bacteria - 0; Metazoa - 0; Fungi - 0; Plants - 13; Viruses - 0; Other Eukaryotes - 0 (source: NCBI BLink).	712.124	690.28	859.095	887.704	798.632	821.216	444.647	432.269	511.767	515.197	812.293	798.99	23.198	25.142	22.501	21.227	13.278	16.656	20.545	14.605	13.598	11.436	15.432	16.908
AT2G38290	AMT2	encodes a high-affinity ammonium transporter, which is expressed in shoot and root. Expression in root and shoot is under nitrogen and carbon dioxide regulation, respectively.	9.86	10.325	2.275	2.975	3.511	4.363	6.634	6.711	2.833	2.983	4.874	5.475	10.111	7.965	10.209	11.67	7.709	5.883	11.554	11.809	6.907	5.914	10.646	10.357
AT5G51190	AT5G51190	encodes a member of the ERF (ethylene response factor) subfamily B-3 of ERF/AP2 transcription factor family. The protein contains one AP2 domain. There are 18 members in this subfamily including ATERF-1, ATERF-2, AND ATERF-5.	32.917	33.426	6.252	6.367	11.332	15.845	23.785	26.114	6.527	6.776	3.922	6.046	100.69	99.423	56.806	51.878	102.379	101.906	104.786	94.918	164.353	157.523	103.836	96.503
AT3G06700	AT3G06700	Ribosomal L29e protein family; FUNCTIONS IN: structural constituent of ribosome; INVOLVED IN: translation, ribosome biogenesis; LOCATED IN: ribosome, cytosolic large ribosomal subunit, nucleolus; EXPRESSED IN: 22 plant structures; EXPRESSED DURING: 13 growth stages; CONTAINS InterPro DOMAIN/s: Ribosomal protein L29e (InterPro:IPR002673); BEST Arabidopsis thaliana protein match is: Ribosomal L29e …	50.726	50.679	8.034	7.425	6.386	6.164	18.638	24.028	17.717	12.643	14.113	19.035	57.228	61.657	47.744	47.253	54.341	54.751	52.059	58.606	251.315	267.14	33.544	42.676
AT1G52690	AT1G52690	Late embryogenesis abundant protein (LEA) family protein; BEST Arabidopsis thaliana protein match is: Late embryogenesis abundant protein (LEA) family protein (TAIR:AT3G15670.1); Has 2929 Blast hits to 1441 proteins in 420 species: Archae - 10; Bacteria - 766; Metazoa - 298; Fungi - 136; Plants - 1347; Viruses - 16; Other Eukaryotes - 356 (source: NCBI BLink).	8.575	7.864	0	0	0	0.138	4.565	3.572	0.664	0.243	0.532	0.195	4.876	7.807	5.309	5.78	6.213	7.437	2.186	2.448	1.362	1.853	2.91	3.981
AT5G44460	CML43	calmodulin like 43 (CML43); FUNCTIONS IN: calcium ion binding; INVOLVED IN: response to cadmium ion; EXPRESSED IN: root, cultured cell; CONTAINS InterPro DOMAIN/s: EF-Hand 1, calcium-binding site (InterPro:IPR018247), EF-HAND 2 (InterPro:IPR018249), EF-hand-like domain (InterPro:IPR011992), Calcium-binding EF-hand (InterPro:IPR002048), EF-hand (InterPro:IPR018248); BEST Arabidopsis thaliana prote…	2.516	2.064	0	0	0	0	1.366	1.835	0	0	0.681	0.443	18.081	15.752	17.543	17.289	15.597	18.323	18.582	17.203	9.759	10.838	14.815	10.015
AT3G44990	XTR8	xyloglucan endo-transglycosylase	1.311	0.819	2.922	2.083	0.715	1.121	8.894	11.236	21.954	22.992	8.195	7.78	12.56	14.922	10.175	11.401	12.779	13.276	14.259	12.552	30.161	27.427	18.207	16.829
AT1G73260	ATKTI1	Encodes a trypsin inhibitor involved in modulating programmed cell death in plant-pathogen interactions.	13.001	13.988	0	0	0.248	0.259	13.4	16.031	2.704	2.736	0.625	0.824	74.13	71.14	104.523	107.952	98.62	100.833	70.742	82.443	38.157	43.301	115.69	120.098
AT5G38700	AT5G38700	unknown protein; FUNCTIONS IN: molecular_function unknown; INVOLVED IN: biological_process unknown; LOCATED IN: mitochondrion; EXPRESSED IN: 10 plant structures; EXPRESSED DURING: LP.04 four leaves visible, LP.10 ten leaves visible, petal differentiation and expansion stage, LP.08 eight leaves visible, LP.12 twelve leaves visible; BEST Arabidopsis thaliana protein match is: unknown protein (TAIR:…	1.035	0.776	0	0	8.748	7.819	0.171	0	0	0	0.284	0.104	7.368	5.117	1.5	2.016	3.009	1.928	2.461	2.712	9.032	9.626	2.52	1.806
AT5G62520	SRO5	Encodes a protein with similarity to RCD1 but without the WWE domain. The protein does have a PARP signature upstream of the C-terminal protein interaction domain. The PARP signature may bind NAD+ and attach the ADP-ribose-moiety from NAD+ to the target molecule. Its presence suggests a role for the protein in ADP ribosylation. Up-regulated by NaCl. SRO5 and P5CDH (an overlapping gene in the anti…	9.126	8.046	0.565	0.537	54.1	52.807	0.671	0.845	0.464	0.318	5.467	5.813	10.38	11.54	7.869	7.83	13.505	13.395	2.41	4.625	2.639	4.783	5.008	3.601
AT5G51990	CBF4	encodes a member of the DREB subfamily A-1 of ERF/AP2 transcription factor family (CBF4). The protein contains one AP2 domain. There are six members in this subfamily, including CBF1, CBF2, and CBF3. This gene is involved in response to drought stress and abscisic acid treatment, but not to low temperature.	12.363	11.896	1.102	1.892	9.098	8.103	0.409	0.294	0	0	0	0.249	0.948	0.482	0	0	0.599	0.288	0	0	2.087	1.521	0	0
AT5G22250	AT5G22250	Encodes one of the homologs of the yeast CCR4-associated factor 1: AT3G44260 (CAF1a), AT5G22250 (CAF1b). Has mRNA deadenylation activity. Also plays a role in plant defense responses.	17.209	14.133	3.281	3.072	13.498	13.636	13.674	12.745	4.895	5.029	7.125	5.452	16.046	15.32	7.755	7.904	10.129	9.035	13.602	11.847	24.199	25.346	11.688	10.258
AT3G04640	AT3G04640	glycine-rich protein; Has 42937 Blast hits to 13549 proteins in 1124 species: Archae - 42; Bacteria - 16604; Metazoa - 12821; Fungi - 2296; Plants - 5249; Viruses - 609; Other Eukaryotes - 5316 (source: NCBI BLink).	49.342	58.845	8.845	12.12	62.273	61.44	51.11	50.814	7.847	9.002	18.787	16.831	16.911	19.253	9.434	6.821	14.676	13.732	15.427	12.207	37.73	33.292	18.12	20.184
AT3G61190	BAP1	Encodes a protein with a C2 domain that binds to BON1 in yeast two hybrid analyses. Its ability to bind to phospholipids is enhanced by calcium ions. Involved in maintaining cell homeostasis.	26.866	25.422	1.209	1.49	13.923	17.005	32.834	29.164	0.517	0.793	2.732	1.455	16.234	20.933	8.139	6.923	4.707	9.471	15.475	17.231	28.75	26.207	8.672	6.309
AT1G30720	AT1G30720	FAD-binding Berberine family protein; FUNCTIONS IN: electron carrier activity, oxidoreductase activity, FAD binding, catalytic activity; LOCATED IN: endomembrane system; CONTAINS InterPro DOMAIN/s: FAD-binding, type 2 (InterPro:IPR016166), Berberine/berberine-like (InterPro:IPR012951), FAD linked oxidase, N-terminal (InterPro:IPR006094); BEST Arabidopsis thaliana protein match is: FAD-binding Ber…	4.519	3.654	0	0.113	1.045	0.751	1.943	2.168	0	0	0.461	0.53	42.613	43.206	42.654	36.33	39.234	36.485	26.777	24.591	24.414	26.543	30.193	32.494
AT2G42760	AT2G42760	unknown protein; CONTAINS InterPro DOMAIN/s: Protein of unknown function DUF1685 (InterPro:IPR012881); Has 170 Blast hits to 164 proteins in 34 species: Archae - 0; Bacteria - 1; Metazoa - 26; Fungi - 10; Plants - 107; Viruses - 0; Other Eukaryotes - 26 (source: NCBI BLink).	16.813	19.47	23.025	21.801	100.241	105.472	10.233	11.461	23.999	26.049	63.841	70.216	71.234	78.538	42.621	39.574	56.756	59.147	51.105	54.9	114.593	108.616	65.191	61.58
AT1G28370	ERF11	encodes a member of the ERF (ethylene response factor) subfamily B-1 of ERF/AP2 transcription factor family. The protein contains one AP2 domain. There are 15 members in this subfamily including ATERF-3, ATERF-4, ATERF-7, and leafy petiole.	34.833	32.08	6.219	5.76	95.359	87.834	27.628	27.591	12.07	8.066	32.787	35.319	40.608	36.74	22.209	20.391	23.91	21.084	31.839	24.272	67.284	68.907	24.582	25.678
AT2G27080	AT2G27080	Late embryogenesis abundant (LEA) hydroxyproline-rich glycoprotein family; CONTAINS InterPro DOMAIN/s: Late embryogenesis abundant protein, group 2 (InterPro:IPR004864); BEST Arabidopsis thaliana protein match is: Late embryogenesis abundant (LEA) hydroxyproline-rich glycoprotein family (TAIR:AT5G21130.1); Has 1062 Blast hits to 1061 proteins in 28 species: Archae - 0; Bacteria - 0; Metazoa - 0; …	38.695	40.36	4.89	4.6	77.657	81.387	14.068	11.263	3.605	3.436	16.532	16.07	44.144	41.206	18.022	24.296	27.98	26.337	31.868	31.648	54.704	56.723	24.149	27.601
AT3G46090	ZAT7	ZAT7; FUNCTIONS IN: sequence-specific DNA binding transcription factor activity, zinc ion binding, nucleic acid binding; INVOLVED IN: response to chitin, regulation of transcription; LOCATED IN: intracellular; CONTAINS InterPro DOMAIN/s: Zinc finger, C2H2-like (InterPro:IPR015880), Zinc finger, C2H2-type (InterPro:IPR007087); BEST Arabidopsis thaliana protein match is: C2H2-type zinc finger famil…	263.97	278.86	1.318	2.939	60.894	71.905	386.7	401.852	8.412	9.383	44.321	46.793	6.043	5.812	6.527	5.629	4.296	2.447	7.342	6.172	22.743	21.383	6.773	8.68
AT2G40330	PYL6	Encodes a member of the PYR (pyrabactin resistance )/PYL(PYR1-like)/RCAR (regulatory components of ABA receptor) family proteins with 14 members. PYR/PYL/RCAR family proteins function as abscisic acid sensors. Mediate ABA-dependent regulation of protein phosphatase 2Cs ABI1 and ABI2.	0.223	0.195	0.955	0.734	0.319	0	0.838	0.927	0.089	0.195	0.107	0.157	117.387	129.219	126.419	122.363	82.458	81.165	88.169	75.585	77.619	75.855	75.184	84.477
AT1G08920	ESL1	Encodes ESL1, a transporter for monosaccharides.	1.132	2.64	0.392	0.518	1.02	0.878	0.728	0.471	0.604	0.992	1.784	1.594	1.928	1.66	1.047	0.971	2.025	1.895	2.302	1.908	3.468	3.49	2.52	2.304
AT2G24720	ATGLR2.2	member of Putative ligand-gated ion channel subunit family	0	0	0	0	0	0	0	0	0	0	0	0	4.1	3.653	7.125	5.527	4.535	4.851	5.026	7.611	3.697	3.221	4.064	5.232
AT3G51370	AT3G51370	Protein phosphatase 2C family protein; FUNCTIONS IN: protein serine/threonine phosphatase activity, catalytic activity; INVOLVED IN: protein amino acid dephosphorylation; LOCATED IN: plasma membrane; EXPRESSED IN: 22 plant structures; EXPRESSED DURING: 13 growth stages; CONTAINS InterPro DOMAIN/s: Protein phosphatase 2C, manganese/magnesium aspartate binding site (InterPro:IPR000222), Protein pho…	41.01	48.923	22.249	36.711	25.642	46.802	25.384	23.984	23.347	25.297	29.26	30.401	31.329	29.978	51.457	50.929	29.355	30.037	26.739	29.626	26.215	29.563	31.942	36.06
AT1G56145	AT1G56145	Leucine-rich repeat transmembrane protein kinase; FUNCTIONS IN: protein serine/threonine kinase activity, protein kinase activity, ATP binding; INVOLVED IN: protein amino acid phosphorylation; EXPRESSED IN: 18 plant structures; EXPRESSED DURING: 7 growth stages; CONTAINS InterPro DOMAIN/s: Serine/threonine-protein kinase domain (InterPro:IPR002290), Leucine-rich repeat (InterPro:IPR001611), Serin…	0.844	1.027	0.2	0.242	0.455	0.22	0.425	0.397	0.235	0.45	0.441	0.284	9.477	9.288	9.408	8.334	6.624	6.397	6.808	6.217	5.999	5.479	7.354	8.514
AT5G49770	AT5G49770	Leucine-rich repeat protein kinase family protein; FUNCTIONS IN: protein serine/threonine kinase activity, protein kinase activity, ATP binding; INVOLVED IN: transmembrane receptor protein tyrosine kinase signaling pathway, protein amino acid phosphorylation; LOCATED IN: endomembrane system; EXPRESSED IN: sperm cell, root; CONTAINS InterPro DOMAIN/s: Protein kinase, ATP binding site (InterPro:IPR…	0	0	0	0.032	0	0	0	0	0	0	0	0	5.093	7.232	6.75	5.858	4.432	4.036	5.627	5.295	4.337	3.349	7.486	9.535
AT4G24480	AT4G24480	Protein kinase superfamily protein; FUNCTIONS IN: protein serine/threonine/tyrosine kinase activity, kinase activity; INVOLVED IN: protein amino acid phosphorylation; LOCATED IN: cellular_component unknown; EXPRESSED IN: 10 plant structures; EXPRESSED DURING: 4 anthesis, LP.10 ten leaves visible, petal differentiation and expansion stage, LP.12 twelve leaves visible; CONTAINS InterPro DOMAIN/s: P…	3.519	2.842	2.93	3.29	1.55	2.396	2.724	2.481	3.709	3.798	1.773	2.24	3.242	3.851	5.466	4.673	4.933	5.459	4.448	3.359	2.933	2.688	4.442	5.638
AT4G38140	AT4G38140	RING/U-box superfamily protein; FUNCTIONS IN: zinc ion binding; LOCATED IN: anchored to membrane; CONTAINS InterPro DOMAIN/s: Zinc finger, RING-type (InterPro:IPR001841), Zinc finger, C3HC4 RING-type (InterPro:IPR018957); BEST Arabidopsis thaliana protein match is: RING/U-box superfamily protein (TAIR:AT2G18650.1); Has 7548 Blast hits to 7531 proteins in 260 species: Archae - 0; Bacteria - 0; Met…	0	0	0	0	0	0	0	0	0	0	0	0	5.006	4.461	4.14	3.462	2.307	4.213	7.473	5.335	20.105	18.496	7.092	11.159
AT1G55700	AT1G55700	Cysteine/Histidine-rich C1 domain family protein; FUNCTIONS IN: zinc ion binding; INVOLVED IN: biological_process unknown; LOCATED IN: intracellular; CONTAINS InterPro DOMAIN/s: DC1 (InterPro:IPR004146), Zinc finger, PHD-type (InterPro:IPR001965), Zinc finger, C2H2-type (InterPro:IPR007087), C1-like (InterPro:IPR011424); BEST Arabidopsis thaliana protein match is: Cysteine/Histidine-rich C1 domai…	0	0	0	0	0	0	0	0	0	0	0	0	1.971	1.543	2.54	2.124	2.031	2	2.091	2.217	1.324	1.119	2.284	1.835
AT2G04500	AT2G04500	Cysteine/Histidine-rich C1 domain family protein; FUNCTIONS IN: zinc ion binding; INVOLVED IN: biological_process unknown; LOCATED IN: intracellular; EXPRESSED IN: root; CONTAINS InterPro DOMAIN/s: Zinc finger, C2H2-like (InterPro:IPR015880), DC1 (InterPro:IPR004146), Zinc finger, PHD-type (InterPro:IPR001965), Zinc finger, ZZ-type (InterPro:IPR000433), C1-like (InterPro:IPR011424); BEST Arabidop…	0	0	0.094	0	0	0	0	0	0	0	0	0	1.609	2.075	1.303	1.144	1.271	1.27	2.145	2.047	4.312	3.616	2.764	1.779
AT4G24015	AT4G24015	RING/U-box superfamily protein; FUNCTIONS IN: zinc ion binding; INVOLVED IN: biological_process unknown; LOCATED IN: cellular_component unknown; CONTAINS InterPro DOMAIN/s: Zinc finger, RING-type (InterPro:IPR001841); BEST Arabidopsis thaliana protein match is: RING/U-box superfamily protein (TAIR:AT4G10150.1); Has 35333 Blast hits to 34131 proteins in 2444 species: Archae - 798; Bacteria - 22429…	0.487	1.279	0.887	1.071	0	0.486	0.376	0.541	0.26	0.997	0.625	1.144	2.241	1.775	1.176	0.885	1.652	2.382	1.622	1.746	7.039	9.638	5.859	3.825
AT1G65680	ATEXPB2	member of BETA-EXPANSINS. Naming convention from the Expansin Working Group (Kende et al, 2004. Plant Mol Bio)	0	0	0	0	0	0	0	0	0	0	0	0	1.778	2.245	3.887	2.899	2.458	3.072	3.258	1.651	0.286	0.694	0.581	0.759
AT2G03090	ATEXP15	member of Alpha-Expansin Gene Family. Naming convention from the Expansin Working Group (Kende et al, 2004. Plant Mol Bio). Involved in the formation of nematode-induced syncytia in roots of Arabidopsis thaliana.	1.053	1.152	1.78	0.796	0.754	0.7	1.474	1.317	3.863	1.539	0.253	0.556	3.095	3.917	3.116	3.11	5.432	4.005	5.77	5.939	14.785	16.384	6.95	7.811
AT3G03670	AT3G03670	Peroxidase superfamily protein; FUNCTIONS IN: peroxidase activity, heme binding; INVOLVED IN: oxidation reduction, response to oxidative stress; LOCATED IN: plant-type cell wall; EXPRESSED IN: 9 plant structures; EXPRESSED DURING: 4 anthesis, C globular stage, petal differentiation and expansion stage; CONTAINS InterPro DOMAIN/s: Haem peroxidase (InterPro:IPR010255), Plant peroxidase (InterPro:IP…	0	0	0	0	0	0	0.059	0	0	0	0.098	0	23.387	19.264	28.218	30.126	15.95	18.315	28.521	23.152	15.228	16.745	24.668	23.869
AT2G24400	AT2G24400	SAUR-like auxin-responsive protein family ; CONTAINS InterPro DOMAIN/s: Auxin responsive SAUR protein (InterPro:IPR003676); BEST Arabidopsis thaliana protein match is: SAUR-like auxin-responsive protein family (TAIR:AT4G31320.1); Has 1369 Blast hits to 1358 proteins in 26 species: Archae - 0; Bacteria - 0; Metazoa - 0; Fungi - 0; Plants - 1368; Viruses - 0; Other Eukaryotes - 1 (source: NCBI BLin…	0	0	0	0	0	0	0	0	0	0	0.072	0	16.873	16.909	17.574	17.96	33.766	38.191	25.794	31.816	51.185	49.167	33.169	32.008
AT2G45210	AT2G45210	SAUR-like auxin-responsive protein family ; CONTAINS InterPro DOMAIN/s: Auxin responsive SAUR protein (InterPro:IPR003676); BEST Arabidopsis thaliana protein match is: SAUR-like auxin-responsive protein family (TAIR:AT3G60690.1); Has 1221 Blast hits to 1213 proteins in 27 species: Archae - 0; Bacteria - 0; Metazoa - 0; Fungi - 0; Plants - 1220; Viruses - 0; Other Eukaryotes - 1 (source: NCBI BLin…	1.361	2.381	0.163	0	0.499	0.418	0.364	0.785	0.167	0	0.101	0.442	2.407	2.764	2.047	1.997	4.258	4.264	3.222	2.978	8.762	8.615	4.825	4.2
AT1G04190	TPR3	Encodes one of the 36 carboxylate clamp (CC)-tetratricopeptide repeat (TPR) proteins (Prasad 2010, Pubmed ID: 20856808) with potential to interact with Hsp90/Hsp70 as co-chaperones.	2.86	2.502	1.394	0.442	2.472	1.426	1.811	1.787	2.002	2.507	1.719	2.139	1.712	2.929	2.071	2.192	2.197	2.621	4.387	4.464	6.953	5.816	4.478	4.755
AT1G05530	UGT2	Encodes a protein with glucosyltransferase activity with high sequence homology to UGT1 (AT1G05560). It belongs to an UGT subfamily that binds UDP-glucose but not UDP-glucuronate, UDP-galactose, or UDP-rhamnose as the glycosyl donor. UGT2 was shown to be able to use abscisic acid as glycosylation substrate in the presence of UDP-glucose.	0	0	0	0	0.166	0.261	0.202	0	0	0	0	0.123	8.015	8.411	6.249	4.354	7.756	9.514	8.773	8.981	15.964	14.012	13.1	9.502
AT1G11170	AT1G11170	Protein of unknown function (DUF707); CONTAINS InterPro DOMAIN/s: Protein of unknown function DUF707 (InterPro:IPR007877); BEST Arabidopsis thaliana protein match is: Protein of unknown function (DUF707) (TAIR:AT1G61240.4); Has 308 Blast hits to 308 proteins in 23 species: Archae - 0; Bacteria - 5; Metazoa - 0; Fungi - 0; Plants - 300; Viruses - 0; Other Eukaryotes - 3 (source: NCBI BLink).	0.068	0.118	0	0.056	0.129	0.067	0.157	0.113	0	0	0.195	0.048	0.622	0.616	0	0.061	0.344	0.496	0.394	0.385	0.733	0.906	0.339	0.354
AT1G21680	AT1G21680	DPP6 N-terminal domain-like protein; FUNCTIONS IN: molecular_function unknown; INVOLVED IN: biological_process unknown; LOCATED IN: plasma membrane, vacuole, plant-type cell wall; EXPRESSED IN: 25 plant structures; EXPRESSED DURING: 13 growth stages; CONTAINS InterPro DOMAIN/s: WD40-like Beta Propeller (InterPro:IPR011659), Six-bladed beta-propeller, TolB-like (InterPro:IPR011042); BEST Arabidops…	85.521	88.162	45.122	44.378	37.991	36.665	48.989	49.048	30.965	28.561	24.965	26.313	11.074	12.737	9.43	10.436	12.463	13.81	5.65	5.165	5.934	4.642	15.349	10.867
AT1G27050	ATHB54	Encodes a protein with a RNA recognition motif. Previously annotated as ATHB54, a homeodomain leucine zipper (HD-Zip) family protein. In the TAIR10 genome release (2010), this locus was split into two loci: AT1G27045 (containing homeodomain and leucine zipper domains) and AT1G27050 (containing a RNA recognition motif). AT1G27045 is now named ATHB54. Note that Affymetrix ATH1 Probe Set linked to s…	4.81	6.119	4.775	3.122	3.337	2.326	3.798	2.55	3.731	6.134	3.644	3.489	4.133	4.114	1.795	1.854	2.965	2.493	3.395	3.962	7.321	5.44	4.381	4.704
AT1G30370	AT1G30370	Encodes a mitochondria-localized class III phospholipase A1 that plays a role in seed viability.	0.15	0.197	0.117	0	0.143	0	0.782	0.687	0	0.131	0.324	0.317	9.826	10.786	5.485	4.973	8.452	6.658	7.424	8.154	13.218	17.366	8.566	9.288
AT1G31320	LBD4	LOB domain-containing protein 4 (LBD4); CONTAINS InterPro DOMAIN/s: Lateral organ boundaries, LOB (InterPro:IPR004883); BEST Arabidopsis thaliana protein match is: ASYMMETRIC LEAVES 2-like 9 (TAIR:AT1G16530.1); Has 1039 Blast hits to 1034 proteins in 25 species: Archae - 0; Bacteria - 0; Metazoa - 0; Fungi - 0; Plants - 1039; Viruses - 0; Other Eukaryotes - 0 (source: NCBI BLink).	0.373	1.196	0.97	0.717	0.949	0.372	0.576	0.621	0.895	2.398	1.614	0.963	1.429	1.358	2.161	4.179	3.266	2.735	4.551	4.008	13.59	12.374	7.475	5.205
AT1G32928	AT1G32928	unknown protein; BEST Arabidopsis thaliana protein match is: unknown protein (TAIR:AT1G32920.1); Has 35333 Blast hits to 34131 proteins in 2444 species: Archae - 798; Bacteria - 22429; Metazoa - 974; Fungi - 991; Plants - 531; Viruses - 0; Other Eukaryotes - 9610 (source: NCBI BLink).	1.99	1.393	0.31	0.328	0.38	0.397	3.342	1.658	0.318	0	0.766	0.42	1.83	3.443	0.432	0.542	1.012	1.135	1.325	1.132	5.096	4.953	2.792	1.91
AT1G68880	AtbZIP	basic leucine-zipper 8 (bZIP); FUNCTIONS IN: DNA binding, sequence-specific DNA binding transcription factor activity; INVOLVED IN: regulation of transcription, DNA-dependent; LOCATED IN: chloroplast; EXPRESSED IN: root, leaf; EXPRESSED DURING: LP.04 four leaves visible; CONTAINS InterPro DOMAIN/s: Basic-leucine zipper (bZIP) transcription factor (InterPro:IPR004827), bZIP transcription factor, b…	0	0.288	0	0	0	0	0.19	0.274	0	0	0.158	0.116	65.154	66.175	55.263	53.631	26.899	37.913	51.305	48.967	23.483	21.876	34.769	38.729
AT1G77855	AT1G77855	unknown protein; BEST Arabidopsis thaliana protein match is: unknown protein (TAIR:AT1G22030.1); Has 120 Blast hits to 120 proteins in 17 species: Archae - 0; Bacteria - 0; Metazoa - 0; Fungi - 0; Plants - 120; Viruses - 0; Other Eukaryotes - 0 (source: NCBI BLink).	0.718	0.628	1.12	1.183	1.762	1.023	0.772	0.769	1.149	0.81	0.74	1.445	3.853	3.269	1.709	3.542	3.739	3.678	3.244	3.957	8.589	10.114	3.393	4.027
AT2G04690	AT2G04690	Pyridoxamine 5'-phosphate oxidase family protein; FUNCTIONS IN: FMN binding; INVOLVED IN: biological_process unknown; LOCATED IN: vacuole; EXPRESSED IN: 22 plant structures; EXPRESSED DURING: 13 growth stages; CONTAINS InterPro DOMAIN/s: Cellular repressor of E1A-stimulated genes (CREG) (InterPro:IPR014631), FMN-binding split barrel (InterPro:IPR012349), FMN-binding split barrel, related (InterPr…	9.766	10.207	4.65	1.881	5.565	4.174	3.819	2.536	2.841	3.114	5.427	4.018	7.582	8.314	11.299	12.789	10.749	8.369	6.648	4.971	7.62	4.613	8.77	11.506
AT2G15440	AT2G15440	Protein of unknown function (DUF579); CONTAINS InterPro DOMAIN/s: Protein of unknown function DUF579 (InterPro:IPR021148), Conserved hypothetical protein CHP01627 (InterPro:IPR006514); BEST Arabidopsis thaliana protein match is: Protein of unknown function (DUF579) (TAIR:AT5G67210.1); Has 253 Blast hits to 252 proteins in 20 species: Archae - 0; Bacteria - 5; Metazoa - 0; Fungi - 0; Plants - 241;…	0.783	1.113	2.29	2.419	0.934	2.538	1.02	2.12	4.072	2.575	1.365	0.758	5.251	5.347	3.757	3.201	6.056	4.705	4.072	5.198	9.447	10.024	6.768	5.037
AT2G20560	AT2G20560	DNAJ heat shock family protein; FUNCTIONS IN: unfolded protein binding, heat shock protein binding; INVOLVED IN: protein folding; LOCATED IN: cellular_component unknown; EXPRESSED IN: 10 plant structures; EXPRESSED DURING: M germinated pollen stage, 4 anthesis, C globular stage, petal differentiation and expansion stage; CONTAINS InterPro DOMAIN/s: Molecular chaperone, heat shock protein, Hsp40, …	14.986	16.968	10.845	12.483	21.126	21.257	11.233	12.277	8.726	11.095	11.928	14.712	4.339	6.14	4.221	3.403	3.246	3.73	7.481	6.422	11.233	11.474	8.259	9.441
AT2G23630	sks16	SKU5 similar 16 (sks16); FUNCTIONS IN: pectinesterase activity, copper ion binding; INVOLVED IN: oxidation reduction; LOCATED IN: endomembrane system; EXPRESSED IN: shoot apex, hypocotyl, root; CONTAINS InterPro DOMAIN/s: Multicopper oxidase, type 3 (InterPro:IPR011707), Cupredoxin (InterPro:IPR008972), Multicopper oxidase, type 2 (InterPro:IPR011706), Multicopper oxidase, type 1 (InterPro:IPR001…	0	0	0	0	0	0	0	0	0	0	0.035	0	3.828	4.416	4.771	4.735	6.074	5.838	8.431	8.329	12.761	14.964	11.243	11.113
AT2G33510	AT2G33510	unknown protein; INVOLVED IN: biological_process unknown; LOCATED IN: cellular_component unknown; BEST Arabidopsis thaliana protein match is: unknown protein (TAIR:AT1G28070.1).	13.146	15.464	7.897	6.598	4.901	4.672	8.312	7.554	5.319	5.299	4.94	5	8.569	10.043	7.77	7.55	8.196	8.863	7.166	8.025	22.322	20.391	15.747	11.599
AT2G34610	AT2G34610	unknown protein; BEST Arabidopsis thaliana protein match is: unknown protein (TAIR:AT1G30190.1); Has 342 Blast hits to 279 proteins in 74 species: Archae - 0; Bacteria - 7; Metazoa - 76; Fungi - 18; Plants - 51; Viruses - 0; Other Eukaryotes - 190 (source: NCBI BLink).	0.635	0	0	0	0	0.211	0.858	0.706	0	0	0.509	0	2.759	3.952	5.598	3.847	4.218	3.968	8.281	7.631	14.39	20.672	10.928	10.436
AT2G40290	AT2G40290	Encodes an eIF2alpha homolog that can be phosphorylated by GCN2 in vitro.	12.378	12.537	6.733	7.246	7.846	7.391	8.535	9.024	8.014	6.926	6.029	6.823	16.164	16.979	16.869	14.5	16.703	15.856	19.852	18.123	60.953	67.416	19.014	21.665
AT2G41800	AT2G41800	FUNCTIONS IN: molecular_function unknown; INVOLVED IN: biological_process unknown; LOCATED IN: cell wall, plant-type cell wall; EXPRESSED IN: 7 plant structures; EXPRESSED DURING: 4 anthesis, C globular stage, petal differentiation and expansion stage; CONTAINS InterPro DOMAIN/s: Protein of unknown function DUF642 (InterPro:IPR006946), Galactose-binding domain-like (InterPro:IPR008979); BEST Arab…	0	0	0.433	0.076	0.793	0.645	0	0.154	0.518	0.729	1.377	1.692	3.966	3.282	4.351	4.954	8.146	9.11	5.459	5.784	15.018	13.002	6.761	5.885
AT2G42600	ATPPC2	Encodes one of four Arabidopsis phosphoenolpyruvate carboxylase proteins.	38.471	38.691	40.002	39.777	32.77	32.555	35.033	37.812	44.271	42.21	33.569	35.861	1.712	1.335	1.719	1.554	3.196	3.157	2.353	2.891	4.435	4.912	3.463	3.319
AT2G45360	AT2G45360	Protein of unknown function (DUF1442); CONTAINS InterPro DOMAIN/s: Protein of unknown function DUF1442 (InterPro:IPR009902); BEST Arabidopsis thaliana protein match is: Protein of unknown function (DUF1442) (TAIR:AT3G60780.1); Has 113 Blast hits to 112 proteins in 16 species: Archae - 0; Bacteria - 6; Metazoa - 0; Fungi - 0; Plants - 107; Viruses - 0; Other Eukaryotes - 0 (source: NCBI BLink).	0	0.503	0	0	0	0	0	0	0.23	0	0.138	0	3.527	3.142	3.229	4.442	4.022	5.155	3.948	2.637	12.606	10.46	7.061	6.523
AT3G05560	AT3G05560	Ribosomal L22e protein family; FUNCTIONS IN: structural constituent of ribosome; INVOLVED IN: translation; LOCATED IN: cytosolic ribosome, ribosome, cytosolic large ribosomal subunit, nucleolus, plasma membrane; EXPRESSED IN: 22 plant structures; EXPRESSED DURING: 13 growth stages; CONTAINS InterPro DOMAIN/s: Ribosomal protein L22e (InterPro:IPR002671); BEST Arabidopsis thaliana protein match is:…	136.576	125.995	41.686	39.263	32.971	34.32	65.419	69.644	57.621	59.807	44.435	43.737	139.326	139.042	119.433	111.212	112.659	105.313	145.428	149.207	626.965	611.455	138.388	135.869
AT3G17380	AT3G17380	TRAF-like family protein; CONTAINS InterPro DOMAIN/s: TRAF-like (InterPro:IPR008974), MATH (InterPro:IPR002083); BEST Arabidopsis thaliana protein match is: TRAF-like family protein (TAIR:AT3G20370.1); Has 1739 Blast hits to 1291 proteins in 145 species: Archae - 0; Bacteria - 0; Metazoa - 259; Fungi - 101; Plants - 1336; Viruses - 0; Other Eukaryotes - 43 (source: NCBI BLink).	1.765	1.544	1.29	1.726	1.052	0.99	1.022	1.195	0.882	0.677	0.583	0.776	1.352	1.607	3.435	3.407	2.524	1.438	1.56	1.883	1.195	1.161	2.431	2.02
AT3G29670	AT3G29670	Encodes a malonyltransferase that may play a role in phenolic xenobiotic detoxification.	7.255	8.179	6.602	9.032	7.69	6.592	5.134	5.037	11.351	9.259	13.642	13.848	0.803	1.615	0.584	0.146	1.23	1.642	1.945	0.968	4.128	4.629	3.473	3.094
AT3G43440	JAZ11	jasmonate-zim-domain protein 11 (JAZ11); CONTAINS InterPro DOMAIN/s: Tify (InterPro:IPR010399), CCT domain-like (InterPro:IPR018467); BEST Arabidopsis thaliana protein match is: jasmonate-zim-domain protein 12 (TAIR:AT5G20900.1); Has 581 Blast hits to 344 proteins in 28 species: Archae - 0; Bacteria - 0; Metazoa - 0; Fungi - 0; Plants - 581; Viruses - 0; Other Eukaryotes - 0 (source: NCBI BLink).	1.219	2.326	0.259	0.456	2.008	1.326	1.411	2.123	0.798	0.583	0.693	0.468	1.359	1.211	2.408	1.912	2.254	1.354	1.844	2.802	15.386	16.861	3.109	1.836
AT3G45300	IVD	Encodes isovaleryl-coenzyme a dehydrogenase. Mutants have increases in 12 seed free amino acids, accumulation of seed homomethionine and 3-isovaleroyloxypropyl-glucosinolate, with a concomitant decrease in seed 3-benzoyloxypropyl-glucosinolate.	1.57	1.482	0.129	0.408	0.512	0.165	0.359	0.275	0.43	0.435	0.755	0.494	2.881	4.137	2.872	2.702	2.731	3.5	1.856	2.011	1.098	0.83	2.567	3.711
AT3G46530	RPP13	Confers resistance to the biotrophic oomycete, Peronospora parasitica. Encodes an NBS-LRR type R protein with a putative amino-terminal leucine zipper. Fungal protein ATR13 induces RPP13 gene expression and disease resistance.	65.546	63.792	38.267	33.016	44.657	44.129	47.223	48.595	36.171	36.473	34.407	32.705	1.26	1.644	2.295	2.259	1.632	1.765	1.702	2.156	0.632	1.113	1.688	1.295
AT3G50300	AT3G50300	HXXXD-type acyl-transferase family protein; FUNCTIONS IN: transferase activity, transferring acyl groups other than amino-acyl groups, transferase activity; INVOLVED IN: biological_process unknown; LOCATED IN: cellular_component unknown; EXPRESSED IN: hypocotyl, root; CONTAINS InterPro DOMAIN/s: Transferase (InterPro:IPR003480); BEST Arabidopsis thaliana protein match is: HXXXD-type acyl-transfer…	0	0	0	0	0	0	0	0	0	0	0	0	5.097	6.429	3.747	4.326	5.567	5.886	8.402	8.773	16.658	15.559	10.038	9.311
AT4G02750	AT4G02750	Tetratricopeptide repeat (TPR)-like superfamily protein; LOCATED IN: mitochondrion; EXPRESSED IN: 16 plant structures; EXPRESSED DURING: 7 growth stages; CONTAINS InterPro DOMAIN/s: Pentatricopeptide repeat (InterPro:IPR002885); BEST Arabidopsis thaliana protein match is: pentatricopeptide (PPR) repeat-containing protein (TAIR:AT1G09410.1); Has 56089 Blast hits to 14902 proteins in 275 species: A…	0.762	1.022	0.515	0.126	0.533	0.304	1.118	0.762	0.407	0.535	0.464	0.429	2.648	2.452	0.883	1.246	2.067	2.236	0.719	1.317	3.503	3.794	1.986	1.906
AT4G02850	AT4G02850	phenazine biosynthesis PhzC/PhzF family protein; FUNCTIONS IN: catalytic activity; INVOLVED IN: biosynthetic process; LOCATED IN: endomembrane system; EXPRESSED IN: 14 plant structures; EXPRESSED DURING: 9 growth stages; CONTAINS InterPro DOMAIN/s: Phenazine biosynthesis PhzC/PhzF protein (InterPro:IPR003719); BEST Arabidopsis thaliana protein match is: Phenazine biosynthesis PhzC/PhzF protein (T…	0	0.101	0.359	0.379	0	0	0.533	0.384	0.737	0.101	0.055	0	0.529	0.733	0.917	0.418	0.683	1.031	2.011	1.455	4.873	4.405	2.306	1.405
AT4G04610	2014-04-01	Encodes a protein disulfide isomerase-like (PDIL) protein, a member of a multigene family within the thioredoxin (TRX) superfamily. This protein also belongs to the adenosine 5'-phosphosulfate reductase-like (APRL) group.	75.096	75.768	89.133	92.19	188.405	192.25	78.532	78.831	85.57	89.851	113.008	107.987	74.226	71.766	61.902	63.112	68.761	68.358	113.964	111.754	202.123	200.115	126.872	134.737
AT4G13235	EDA21	Encodes a defensin-like (DEFL) family protein.	0	0	0	0	0	0	0.5	0	0	0	0	0	18.207	20.057	26.28	28.254	16.475	18.299	21.204	14.747	15.315	12.402	14.284	19.593
AT4G16355	AT4G16355	other RNA	0	0	0	0	0	0	0	0	0	0	0	0	0	0	0	0	0	0	0	0	1.595	1.937	0	0
AT4G18890	BEH3	BES1/BZR1 homolog 3 (BEH3); CONTAINS InterPro DOMAIN/s: BZR1, transcriptional repressor (InterPro:IPR008540); BEST Arabidopsis thaliana protein match is: BES1/BZR1 homolog 4 (TAIR:AT1G78700.1); Has 411 Blast hits to 325 proteins in 33 species: Archae - 0; Bacteria - 8; Metazoa - 41; Fungi - 2; Plants - 260; Viruses - 2; Other Eukaryotes - 98 (source: NCBI BLink).	3.843	4.322	0.928	2.035	1.047	2.008	2.066	3.049	3.587	3.048	3.079	1.804	4.067	5.082	2.518	2.411	4.343	4.696	3.273	3.876	6.758	9.457	4.951	4.549
AT4G20390	AT4G20390	Uncharacterised protein family (UPF0497); CONTAINS InterPro DOMAIN/s: Uncharacterised protein family UPF0497, trans-membrane plant (InterPro:IPR006702), Uncharacterised protein family UPF0497, trans-membrane plant subgroup (InterPro:IPR006459); BEST Arabidopsis thaliana protein match is: Uncharacterised protein family (UPF0497) (TAIR:AT5G44550.1); Has 1807 Blast hits to 1807 proteins in 277 speci…	1.592	1.012	0.113	0	0.552	0.722	0.168	0	0	0.127	0.139	0.204	10.866	11.329	20.644	16.561	12.876	12.376	14.445	11.709	10.26	12.601	11.599	12.621
AT4G28652	AT4G28652	Potential natural antisense gene, locus overlaps with AT4G28650	9.706	10.268	2.973	4.103	4.896	4.359	2.943	3.98	3.497	4.678	4.593	4.723	7.556	7.264	7.619	7.387	8.313	8.322	5.792	5.333	4.805	4.183	10.083	9.486
AT4G29110	AT4G29110	unknown protein; FUNCTIONS IN: molecular_function unknown; INVOLVED IN: response to chitin; LOCATED IN: vacuole; BEST Arabidopsis thaliana protein match is: unknown protein (TAIR:AT1G52140.1); Has 109 Blast hits to 109 proteins in 16 species: Archae - 0; Bacteria - 0; Metazoa - 0; Fungi - 0; Plants - 109; Viruses - 0; Other Eukaryotes - 0 (source: NCBI BLink).	31.492	29.515	14.14	14.281	9.467	10.954	14.941	19.182	12.28	14.85	10.179	10.527	3.144	3.494	5.75	4.087	5.047	3.557	4.624	5.019	12.38	13.93	10.21	10.619
AT4G34419	AT4G34419	unknown protein; BEST Arabidopsis thaliana protein match is: unknown protein (TAIR:AT3G19200.1).	0.337	0	0	0	0	0	0	0	0.27	0	0	0	16.929	14.892	7.572	12.255	18.151	17.859	19.221	20.469	26.406	29.05	11.491	13.238
AT4G36870	BLH2	Encodes a member of the BEL family of homeodomain proteins. Plants doubly mutant for saw1/saw2 (blh2/blh4) have serrated leaves. BP is expressed in the serrated leaves, therefore saw1/saw2 may act redundantly to repress BP in leaves.	23.655	20.074	22.384	22.556	26.971	25.849	16.754	16.803	26.844	24.914	29.611	30.191	5.164	4.891	3.686	3.296	1.877	2.073	4.626	3.486	1.81	2.12	3.825	3.905
AT4G39795	AT4G39795	Protein of unknown function (DUF581); CONTAINS InterPro DOMAIN/s: Protein of unknown function DUF581 (InterPro:IPR007650); BEST Arabidopsis thaliana protein match is: Protein of unknown function (DUF581) (TAIR:AT1G22160.1); Has 498 Blast hits to 498 proteins in 19 species: Archae - 0; Bacteria - 0; Metazoa - 0; Fungi - 0; Plants - 498; Viruses - 0; Other Eukaryotes - 0 (source: NCBI BLink).	0.213	0	0.332	0	0.203	0.212	0	0	0	0.186	0.204	0	4.723	4.063	7.85	7.143	4.503	5.367	5.481	3.896	2.512	3.661	7.453	5.561
AT5G15725	AT5G15725	unknown protein; FUNCTIONS IN: molecular_function unknown; INVOLVED IN: biological_process unknown; LOCATED IN: endomembrane system; EXPRESSED IN: root; Has 30201 Blast hits to 17322 proteins in 780 species: Archae - 12; Bacteria - 1396; Metazoa - 17338; Fungi - 3422; Plants - 5037; Viruses - 0; Other Eukaryotes - 2996 (source: NCBI BLink).	0	0	0	0	0	0	0	0	0	0	0	0	3.008	2.903	1.777	1.114	4.158	3.397	3.674	2.637	7.489	7.278	5.162	5.991
AT5G16070	AT5G16070	TCP-1/cpn60 chaperonin family protein; FUNCTIONS IN: unfolded protein binding, ATP binding; INVOLVED IN: protein folding, cellular protein metabolic process; LOCATED IN: cellular_component unknown; EXPRESSED IN: 23 plant structures; EXPRESSED DURING: 13 growth stages; CONTAINS InterPro DOMAIN/s: Chaperonin Cpn60/TCP-1 (InterPro:IPR002423), Chaperone, tailless complex polypeptide 1 (InterPro:IPR01…	2.345	3.185	1.54	1.83	2.178	2.339	2.072	2.262	1.679	2.002	1.81	0.956	6.574	7.023	6.034	5.942	6.642	6.938	6.777	6.788	44.365	39.097	6.678	12.542
AT5G19160	TBL11	Encodes a member of the TBL (TRICHOME BIREFRINGENCE-LIKE) gene family containing a plant-specific DUF231 (domain of unknown function) domain. TBL gene family has 46 members, two of which (TBR/AT5G06700 and TBL3/AT5G01360) have been shown to be involved in the synthesis and deposition of secondary wall cellulose, presumably by influencing the esterification state of pectic polymers. A nomenclature…	0.313	0.109	0	0	0.119	0	0.109	0	0	0	0.06	0.044	2.013	1.765	1.178	1.307	1.113	1.07	2.03	2.175	3.881	4.191	1.63	1.309
AT5G21940	AT5G21940	unknown protein; BEST Arabidopsis thaliana protein match is: unknown protein (TAIR:AT3G43850.1); Has 30201 Blast hits to 17322 proteins in 780 species: Archae - 12; Bacteria - 1396; Metazoa - 17338; Fungi - 3422; Plants - 5037; Viruses - 0; Other Eukaryotes - 2996 (source: NCBI BLink).	15.224	14.217	4.734	7.542	7.85	9.336	5.778	5.742	5.432	5.592	7.567	7.459	20.26	20.697	13.634	14.391	29.468	30.252	14.635	10.731	96.242	46.271	41.232	39.839
AT5G23350	AT5G23350	GRAM domain-containing protein / ABA-responsive protein-related; CONTAINS InterPro DOMAIN/s: GRAM (InterPro:IPR004182); BEST Arabidopsis thaliana protein match is: GRAM domain-containing protein / ABA-responsive protein-related (TAIR:AT5G23370.1); Has 1807 Blast hits to 1807 proteins in 277 species: Archae - 0; Bacteria - 0; Metazoa - 736; Fungi - 347; Plants - 385; Viruses - 0; Other Eukaryotes …	1.996	1.011	0.164	0.087	2.405	1.676	0.243	0.875	0.924	0.184	1.212	1.183	0.885	1.626	1.826	2.863	1.246	1.455	1.748	1.926	7.552	8.344	2.105	2.382
AT5G27030	TPR3	TOPLESS-related 3 (TPR3); FUNCTIONS IN: protein binding; INVOLVED IN: primary shoot apical meristem specification; LOCATED IN: endomembrane system; CONTAINS InterPro DOMAIN/s: WD40 repeat 2 (InterPro:IPR019782), WD40 repeat, conserved site (InterPro:IPR019775), WD40 repeat (InterPro:IPR001680), CTLH, C-terminal LisH motif (InterPro:IPR006595), WD40 repeat-like-containing domain (InterPro:IPR01104…	0.359	0.856	0.56	0.269	0.436	0.13	0.491	0.38	0.731	0.686	1.082	1.217	1.575	1.693	2.032	2.163	2.295	2.418	1.52	2.021	2.12	1.748	1.994	1.793
AT5G40240	AT5G40240	nodulin MtN21-like transporter family protein	1.258	2.347	0.392	0.484	0.24	0.084	1.456	0.768	0.47	0.515	0.766	0.649	1.221	1.603	3.158	3.275	2.487	2.049	1.883	2.491	1.486	1.685	3.193	2.779
AT5G45080	AtPP2-A6	phloem protein 2-A6 (PP2-A6); FUNCTIONS IN: carbohydrate binding; INVOLVED IN: signal transduction, defense response, innate immune response; LOCATED IN: intrinsic to membrane; EXPRESSED IN: 9 plant structures; EXPRESSED DURING: 9 growth stages; CONTAINS InterPro DOMAIN/s: Toll-Interleukin receptor (InterPro:IPR000157); BEST Arabidopsis thaliana protein match is: phloem protein 2-A8 (TAIR:AT5G450…	0.202	0	0.237	0.666	0.289	0.202	0.351	0.674	0	0	0.049	0	22.861	20.991	26.146	23.241	21.169	21.501	29.277	32.285	13.345	15.388	30.5	24.962
AT5G47560	ATSDAT	Encodes a tonoplast malate/fumarate transporter.	152.191	141.5	100.869	99.304	106.856	114.342	98.024	101.651	109.523	112.414	87.204	84.863	31.477	31.361	21.444	23.219	19.032	22.664	17.239	14.829	15.175	13.338	22.186	24.313
AT5G66985	AT5G66985	unknown protein; Has 30201 Blast hits to 17322 proteins in 780 species: Archae - 12; Bacteria - 1396; Metazoa - 17338; Fungi - 3422; Plants - 5037; Viruses - 0; Other Eukaryotes - 2996 (source: NCBI BLink).	0.225	0.197	0	0	0	0.449	0	0	0	0.394	0	0	191.181	179.815	182.473	198.426	130.976	138.175	97.506	107.23	123.618	111.087	148.096	142.452
AT2G37440	AT2G37440	DNAse I-like superfamily protein; FUNCTIONS IN: hydrolase activity, inositol or phosphatidylinositol phosphatase activity; INVOLVED IN: biological_process unknown; EXPRESSED IN: sperm cell, root; CONTAINS InterPro DOMAIN/s: Inositol polyphosphate related phosphatase (InterPro:IPR000300), Endonuclease/exonuclease/phosphatase (InterPro:IPR005135); BEST Arabidopsis thaliana protein match is: DNAse I…	0.064	0.224	0	0	0	0	0	0	0	0	0	0	2.011	1.748	1.576	2.093	2.386	2.555	3.887	3.722	5.546	4.593	4.489	5.638
AT1G10470	ATRR1	Encodes a two-component response regulator. Acts redundantly with ARR3 in the control of circadian period in a cytokinin-independent manner.	44.789	50.302	18.38	21.185	36.393	30.682	23.174	25.319	31.496	37.221	56.734	56.155	9.029	9.194	8.059	6.286	6.261	4.418	14.159	15.252	27.627	24.968	25.018	26.019
AT3G04030	AT3G04030	Homeodomain-like superfamily protein; FUNCTIONS IN: sequence-specific DNA binding transcription factor activity; INVOLVED IN: regulation of transcription; EXPRESSED IN: 9 plant structures; EXPRESSED DURING: 4 anthesis, 4 leaf senescence stage, petal differentiation and expansion stage; CONTAINS InterPro DOMAIN/s: Homeodomain-like (InterPro:IPR009057), Myb, DNA-binding (InterPro:IPR014778), Myb-li…	15.16	15.301	10.776	13.525	6.589	7.873	8.727	10.987	6.89	7.944	4.83	4.863	7.081	7.432	9.551	8.394	6.995	6.65	5.448	4.877	5.831	3.434	4.225	3.052
AT4G10310	HKT1	encodes a sodium transporter (HKT1) expressed in xylem parenchyma cells. Mutants over-accumulate sodium in shoot tissue and have increased sodium in the xylem sap and reduced sodium in phloem sap and roots.	0.34	0.238	0.106	0.112	0.259	0.136	0.315	0.17	0.326	0.596	0.621	0.909	21.345	25.111	30.013	33.449	40.59	43.997	48.945	50.034	97.679	94.337	91.763	89.832
AT4G11650	ATOSM34	osmotin-like protein	0.115	0	0.358	0	0.657	1.602	1.595	1.243	0	0.402	3.034	3.151	322.379	283.322	461.082	410.607	318.985	298.295	264.156	257.098	121.823	140.897	176.731	224.303
AT3G57040	ARR9	response regulator ARR9, A two-component response regulator-like protein with a receiver domain with a conserved aspartate residue and a possible phosphorylation site and at the N-terminal half. Appears to interact with histidine kinase like genes ATHP3 and ATHP2	12.591	9.473	7.005	7.109	11.927	11.241	9.126	7.116	17.964	18.837	15.621	16.614	7.693	10.101	4.4	7.999	10.373	9.038	12.966	10.855	18.991	18.202	19.853	20.2
AT1G04240	IAA3	SHY2/IAA3 regulates multiple auxin responses in roots. It is induced rapidly by IAA, and has been shown to be phosphorylated by oat phytochrome A in vitro.	82.886	77.373	72.31	75.625	79.359	83.577	38.854	36.848	74.656	78.353	51.042	49.521	8.221	6.45	5.498	4.873	6.004	5.359	9.262	7.998	25.716	25.668	24.847	22.953
AT1G03850	AT1G03850	Encodes glutaredoxin ATGRXS13, required to facilitate Botrytis cinerea infection of Arabidopsis thaliana plants. Sylvain La Camera et al (2011, PMID:21756272) reported a third splice variant in addition to the two annotated in TAIR10.	0.672	0.353	0	0	0	0	1.79	2.8	0.108	0	0.129	0.379	5.665	7.22	2.823	1.954	5.696	5.803	5.032	3.314	10.458	8.49	19.934	17.586
AT3G50060	MYB77	Encodes a member of the R2R3 transcription factor gene family. Expressed in response to potassium deprivation and auxin. Involved in lateral root development. Interacts with ARF7 and regulates the expression of some auxin responsive genes.	18.664	17.243	7.034	6.047	9.902	8.366	17.365	19.569	26.09	26.753	16.132	18.456	12.054	12.983	6.076	6.573	12.175	10.507	12.301	11.8	23.648	22.981	18.073	17.652
AT3G04720	PR4	Encodes a protein similar to the antifungal chitin-binding protein hevein from rubber tree latex. mRNA levels increase in response to ethylene and turnip crinkle virus infection.	980.098	981.303	458.075	453.669	811.317	832.197	1045.57	1092.03	1653.69	1635	4143.25	4257.42	985.389	976.639	1285.02	1270.31	1037.12	1028.82	972.346	958.966	757.939	745.544	737.365	740.134
AT5G62920	ARR6	Encodes a Type-A response regulator that is responsive to cytokinin treatment. Its C-ter domain is very short in comparison to other Arabidopsis ARRs (17 total). Arr6 protein is stabilized by cytokinin.	3.06	4.711	1.337	2.42	6.072	7.691	2.339	1.836	4.603	3.434	5.473	4.567	2.533	2.563	1.684	1.223	1.556	1.296	4.786	5.34	11.332	7.849	9.567	9.075
AT1G04770	AT1G04770	Tetratricopeptide repeat (TPR)-like superfamily protein; FUNCTIONS IN: binding; INVOLVED IN: biological_process unknown; EXPRESSED IN: 23 plant structures; EXPRESSED DURING: 13 growth stages; CONTAINS InterPro DOMAIN/s: Tetratricopeptide TPR-1 (InterPro:IPR001440), Tetratricopeptide-like helical (InterPro:IPR011990), Tetratricopeptide repeat-containing (InterPro:IPR013026), Tetratricopeptide repe…	19.485	19.416	10.498	11.75	58.253	66.715	23.903	22.845	23.384	25.89	17.287	14.708	20.86	21.672	17.895	17.975	24.686	25.529	42.116	43.434	54.009	51.908	76.794	44.419
AT5G40010	AATP1	Encodes a mitochondrial ATPase involved in seed and silique development.	1.62	2.025	0.12	0.699	2.356	3.001	2.011	1.672	0.247	0.203	1.818	1.304	29.273	30.139	37.222	34.35	24.983	24.077	30.816	32.003	12.16	13.589	19.022	20.731
AT2G15970	COR413-PM1	encodes an alpha form of a protein similar to the cold acclimation protein WCOR413 in wheat. Expression is induced by short-term cold-treatment, water deprivation, and abscisic acid treatment.	9.979	9.428	9.652	10.524	43.283	33.177	21.419	20.398	30.447	30.215	48.107	52.929	11.115	10.176	14.07	13.176	15.45	13.658	28.008	26.919	41.148	34.001	72.268	74.978
AT4G25480	ATCBF3	encodes a member of the DREB subfamily A-1 of ERF/AP2 transcription factor family (CBF3). The protein contains one AP2 domain. There are six members in this subfamily, including CBF1, CBF2, and CBF3. This gene is involved in response to low temperature and abscisic acid.	14.574	12.289	5.735	4.976	20.291	17.81	0.608	0.328	0.525	0.806	0.063	0	22.137	23.55	12.268	8.946	13.131	10.911	6.664	6.641	4.267	3.77	2.5	2.749
AT4G29720	ATPAO5	polyamine oxidase 5 (PAO5); FUNCTIONS IN: primary amine oxidase activity; LOCATED IN: endomembrane system; EXPRESSED IN: 22 plant structures; EXPRESSED DURING: 13 growth stages; CONTAINS InterPro DOMAIN/s: Amine oxidase (InterPro:IPR002937); BEST Arabidopsis thaliana protein match is: LSD1-like 3 (TAIR:AT4G16310.1); Has 3107 Blast hits to 2713 proteins in 458 species: Archae - 2; Bacteria - 686; …	7.914	9.905	13.851	14.895	14.791	14.438	8.047	9.542	16.936	15.118	8.599	10.554	6.509	6.561	6.571	6.02	7.743	8.02	9.903	12.081	21.734	18.042	20.438	16.388
AT1G14200	AT1G14200	RING/U-box superfamily protein; FUNCTIONS IN: zinc ion binding; EXPRESSED IN: 20 plant structures; EXPRESSED DURING: 12 growth stages; CONTAINS InterPro DOMAIN/s: Zinc finger, RING-type (InterPro:IPR001841), Zinc finger, C3HC4 RING-type (InterPro:IPR018957); BEST Arabidopsis thaliana protein match is: RING/U-box superfamily protein (TAIR:AT1G26800.1); Has 10250 Blast hits to 10222 proteins in 289…	20.137	20.295	28.569	22.241	24.778	20.23	33.968	31.367	27.67	33.649	37.113	35.342	17.334	15.279	21.349	18.427	24.612	23.42	26.224	24.817	51.019	59.774	60.392	55.497
AT1G13670	AT1G13670	unknown protein; Has 22 Blast hits to 22 proteins in 7 species: Archae - 0; Bacteria - 0; Metazoa - 0; Fungi - 0; Plants - 22; Viruses - 0; Other Eukaryotes - 0 (source: NCBI BLink).	5.88	5.272	1.032	1.453	0.28	0.293	0.681	0.735	0.706	1.031	0.283	0.517	145.669	140.264	130.961	135.684	167.577	163.713	87.815	83.366	67.032	74.286	79.253	73.604
AT3G61198	AT3G61198	Unknown gene	1.533	1.677	0	0	0.183	0.191	0.777	0.16	0	0	0.092	0	1.322	1.396	3.748	2.438	0.487	0.312	0.797	1.575	0.378	0	0.192	0.167
AT3G51240	TT6	Encodes flavanone 3-hydroxylase that is coordinately expressed with chalcone synthase and chalcone isomerases. Regulates flavonoid biosynthesis. Not responsive to auxin or ethylene stimulus (qRT-PCR).	32.967	29.875	85.469	83.305	51.585	54.879	50.265	55.724	81.28	84.22	25.581	23.767	5.392	4.823	7.959	7.613	13.535	14.749	10.919	11.246	24.526	22.851	28.916	29.24
AT3G18777	AT3G18777	pseudogene, similar to RING-H2 zinc finger protein, similar to putative RING zinc finger protein GB:AAF16660 from (Arabidopsis thaliana); blastp match of 47% identity and 3.3e-31 P-value to GP|17016985|gb|AAL33552.1|AF436851_1|AF436851 RING-H2 zinc finger protein {Cucumis melo}	2.545	4.987	6.83	8.136	10.101	11.068	3.419	3.393	4.724	5.534	9.937	10.035	5.462	3.615	4.572	5.642	6.903	5.889	10.842	10.363	19.151	18.903	14.589	15.186
AT3G12580	HSP70	heat shock protein 70 (HSP70); FUNCTIONS IN: ATP binding; INVOLVED IN: in 9 processes; LOCATED IN: cytosol, mitochondrion, cell wall, plasma membrane; EXPRESSED IN: 23 plant structures; EXPRESSED DURING: 11 growth stages; CONTAINS InterPro DOMAIN/s: Heat shock protein 70, conserved site (InterPro:IPR018181), Heat shock protein Hsp70 (InterPro:IPR001023), Heat shock protein 70 (InterPro:IPR013126)…	29.361	30.847	55.176	51.736	74.706	72.896	25.623	24.593	44.558	44.752	72.214	74.006	11.811	13.08	15.817	15.045	20.634	18.897	26.558	25.895	69.05	67.751	55.127	56.964
AT1G32450	NRT1.5	Transmembrane nitrate transporter. Involved in xylem transport of nitrate from root to shoot. Induced in response to nitrate. Not involved in nitrate uptake. expressed in root pericycle cells.	22.486	21.427	37.833	35.529	32.279	35.32	19.562	20.409	33.548	32.192	41.233	42.255	511.822	552.166	587.095	558.261	547.25	544.215	328.253	330.511	346.469	307.944	222.554	224.428
AT3G62690	ATL5	Encodes a RING-H2 zinc finger protein related to ATL2. The ATL gene family is represented by fifteen sequences that contain, in addition to the RING, a transmembrane domain which is located in most of them towards the N-terminal end.	3.082	3.697	3.64	4.933	4.956	5.796	2.09	2.861	6.129	5.79	2.032	2.294	16.397	14.35	21.428	21.917	15.298	15.136	15.897	13.639	16.736	15.843	8.382	7.22
AT3G25520	ATL5	Encodes ribosomal protein L5 that binds to 5S ribosomal RNA and in involved in its export from the nucleus to the cytoplasm. Identified in a screen for enhancers of as1. as1/pgy double mutants show defects in leaf vascular patterning and adaxial cell fate. Double mutant analysis indicates pgy genes function in the same pathway as REV, KAN1 and KAN2.	65.957	69.468	24.868	24.771	22.218	21.991	42.283	87.32	34.824	32.221	27.81	28.696	92.537	91.945	82.201	84.98	83.732	90.905	101.493	106.935	238.685	251.955	78.625	82.013
AT5G08640	FLS	Encodes a flavonol synthase that catalyzes formation of flavonols from dihydroflavonols. Co-expressed with CHI and CHS (qRT-PCR).	10.188	6.879	33.321	35.121	12.191	9.448	26.082	27.922	44.332	40.198	3.48	4.279	2.397	1.058	1.877	1.624	3.56	3.276	2.528	3.616	8.362	9.836	13.344	13.642
AT5G05270	AT5G05270	Chalcone-flavanone isomerase family protein; FUNCTIONS IN: intramolecular lyase activity, chalcone isomerase activity; INVOLVED IN: response to karrikin; LOCATED IN: cellular_component unknown; EXPRESSED IN: 20 plant structures; EXPRESSED DURING: 13 growth stages; CONTAINS InterPro DOMAIN/s: Chalcone isomerase, subgroup (InterPro:IPR003466), Chalcone isomerase, 3-layer sandwich (InterPro:IPR01608…	13.84	22.62	58.618	56.412	19.341	21.674	56.029	52.901	115.298	111.555	14.592	15.471	2.233	1.658	1.671	1.103	2.675	2.077	2.424	2.993	9.924	8.482	9.246	7.095
AT5G13930	TT4	Encodes chalcone synthase (CHS), a key enzyme involved in the biosynthesis of flavonoids. Required for the accumulation of purple anthocyanins in leaves and stems. Also involved in the regulation of auxin transport and the modulation of root gravitropism.	56.451	58.542	145.508	150.789	59.496	54.149	90.934	97.997	179.511	179.614	41.749	40.814	0.552	0.437	0.579	1.38	0.745	1.368	1.131	1.466	4.567	5.433	5.128	3.836
AT5G01840	OFP1	Encodes a member of the plant specific ovate protein family. Members of this family have been shown to bind to KNOX and BELL- like TALE class homeodomain proteins. This interaction may mediate relocalization of the TALE homeodomain from the nucleus to the cytoplasm. Functions as a transcriptional repressor that suppresses cell elongation.	23.844	18.696	6.167	5.191	17.442	16.388	7.368	9.47	10.379	10.507	24.115	21.136	9.752	8.549	8.59	6.397	10.785	10.166	13.054	14.294	28.472	23.057	21.665	19.829
AT1G49500	AT1G49500	unknown protein; FUNCTIONS IN: molecular_function unknown; INVOLVED IN: biological_process unknown; LOCATED IN: endomembrane system; EXPRESSED IN: 19 plant structures; EXPRESSED DURING: 10 growth stages; BEST Arabidopsis thaliana protein match is: unknown protein (TAIR:AT3G19030.1); Has 24 Blast hits to 24 proteins in 2 species: Archae - 0; Bacteria - 0; Metazoa - 0; Fungi - 0; Plants - 24; Virus…	15.535	13.483	3.475	2.183	10.798	10.569	6.973	5.017	8.96	10.242	18.643	21.535	10.521	12.06	5.582	5.579	7.145	8.241	7.615	5.634	16.486	14.176	34.755	37.816
AT3G13100	MRP7	member of MRP subfamily	5.643	6.204	1.09	0.618	1.926	2.323	9.997	10.222	0.89	0.545	1.605	1.367	3.015	2.946	3.15	3.551	2.238	1.792	4.652	3.927	2.039	2.056	1.945	1.671
AT1G07500	AT1G07500	unknown protein; Has 4 Blast hits to 4 proteins in 3 species: Archae - 0; Bacteria - 0; Metazoa - 0; Fungi - 0; Plants - 4; Viruses - 0; Other Eukaryotes - 0 (source: NCBI BLink).	89.016	99.187	13.639	20.954	47.513	49.676	70.261	65.778	16.11	16.725	20.125	14.549	18.273	20.744	17.27	24.068	38.621	30.649	27.773	26.465	55.316	54.262	57.876	57.312
AT1G10480	ZFP5	Encodes a zinc finger protein containing only a single zinc finger.	0	0	0	0	0	0	0	0	0	0	0.037	0	6.841	6.501	7.196	7.051	4.802	6.956	11.236	13.642	21.327	20.205	18.9	18.348
AT3G61460	BRH1	Encodes a novel ring finger protein and forms an N-terminal hydrophobic domain and a C-terminal RING-H2 signature. Expression is down regulated by brassinolide.	17.251	15.09	11.414	10.279	12.049	14.287	11.862	12.063	18.239	22.418	19.921	20.279	5.312	4.908	7.252	5.877	9.269	10.039	9.483	7.109	20.479	19.459	18.831	17.198
AT5G12030	AT-HSP17.6A	Encodes a cytosolic small heat shock protein with chaperone activity that is induced by heat and osmotic stress and is also expressed late in seed development.	0	0.331	0.295	0	0.36	0	0.438	0	0.302	0	0.727	1.064	0	0	1.368	1.03	0	0	0.629	0.239	0	0	0	0
AT3G32030	AT3G32030	Terpenoid cyclases/Protein prenyltransferases superfamily protein; FUNCTIONS IN: lyase activity, magnesium ion binding; INVOLVED IN: metabolic process; CONTAINS InterPro DOMAIN/s: Terpene synthase, metal-binding domain (InterPro:IPR005630), Terpenoid synthase (InterPro:IPR008949), Terpenoid cylases/protein prenyltransferase alpha-alpha toroid (InterPro:IPR008930), Terpene synthase-like (InterPro:…	0	0	0	0	0	0	0	0	0.053	0	0	0	8.507	8.432	4.187	4.416	7.015	6.85	8.908	8.97	12.227	12.133	12.967	13.465
AT5G14650	AT5G14650	Pectin lyase-like superfamily protein; FUNCTIONS IN: polygalacturonase activity; INVOLVED IN: carbohydrate metabolic process; LOCATED IN: endomembrane system; EXPRESSED IN: 7 plant structures; EXPRESSED DURING: F mature embryo stage, LP.02 two leaves visible, petal differentiation and expansion stage; CONTAINS InterPro DOMAIN/s: Pectin lyase fold/virulence factor (InterPro:IPR011050), Glycoside h…	0	0	0	0	0	0.153	0	0	0.061	0	0	0	7.477	7.483	10.905	9.421	11.719	11.139	6.902	5.536	5.523	6.837	3.541	5.495
AT1G68850	AT1G68850	Peroxidase superfamily protein; FUNCTIONS IN: peroxidase activity, heme binding; INVOLVED IN: oxidation reduction, response to oxidative stress; LOCATED IN: endomembrane system; EXPRESSED IN: hypocotyl, root; CONTAINS InterPro DOMAIN/s: Haem peroxidase (InterPro:IPR010255), Plant peroxidase (InterPro:IPR000823), Peroxidases heam-ligand binding site (InterPro:IPR019793), Haem peroxidase, plant/fun…	0	0	0	0	0	0	0	0	0	0	0.135	0.132	8.842	6.917	10.53	12.952	7.155	6.343	6.868	6.286	5.82	7.092	6.204	6.382
AT1G10150	AT1G10150	Carbohydrate-binding protein; FUNCTIONS IN: carbohydrate binding; LOCATED IN: mitochondrion; EXPRESSED IN: 24 plant structures; EXPRESSED DURING: 15 growth stages; BEST Arabidopsis thaliana protein match is: Carbohydrate-binding protein (TAIR:AT1G59510.1); Has 114 Blast hits to 112 proteins in 22 species: Archae - 0; Bacteria - 3; Metazoa - 0; Fungi - 0; Plants - 110; Viruses - 0; Other Eukaryote…	9.519	9.549	5.452	6.307	7.62	9.427	6.707	6.544	9.533	12.782	11.809	10.404	3.061	4.424	2.652	2.117	4.401	4.881	2.326	2.483	7.343	6.371	5.937	7.316
AT1G16530	LBD3	ASYMMETRIC LEAVES 2-like 9 (ASL9); CONTAINS InterPro DOMAIN/s: Lateral organ boundaries, LOB (InterPro:IPR004883); BEST Arabidopsis thaliana protein match is: Lateral organ boundaries (LOB) domain family protein (TAIR:AT2G30130.1); Has 986 Blast hits to 981 proteins in 24 species: Archae - 0; Bacteria - 0; Metazoa - 0; Fungi - 0; Plants - 986; Viruses - 0; Other Eukaryotes - 0 (source: NCBI BLink…	2.785	4.223	1.738	1.53	4.074	2.037	1.72	0.309	0.891	1.14	2.857	1.438	1.708	1.691	1.614	1.35	1.574	1.362	2.472	3.757	10.791	9.953	8.188	7.127
AT1G19050	ARR7	Encodes a member of the Arabidopsis response regulator (ARR) family, most closely related to ARR15. A two-component response regulator protein containing a phosphate accepting domain in the receiver domain but lacking a DNA binding domain in the output domain. Involved in response to cytokinin and meristem stem cell maintenance. Arr7 protein is stabilized by cytokinin.	8.568	9.304	3.342	2.434	6.342	5.304	2.566	3.2	3.782	2.591	4.688	3.224	0.566	0.942	0.321	0.134	0	0.12	2.458	3.643	6.838	5.231	3.257	2.835
AT1G33790	AT1G33790	jacalin lectin family protein; INVOLVED IN: biological_process unknown; EXPRESSED IN: 7 plant structures; EXPRESSED DURING: F mature embryo stage, petal differentiation and expansion stage, E expanded cotyledon stage, D bilateral stage; CONTAINS InterPro DOMAIN/s: Mannose-binding lectin (InterPro:IPR001229); BEST Arabidopsis thaliana protein match is: Mannose-binding lectin superfamily protein (T…	0.223	0.26	0.232	0.183	0	0	0	0	0.416	0.065	0.071	0.052	8.192	7.772	9.033	9.509	6.292	6.35	6.053	5.444	5.41	5.257	4.389	2.461
AT1G48380	RHL1	Encodes a novel nuclear protein required for root hair initiation and ploidy-dependent cell growth. Its sequence has similarity to the C-terminal domain of mammalian DNA topo IIalpha. Shows in vitro DNA binding activity and is likely to be part of the topo VI complex by binding to subunit A.	4.562	3.914	3.832	4.336	3.013	3.762	5.435	2.924	3.79	6.153	3.416	3.397	7.597	6.789	4.384	5.101	9.22	9.863	9.707	8.708	14.947	13.35	16.087	15.228
AT1G64590	AT1G64590	NAD(P)-binding Rossmann-fold superfamily protein; FUNCTIONS IN: oxidoreductase activity, binding, catalytic activity; INVOLVED IN: oxidation reduction, metabolic process; EXPRESSED IN: 20 plant structures; EXPRESSED DURING: 12 growth stages; CONTAINS InterPro DOMAIN/s: NAD(P)-binding domain (InterPro:IPR016040), Glucose/ribitol dehydrogenase (InterPro:IPR002347), Short-chain dehydrogenase/reducta…	0	0	0	0	0	0	0	0	0	0	0	0	1.863	2.055	1.006	1.341	3.533	3.82	2.312	2.47	9.15	6.15	5.656	6.59
AT1G65510	AT1G65510	unknown protein; FUNCTIONS IN: molecular_function unknown; INVOLVED IN: N-terminal protein myristoylation; LOCATED IN: endomembrane system; EXPRESSED IN: 9 plant structures; EXPRESSED DURING: LP.06 six leaves visible, LP.04 four leaves visible, 4 anthesis, petal differentiation and expansion stage, LP.08 eight leaves visible; BEST Arabidopsis thaliana protein match is: unknown protein (TAIR:AT1G6…	1.987	3.259	0.194	0.409	2.132	0.743	1.438	1.655	0	0	0.955	1.399	13.324	7.462	4.138	5.19	7.999	7.689	13.019	14.133	24.217	26.624	23.396	27.732
AT1G78120	TPR12	Encodes one of the 36 carboxylate clamp (CC)-tetratricopeptide repeat (TPR) proteins (Prasad 2010, Pubmed ID: 20856808) with potential to interact with Hsp90/Hsp70 as co-chaperones.	0.407	0.297	0.688	0.95	0	0.203	0.314	0.565	0.977	1.784	0.978	1.003	8.835	10.064	6.238	5.545	6.782	8.508	12.187	11.319	22.441	18.757	18.892	18.811
AT2G29490	ATGSTU1	Encodes glutathione transferase belonging to the tau class of GSTs. Naming convention according to Wagner et al. (2002).	1.426	1.768	0.093	0.685	1.247	0.948	1.514	1.485	1.046	1.667	0.8	0.167	7.925	6.601	7.146	6.695	9.873	10.458	13.351	13.527	19.199	18.884	21.797	20.84
AT2G37460	AT2G37460	nodulin MtN21-like transporter family protein	6.824	7.408	8.85	7.993	5.412	6.724	6.856	7.604	13.749	14.129	13.757	15.861	5.86	7.336	5.717	5.005	5.087	5.56	9.782	8.213	21.135	16.21	19.197	17.715
AT3G17180	scpl33	serine carboxypeptidase-like 33 (scpl33); FUNCTIONS IN: serine-type carboxypeptidase activity; INVOLVED IN: proteolysis; LOCATED IN: endomembrane system; EXPRESSED IN: shoot apex, root, flower, stamen; EXPRESSED DURING: 4 anthesis, petal differentiation and expansion stage; CONTAINS InterPro DOMAIN/s: Peptidase S10, serine carboxypeptidase (InterPro:IPR001563), Peptidase S10, serine carboxypeptid…	0.166	0	0	0.068	0	0	0.192	0.484	0.266	0.582	1.077	0.234	2.289	2.795	2.644	1.658	1.336	2.433	7.455	5.56	13.237	14.372	9.561	8.612
AT3G24500	MBF1C	One of three genes in A. thaliana encoding multiprotein bridging factor 1, a highly conserved transcriptional coactivator. May serve as a bridging factor between a bZIP factor and TBP. Its expression is specifically elevated in response to pathogen infection, salinity, drought, heat, hydrogen peroxide, and application of abscisic acid or salicylic acid. Constitutive expression enhances the tolera…	67.368	62.902	46.201	44.589	49.463	53.979	40.653	47.299	26.042	29.368	28.295	30.644	11.747	14.128	13.021	15.129	14.916	19.888	25.978	23.569	57.776	45.641	36.599	35.655
AT3G27027	AT3G27027	Protein of unknown function (DUF 3339); FUNCTIONS IN: molecular_function unknown; INVOLVED IN: biological_process unknown; LOCATED IN: endomembrane system; CONTAINS InterPro DOMAIN/s: Protein of unknown function DUF3339 (InterPro:IPR021775); BEST Arabidopsis thaliana protein match is: Protein of unknown function (DUF 3339) (TAIR:AT5G40980.1); Has 30201 Blast hits to 17322 proteins in 780 species:…	6.245	4.469	4.871	6.08	3.791	1.699	14.136	9.933	4.088	8.96	6.824	3.198	24.8	16.023	8.635	9.283	20.209	14.338	14.17	20.817	35.784	37.49	51.77	56.454
AT3G44940	AT3G44940	Protein of unknown function (DUF1635); CONTAINS InterPro DOMAIN/s: Protein of unknown function DUF1635 (InterPro:IPR012862); BEST Arabidopsis thaliana protein match is: Protein of unknown function (DUF1635) (TAIR:AT5G22930.1); Has 118 Blast hits to 118 proteins in 26 species: Archae - 0; Bacteria - 2; Metazoa - 4; Fungi - 0; Plants - 100; Viruses - 0; Other Eukaryotes - 12 (source: NCBI BLink).	2.533	2.068	2.107	2.991	1.047	1.6	1.418	1.477	2.364	1.703	1.786	1.843	6.212	6.688	5.871	6.597	7.943	7.773	13.136	10.516	20.955	21.657	19.122	17.823
AT4G00910	AT4G00910	Aluminium activated malate transporter family protein; FUNCTIONS IN: molecular_function unknown; INVOLVED IN: response to aluminum ion; LOCATED IN: cellular_component unknown; EXPRESSED IN: sepal, root, pedicel; EXPRESSED DURING: 4 anthesis; CONTAINS InterPro DOMAIN/s: Malate transporter, aliminium toerance (InterPro:IPR020966); BEST Arabidopsis thaliana protein match is: Aluminium activated mala…	0	0	0	0	0	0	0	0	0	0	0	0	6.177	4.868	5.606	6.017	5.614	5.266	3.851	4.288	2.201	3.59	2.639	2.436
AT4G01430	AT4G01430	nodulin MtN21-like transporter family protein	0.772	1.2	0	0.283	0.164	0.086	0.149	0.286	0.618	0.451	0.165	0.604	5.456	3.202	6.895	4.597	2.835	2.865	3.639	2.603	2.112	2.381	2.235	2.469
AT4G13300	TPS13	Catalyzes the conversion of farnesyl diphosphate to (Z)-gamma-bisabolene and the additional minor products E-nerolidol and alpha-bisabolol. Expressed in cortex and sub-epidermal layers of roots, leaf hydathodes and flower stigmata. Induced by wounding.	0	0	0	0	0	0	0.041	0	0	0	0	0	6.256	6.519	8.765	7.546	6.736	5.658	4.17	5.478	2.539	2.878	4.09	3.185
AT4G14750	IQD19	IQ-domain 19 (IQD19); CONTAINS InterPro DOMAIN/s: IQ calmodulin-binding region (InterPro:IPR000048); BEST Arabidopsis thaliana protein match is: IQ-domain 26 (TAIR:AT3G16490.1); Has 2338 Blast hits to 1945 proteins in 201 species: Archae - 4; Bacteria - 168; Metazoa - 612; Fungi - 134; Plants - 1079; Viruses - 66; Other Eukaryotes - 275 (source: NCBI BLink).	3.539	3.508	2.638	3.045	3.151	3.216	1.958	3.604	5.222	5.102	4.348	3.433	6.569	9.451	3.418	4.572	7.332	6.599	7.851	7.259	11.23	10.688	9.22	10.015
AT4G30140	CDEF1	Member of the GDSL lipase/esterase family of proteins that functions as cutinase. Expressed in pollen and at the zone of lateral root emergence.	0	0	0	0	0.082	0	0	0	0	0.15	0	0	28.967	29.575	32.839	33.014	24.698	27.441	17.114	19.887	15.532	18.292	16.061	14.13
AT4G33720	AT4G33720	CAP (Cysteine-rich secretory proteins, Antigen 5, and Pathogenesis-related 1 protein) superfamily protein; FUNCTIONS IN: molecular_function unknown; INVOLVED IN: biological_process unknown; LOCATED IN: endomembrane system, extracellular region; EXPRESSED IN: root; CONTAINS InterPro DOMAIN/s: Allergen V5/Tpx-1 related, conserved site (InterPro:IPR018244), Allergen V5/Tpx-1 related (InterPro:IPR001…	0.152	0	0	0.126	0	0	0	0	0.244	0	0	0.215	255.641	260.534	360.192	356.498	263.981	266.661	250.385	245.495	199.246	190.996	150.176	175.274
AT5G09480	AT5G09480	hydroxyproline-rich glycoprotein family protein; FUNCTIONS IN: molecular_function unknown; INVOLVED IN: biological_process unknown; LOCATED IN: endomembrane system; EXPRESSED IN: 7 plant structures; EXPRESSED DURING: 4 anthesis, C globular stage, petal differentiation and expansion stage; Has 11004 Blast hits to 3872 proteins in 771 species: Archae - 28; Bacteria - 3950; Metazoa - 1856; Fungi - 4…	0	0	0	0.126	0.146	0	0	0.255	0	0.268	1.102	0.43	57.397	66.379	93.766	95.671	54.538	58.151	61.676	48.22	57.202	62.902	57.284	53.197
AT5G14060	CARAB-AK-LYS	lysine-sensitive aspartate kinase	44.125	34.06	31.039	30.934	22.45	22.778	24.963	25.98	14.935	35.453	22.218	23.686	11.682	11.054	11.312	10.35	10.744	10.109	10.591	12.545	6.427	7.269	4.663	8.025
AT5G22930	AT5G22930	Protein of unknown function (DUF1635); CONTAINS InterPro DOMAIN/s: Protein of unknown function DUF1635 (InterPro:IPR012862); BEST Arabidopsis thaliana protein match is: Protein of unknown function (DUF1635) (TAIR:AT3G44940.1); Has 97 Blast hits to 97 proteins in 15 species: Archae - 0; Bacteria - 0; Metazoa - 1; Fungi - 0; Plants - 96; Viruses - 0; Other Eukaryotes - 0 (source: NCBI BLink).	1.164	0.727	1.556	1.233	0	0.332	0.578	0.277	0.798	1.312	0.799	1.639	3.058	2.574	3.733	2.417	4.087	3.657	6.917	7.254	11.463	9.389	8.664	8.702
AT5G39120	AT5G39120	RmlC-like cupins superfamily protein; FUNCTIONS IN: manganese ion binding, nutrient reservoir activity; INVOLVED IN: biological_process unknown; LOCATED IN: endomembrane system, apoplast; CONTAINS InterPro DOMAIN/s: Cupin, RmlC-type (InterPro:IPR011051), Cupin 1 (InterPro:IPR006045), RmlC-like jelly roll fold (InterPro:IPR014710), Germin (InterPro:IPR001929), Germin, manganese binding site (Inter…	0	0	0	0	0	0	0	0	0	0	0	0	10.426	17.113	23.727	19.352	12.441	12.833	30.829	30.896	11.812	10.793	11.122	12.336
AT5G52870	AT5G52870	Encodes a member of the MAKR (MEMBRANE-ASSOCIATED KINASE REGULATOR) gene family. MAKRs have putative kinase interacting motifs and membrane localization signals. Known members include: AT5G26230 (MAKR1), AT1G64080 (MAKR2), AT2G37380 (MAKR3), AT2G39370 (MAKR4), AT5G52870 (MAKR5) and AT5G52900 (MAKR6).	17.723	19.179	7.34	6.849	14.641	10.66	10.95	9.819	8.99	9.291	7.115	6.175	15.053	15.803	18.196	17.014	14.557	11.834	12.845	12.245	11.067	10.667	9.155	8.208
AT5G58360	ATOFP3	ovate family protein 3 (OFP3); CONTAINS InterPro DOMAIN/s: Protein of unknown function DUF623 (InterPro:IPR006458); BEST Arabidopsis thaliana protein match is: ovate family protein 4 (TAIR:AT1G06920.1); Has 1807 Blast hits to 1807 proteins in 277 species: Archae - 0; Bacteria - 0; Metazoa - 736; Fungi - 347; Plants - 385; Viruses - 0; Other Eukaryotes - 339 (source: NCBI BLink).	0.268	0	0	0.22	0.255	0.801	0.775	0.446	0.963	0.469	0.386	1.036	1.641	0.975	1.841	1.702	2.155	1.635	2.672	3.13	6.721	7.94	10.324	9.104
AT5G59450	AT5G59450	GRAS family transcription factor; CONTAINS InterPro DOMAIN/s: Transcription factor GRAS (InterPro:IPR005202); BEST Arabidopsis thaliana protein match is: GRAS family transcription factor (TAIR:AT3G46600.1); Has 1807 Blast hits to 1807 proteins in 277 species: Archae - 0; Bacteria - 0; Metazoa - 736; Fungi - 347; Plants - 385; Viruses - 0; Other Eukaryotes - 339 (source: NCBI BLink).	17.568	18.412	10.289	10.96	11.459	13.939	19.339	18.519	10.239	10.384	10.902	8.931	24.39	23.763	13.253	11.881	23.025	22.361	21.902	23.954	43.119	45.608	46.179	45.828
AT1G03220	AT1G03220	Eukaryotic aspartyl protease family protein; FUNCTIONS IN: aspartic-type endopeptidase activity; INVOLVED IN: response to salt stress; LOCATED IN: cell wall, plasma membrane, membrane, plant-type cell wall; EXPRESSED IN: 6 plant structures; CONTAINS InterPro DOMAIN/s: Peptidase aspartic (InterPro:IPR021109), Peptidase aspartic, catalytic (InterPro:IPR009007), Peptidase A1 (InterPro:IPR001461); BE…	4.987	4.362	1.459	1.412	1.115	1.632	2.933	2.792	3.367	2.733	6.856	6.144	136.215	141.533	141.262	136.481	88.893	85.509	68.072	65.718	103.679	104.63	95.575	100.392
AT1G15800	AT1G15800	unknown protein; BEST Arabidopsis thaliana protein match is: unknown protein (TAIR:AT1G80610.1); Has 56 Blast hits to 52 proteins in 9 species: Archae - 0; Bacteria - 0; Metazoa - 0; Fungi - 0; Plants - 56; Viruses - 0; Other Eukaryotes - 0 (source: NCBI BLink).	2.682	3.909	2.179	3.866	1.705	1.226	1.941	2.048	0.179	0.882	0.645	0.393	3.682	3.662	6.231	5.989	5.114	4.824	1.859	2.755	1.981	4.171	5.262	5.848
AT2G30600	AT2G30600	BTB/POZ domain-containing protein; INVOLVED IN: cell adhesion; LOCATED IN: cellular_component unknown; EXPRESSED IN: 24 plant structures; EXPRESSED DURING: 13 growth stages; CONTAINS InterPro DOMAIN/s: Coagulation factor 5/8 type, C-terminal (InterPro:IPR000421), Farnesoic acid 0-methyl transferase (InterPro:IPR022041), BTB/POZ (InterPro:IPR013069), BTB/Kelch-associated (InterPro:IPR011705), BTB/…	2.62	3.362	1.465	1.439	2.041	1.568	0.683	0.582	0.734	0.804	0.735	0.338	5.756	6.004	4.808	5.118	3.553	4.34	1.889	2.568	3.57	3.845	3.676	3.086
AT3G16770	RAP2.3	Encodes a member of the ERF (ethylene response factor) subfamily B-2 of the plant specific ERF/AP2 transcription factor family (RAP2.3). The protein contains one AP2 domain. There are 5 members in this subfamily including RAP2.2 AND RAP2.12.It is localized to the nucleus and acts as a transcriptional activator through the GCC-box. It has been identified as a suppressor of Bax-induced cell death b…	103.202	97.234	85.381	83.54	107.05	232.099	64.243	56.734	95.979	93.091	289.603	307.52	12.843	11.299	11.293	10.888	15.013	15.295	5.118	4.895	10.342	9.644	12.967	15.451
AT4G39160	AT4G39160	Homeodomain-like superfamily protein; FUNCTIONS IN: DNA binding, sequence-specific DNA binding transcription factor activity; EXPRESSED IN: 15 plant structures; EXPRESSED DURING: 6 growth stages; CONTAINS InterPro DOMAIN/s: SANT, DNA-binding (InterPro:IPR001005), Myb, DNA-binding (InterPro:IPR014778), Homeodomain-like (InterPro:IPR009057), SANT, eukarya (InterPro:IPR017884).	3.671	3.102	1.456	1.435	1.959	2.544	2.738	2.437	2.439	2.182	3.291	2.979	4.292	5.892	8.923	7.914	5.696	4.866	3.883	4.603	5.148	6.134	5.487	5.536
AT5G28770	AtbZIP63	bZIP protein BZO2H3 mRNA, partial cds	0.61	1.156	0.238	0.167	0.776	0.304	0.647	1.186	2.602	2.228	1.71	1.789	4.362	4.627	5.227	3.786	3.273	3.56	1.522	1.992	2.603	3.015	3.055	3.103
AT5G11990	AT5G11990	proline-rich family protein; Has 1807 Blast hits to 1807 proteins in 277 species: Archae - 0; Bacteria - 0; Metazoa - 736; Fungi - 347; Plants - 385; Viruses - 0; Other Eukaryotes - 339 (source: NCBI BLink).	5.022	7.067	2.895	3.058	1.666	2.831	9.988	7.641	6.988	7.849	1.575	1.384	11.044	11.133	16.131	14.877	11.474	9.606	7.63	7.869	18.494	15.673	16.192	16.57
AT4G26095	AT4G26095	Potential natural antisense gene, locus overlaps with AT4G26090	0.392	0.274	0.55	0.452	0.224	0.351	0.091	0.196	0.501	0.652	0.376	0.524	1.59	1.462	1.957	2.17	2.223	1.754	0.749	0.668	1.581	1.611	2.079	1.537
AT5G45130	ATRABF2A	small GTP binding protein	4.878	5.206	1.826	1.929	5.026	4.671	3.559	3.333	3.122	2.31	3.471	3.64	4.785	3.997	4.805	3.988	4.548	3.497	20.698	20.17	4.228	5.696	5.475	3.83
AT2G34420	LHCB1.5	Photosystem II type I chlorophyll a/b-binding protein	1733.52	1704.09	2649	2685.51	1887.46	1885.65	2191.39	2232.1	4149.77	4060.34	3033.34	3117.88	8.656	7.375	9.007	12.748	19.725	21.098	5.221	4.472	11.91	11.246	10.175	11.544
AT1G21065	AT1G21065	unknown protein; INVOLVED IN: biological_process unknown; LOCATED IN: chloroplast; EXPRESSED IN: 22 plant structures; EXPRESSED DURING: 13 growth stages; CONTAINS InterPro DOMAIN/s: Uncharacterised protein family UPF0047 (InterPro:IPR001602); Has 3800 Blast hits to 3784 proteins in 1137 species: Archae - 215; Bacteria - 2154; Metazoa - 42; Fungi - 99; Plants - 99; Viruses - 0; Other Eukaryotes - …	52.074	55.993	74.72	83.961	95.367	103.577	64.541	63.401	99.086	94.456	69.873	72.801	5.832	6.657	7.025	7.862	6.197	5.592	3.724	4.151	7.348	7.426	5.532	5.987
AT5G46430	AT5G46430	Ribosomal protein L32e; FUNCTIONS IN: structural constituent of ribosome; INVOLVED IN: translation, ribosome biogenesis; LOCATED IN: ribosome, cytosolic large ribosomal subunit; CONTAINS InterPro DOMAIN/s: Ribosomal protein L32e (InterPro:IPR001515), Ribosomal protein L32e, conserved site (InterPro:IPR018263); BEST Arabidopsis thaliana protein match is: Ribosomal protein L32e (TAIR:AT4G18100.1); …	56.639	62.883	14.366	14.847	13.602	9.678	23.852	25.74	16.479	15.454	16.662	19.66	28.685	30.472	35.859	32.204	35.08	38.721	200.028	197.324	47.59	48.522	38.897	39.386
AT1G14890	AT1G14890	Plant invertase/pectin methylesterase inhibitor superfamily protein; FUNCTIONS IN: enzyme inhibitor activity, pectinesterase inhibitor activity, pectinesterase activity; INVOLVED IN: biological_process unknown; EXPRESSED IN: 22 plant structures; EXPRESSED DURING: 13 growth stages; CONTAINS InterPro DOMAIN/s: Pectinesterase inhibitor (InterPro:IPR006501); BEST Arabidopsis thaliana protein match is…	24.879	22.978	4.433	4.994	3.614	2.645	8.702	9.47	7.78	10.409	5.343	6.58	11.421	10.578	12.44	13.538	17.233	20.063	7.25	4.791	7.96	9.428	12.149	13.44
AT3G60930	AT3G60930	transposable element gene; similar to unknown protein [Arabidopsis thaliana] (TAIR:AT4G06603.1); similar to unknown protein [Arabidopsis thaliana] (TAIR:AT1G34590.1); similar to unknown protein [Arabidopsis thaliana] (TAIR:AT1G40133.1); similar to hypothetical protein 27.t00126 [Brassica oleracea] (GB:ABD65062.1); contains domain DNA clamp (SSF55979)	3.453	3.111	0.482	0.807	0.885	1.182	0.537	0.429	0.371	0.678	0.297	0.218	3.121	2.91	2.613	3.09	2.359	2.519	1.287	1.336	2.589	2.319	3.461	2.967
AT5G61770	PPAN	PETER PAN-like protein (PPAN); CONTAINS InterPro DOMAIN/s: Brix domain (InterPro:IPR007109); Has 1471 Blast hits to 1151 proteins in 223 species: Archae - 0; Bacteria - 34; Metazoa - 730; Fungi - 196; Plants - 73; Viruses - 37; Other Eukaryotes - 401 (source: NCBI BLink).	35.012	35.744	3.319	3.213	3.129	3.713	4.517	3.914	6.525	5.285	3.58	4.119	7.812	11.379	7.062	6.442	8.639	7.799	24.927	22.472	10.214	11.368	6.751	7.268
AT5G25460	AT5G25460	Protein of unknown function, DUF642; FUNCTIONS IN: molecular_function unknown; INVOLVED IN: response to karrikin; LOCATED IN: plant-type cell wall; EXPRESSED IN: 22 plant structures; EXPRESSED DURING: 13 growth stages; CONTAINS InterPro DOMAIN/s: Protein of unknown function DUF642 (InterPro:IPR006946); BEST Arabidopsis thaliana protein match is: Protein of unknown function, DUF642 (TAIR:AT5G11420…	35.766	38.357	55.095	62.363	39.571	36.486	37.165	41.5	60.367	52.479	15.979	15.983	38.862	38.957	22.415	26.632	23.738	22.751	55.098	53.691	38.683	41.264	54.743	57.909
AT2G38230	ATPDX1.1	Encodes a protein predicted to function in tandem with PDX2 to form glutamine amidotransferase complex with involved in vitamin B6 biosynthesis.	361.844	355.837	541.972	553.598	362.246	380.43	335.205	344.869	461.89	444.622	247.238	252.448	5.119	4.226	7.79	4.423	8.156	5.995	1.225	0.644	3.122	3.793	5.446	7.703
AT1G74470	AT1G74470	Encodes for a multifunctional protein with geranylgeranyl reductase activity shown to catalyze the reduction of prenylated geranylgeranyl-chlorophyll a to phytyl-chlorophyll a (chlorophyll a) and free geranylgeranyl pyrophosphate to phytyl pyrophosphate.	1103.57	1094.55	1511.02	1512.35	977.25	1014.45	1055.91	1016.49	1690.78	1671.96	670.574	840.031	8.815	9.221	7.335	7.229	11.036	12.435	3.551	3.019	7.196	7.131	9.352	8.077
AT4G11320	AT4G11320	Papain family cysteine protease; FUNCTIONS IN: cysteine-type endopeptidase activity, cysteine-type peptidase activity; INVOLVED IN: proteolysis; LOCATED IN: endomembrane system; CONTAINS InterPro DOMAIN/s: Proteinase inhibitor I29, cathepsin propeptide (InterPro:IPR013201), Peptidase C1A, papain (InterPro:IPR013128), Peptidase C1A, papain C-terminal (InterPro:IPR000668), Peptidase, cysteine pepti…	0.167	0.583	4.942	2.816	2.306	2.91	0.628	0.069	0.2	0.146	1.844	3.404	306.751	243.959	371.542	363.699	429.615	417.845	215.235	186.326	309.303	332.091	434.014	441.429
AT4G12720	ATNUDX7	Encodes a protein with ADP-ribose hydrolase activity. Negatively regulates EDS1-conditioned plant defense and programmed cell death.	95.91	86.37	2.981	3.022	6.488	6.403	41.863	39.732	2.935	4.757	5.107	4.251	7.145	6.193	4.041	9.373	7.384	4.42	40.566	37.01	7.15	11.995	5.131	4.266
AT2G40130	AT2G40130	Double Clp-N motif-containing P-loop nucleoside triphosphate hydrolases superfamily protein; FUNCTIONS IN: ATP binding; INVOLVED IN: biological_process unknown; EXPRESSED IN: 8 plant structures; EXPRESSED DURING: F mature embryo stage, petal differentiation and expansion stage, E expanded cotyledon stage, D bilateral stage; CONTAINS InterPro DOMAIN/s: ATPase, AAA-2 (InterPro:IPR013093); BEST Arab…	14.504	12.894	17.568	19.204	10.799	9.84	8.331	10.644	15.19	14.13	4.914	4.068	2.952	2.791	1.708	2.285	3.731	3.683	4.415	5.02	4.297	5.342	3.269	3.36
AT5G21930	ATHMA8	P-Type ATPase, mediates copper transport to chloroplast thylakoid lumen. Required for accumulation of copper-containing plastocyanin in the thylakoid lumen and for effective photosynthetic electron transport	13.753	13.026	17.736	16.44	11.469	12.791	9.063	8.717	10.092	10.209	8.052	6.772	1.196	1.421	1.558	1.456	1.573	1.684	0.702	0.56	1.246	1.131	1.649	1.84
AT5G63160	BT1	BTB and TAZ domain protein. Short-lived nuclear-cytoplasmic protein targeted for degradation by the 26S proteosome pathway. Acts redundantly with BT2 and BT3 during female gametophyte development.	33.663	43.984	50.332	48.831	58.401	62.074	16.497	13.564	9.226	7.955	5.911	6.149	24.564	26.557	17.503	15.406	16.242	16.026	6.984	8.953	13.028	13.553	18.014	16.05
AT3G02550	LBD41	LOB domain-containing protein 41 (LBD41); CONTAINS InterPro DOMAIN/s: Lateral organ boundaries, LOB (InterPro:IPR004883), Asymmetric leaves, AS2/LOB (InterPro:IPR017414); BEST Arabidopsis thaliana protein match is: LOB domain-containing protein 40 (TAIR:AT1G67100.1); Has 601 Blast hits to 600 proteins in 23 species: Archae - 0; Bacteria - 0; Metazoa - 0; Fungi - 0; Plants - 601; Viruses - 0; Othe…	1.725	2.566	0	0	0.329	0.258	3.247	2.875	1.173	1.135	1.244	0.85	74.046	67.624	71.728	72.022	87.737	88.271	34.594	37.687	84.791	85.617	62.414	66.144
AT5G58070	ATTIL	Encodes a temperature-induced lipocalin TIL1. Involved in thermotolerance. Peripherally associated with plasma membrane.	94.703	97.627	19.646	20.751	50.297	47.786	47.708	49.058	29.914	27.384	59.741	55.8	20.504	18.855	19.054	24.814	25.427	25.171	11.083	9.059	21.058	17.571	20.641	23.533
AT2G29220	AT2G29220	Concanavalin A-like lectin protein kinase family protein; FUNCTIONS IN: kinase activity; INVOLVED IN: protein amino acid phosphorylation; LOCATED IN: endomembrane system; CONTAINS InterPro DOMAIN/s: Legume lectin, beta chain (InterPro:IPR001220), Protein kinase, catalytic domain (InterPro:IPR000719), Serine-threonine/tyrosine-protein kinase (InterPro:IPR001245), Concanavalin A-like lectin/glucana…	0	0	0	0	0	0	0	0	0	0	0	0	0.194	0.115	0.642	1.035	0	0.206	4.791	4.721	0	0.242	0.19	0.11
AT2G18250	ATCOAD	At2g18250 encodes pantetheine-phosphate adenylyltransferase catalyzing the formation of dephospho-CoA from pantetheine 4'-phosphate. The enzyme is involved in coenzyme A biosynthesis.	14.11	14.61	8.199	6.406	12.224	16.371	5.503	6.118	5.414	6.691	5.884	5.271	13.462	14.551	11.784	11.772	9.519	11.026	5.391	5.098	14.181	11.024	17.17	18.086
AT4G40010	SNRK2.7	encodes a member of SNF1-related protein kinases (SnRK2) whose activity is activated by ionic (salt) and non-ionic (mannitol) osmotic stress.	0	0.099	0.265	0.373	0.648	1.581	0.524	0.189	0.453	0.199	0.218	0.399	6.334	7.01	7.626	5.966	7.101	6.272	18.274	19.112	9.143	7.043	9.076	8.79
AT2G29250	AT2G29250	Concanavalin A-like lectin protein kinase family protein; FUNCTIONS IN: kinase activity; INVOLVED IN: protein amino acid phosphorylation; LOCATED IN: endomembrane system; CONTAINS InterPro DOMAIN/s: Legume lectin, beta chain (InterPro:IPR001220), Protein kinase, catalytic domain (InterPro:IPR000719), Serine-threonine/tyrosine-protein kinase (InterPro:IPR001245), Concanavalin A-like lectin/glucana…	0	0	0	0	0	0	0	0	0	0	0	0.09	0.098	0.058	0.185	0.579	0.108	0	2.331	2.657	0	0	0.128	0.111
AT2G40120	AT2G40120	Protein kinase superfamily protein; FUNCTIONS IN: protein serine/threonine kinase activity, protein kinase activity, kinase activity, ATP binding; INVOLVED IN: protein amino acid phosphorylation; LOCATED IN: cytoplasm; EXPRESSED IN: 22 plant structures; EXPRESSED DURING: 13 growth stages; CONTAINS InterPro DOMAIN/s: Protein kinase, catalytic domain (InterPro:IPR000719), Serine/threonine-protein k…	0.531	0.372	0.29	0.394	0.152	0.053	0.308	0.664	0.34	0.233	0.153	0.374	1.994	2.079	1.115	1.11	1.71	1.428	2.43	2.652	2.406	2.389	2.608	2.27
AT4G35030	AT4G35030	Protein kinase superfamily protein; FUNCTIONS IN: protein serine/threonine kinase activity, protein kinase activity, kinase activity, ATP binding; INVOLVED IN: protein amino acid phosphorylation; LOCATED IN: cellular_component unknown; EXPRESSED IN: 20 plant structures; EXPRESSED DURING: 12 growth stages; CONTAINS InterPro DOMAIN/s: Protein kinase, catalytic domain (InterPro:IPR000719), Serine/th…	0.142	0.248	0.11	0.175	0.203	0.071	0.369	0.531	0.906	0.683	0.34	0.399	4.558	4.899	2.718	2.958	5.1	3.864	6.538	9.131	6.624	5.149	6.243	7.41
AT1G16890	UBC13B	UBC36/UBC13B encodes a protein that may play a role in DNA damage responses and error-free post-replicative DNA repair. It can bind to the MMZ/UEV1 proteins in vitro.	10.676	11.285	4.048	5.986	3.112	2.662	6.44	6.301	3.796	4.68	3.778	4.489	5.568	4.86	5.585	5.119	2.765	2.778	28.375	23.812	5.988	5.819	2.675	5.303
AT1G78870	UBC13A	UBC35/UBC13A encodes a protein that may play a role in DNA damage responses and error-free post-replicative DNA repair by participating in lysine-63-based polyubiquitination reactions. UBC35/UBC13A can form diubiquitin and triubiquitin chains in combination with MMZ1,2,3,4/(UEV1A,B,C,D) in vitro. It can also functionally complement an mms2 ubc13 mutation in budding yeast by increasing the double …	8.036	8.412	3.391	3.907	3.142	2.628	4.119	3.402	3.267	2.426	3.167	4.916	3.13	3.238	3.626	2.992	2.01	1.932	8.111	8.495	4.8	4.161	4.356	4.711
AT3G43890	AT3G43890	Cysteine/Histidine-rich C1 domain family protein; FUNCTIONS IN: zinc ion binding; INVOLVED IN: biological_process unknown; LOCATED IN: cellular_component unknown; CONTAINS InterPro DOMAIN/s: DC1 (InterPro:IPR004146), Zinc finger, PHD-type (InterPro:IPR001965), C1-like (InterPro:IPR011424); BEST Arabidopsis thaliana protein match is: Cysteine/Histidine-rich C1 domain family protein (TAIR:AT1G69150…	0.06	0	0	0	0	0	0	0	0	0	0	0	2.024	2.241	1.13	2.345	1.73	2.445	5.244	4.668	3.843	3.332	4.512	3.404
AT3G04120	GAPC	encodes cytosolic GADPH (C subunit) involved in the glycolytic pathway but also interacts with H2O2 potentially placing it in a signalling cascade induced by ROS.	74.714	67.992	27.602	28.008	23.807	25.43	60.354	66.82	61.695	39.292	35.439	41.125	87.104	80.476	208.178	57.417	93.972	68.863	906.08	913.521	143.136	102.122	93.144	93.345
AT1G04550	BDL	IAA12/BDL plays a role in auxin-mediated processes of apical-basal patterning in the embryo. bdl mutants lack a primary root meristem	25.626	25.94	15.51	16.876	19.377	21.541	20.05	20.209	14.469	15.255	11.662	12.189	9.262	10.222	7.884	7.475	7.991	7.96	25.885	29.532	11.564	11.976	9.448	8.523
AT1G08580	AT1G08580	unknown protein; Has 39 Blast hits to 39 proteins in 15 species: Archae - 0; Bacteria - 0; Metazoa - 0; Fungi - 0; Plants - 35; Viruses - 0; Other Eukaryotes - 4 (source: NCBI BLink).	70.937	71.798	25.783	24.785	29.052	26.67	33.334	34.657	37.292	37.285	26.695	28.11	83.397	91.637	59.718	108.644	77.278	73.223	266.051	250.424	111.38	102.727	72.76	76.133
AT1G31870	AT1G31870	unknown protein; FUNCTIONS IN: molecular_function unknown; INVOLVED IN: biological_process unknown; LOCATED IN: cytosol, nucleus; EXPRESSED IN: 25 plant structures; EXPRESSED DURING: 15 growth stages; CONTAINS InterPro DOMAIN/s: Protein of unknown function DUF2050, pre-mRNA-splicing factor (InterPro:IPR018609); Has 13303 Blast hits to 9618 proteins in 489 species: Archae - 8; Bacteria - 444; Meta…	5.81	6.5	2.963	3.13	4.423	3.9	3.591	3.212	3.084	5.192	3.492	4.209	5.566	5.799	4.734	6.547	7.055	5.371	13.433	11.797	7.098	7.967	7.614	8.82
AT1G56680	AT1G56680	Chitinase family protein; FUNCTIONS IN: chitin binding, chitinase activity; INVOLVED IN: carbohydrate metabolic process, cell wall macromolecule catabolic process; LOCATED IN: endomembrane system; EXPRESSED IN: shoot apex, sepal, root, flower; EXPRESSED DURING: petal differentiation and expansion stage; CONTAINS InterPro DOMAIN/s: Glycoside hydrolase, family 19 (InterPro:IPR016283), Chitin-bindin…	0	0.224	0	0	0.244	0.127	0	0	0	0	0	0	89.017	92.839	71.541	66.749	92.272	92.025	156.28	154.302	138.684	142.107	89.762	91.51
AT1G58235	AT1G58235	unknown protein; Has 3 Blast hits to 3 proteins in 1 species: Archae - 0; Bacteria - 0; Metazoa - 0; Fungi - 0; Plants - 3; Viruses - 0; Other Eukaryotes - 0 (source: NCBI BLink).	8.364	11.129	6.524	6.212	5.956	4.582	3.888	5.104	3.11	5.268	4.021	5.142	9.39	10.618	12.201	11.344	8.986	12.477	6.175	5.884	10.79	8.456	14.756	12.742
AT1G67090	RBCS1A	Encodes a member of the Rubisco small subunit (RBCS) multigene family: RBCS1A (At1g67090), RBCS1B (At5g38430), RBCS2B (At5g38420), and RBCS3B (At5g38410). Functions to yield sufficient Rubisco content for leaf photosynthetic capacity.	4634.16	7680.89	9484.35	5048.15	6976.15	6864.16	5494.24	5641.21	9820.14	5618.88	3680.37	3749.81	5.794	7.201	8.93	6.763	5.126	6.728	3.193	2.5	4.811	4.564	6.061	7.609
AT1G70560	SAV3	TAA1 is involved in the shade-induced production of indole-3-pyruvate (IPA), a precursor to IAA, a biologically active auxin. It is also involved in regulating many aspects of plant growth and development from embryogenesis to flower formation and plays a role in ethylene-mediated signaling. This enzyme can catalyze the formation of IPA from L-tryptophan. Though L-Trp is expected to be the prefer…	0.511	1.267	1.263	1.123	0.325	0.34	2.073	1.988	1.568	1.569	0.533	0.54	4.572	6.595	3.395	4.181	5.489	5.485	7.941	9.428	7.721	7.911	4.868	5.872
AT1G70850	MLP34	MLP-like protein 34 (MLP34); FUNCTIONS IN: molecular_function unknown; INVOLVED IN: response to biotic stimulus, defense response; LOCATED IN: cellular_component unknown; EXPRESSED IN: 6 plant structures; EXPRESSED DURING: 4 anthesis, petal differentiation and expansion stage; CONTAINS InterPro DOMAIN/s: Bet v I allergen (InterPro:IPR000916); BEST Arabidopsis thaliana protein match is: MLP-like p…	0.186	0.081	0	0	0	0.093	0.108	0	0.074	0.082	0	0.065	134.342	134.368	258.441	261.051	138.877	253.8	158.843	88.367	183.542	192.068	197.188	193.224
AT2G46650	B5_1	member of Cytochromes b5	28.482	28.045	26.465	24.747	34.148	32.288	17.844	20.488	26.524	44.213	36.067	38.024	48.785	50.871	50.276	51.326	51.973	41.843	142.699	153.798	68.365	63.307	42.578	49.825
AT2G47710	AT2G47710	Adenine nucleotide alpha hydrolases-like superfamily protein; FUNCTIONS IN: molecular_function unknown; INVOLVED IN: response to stress; LOCATED IN: vacuole; EXPRESSED IN: 23 plant structures; EXPRESSED DURING: 13 growth stages; CONTAINS InterPro DOMAIN/s: UspA (InterPro:IPR006016), Rossmann-like alpha/beta/alpha sandwich fold (InterPro:IPR014729), Universal stress protein A (InterPro:IPR006015);…	146.186	141.152	103.683	105.748	97.843	105.09	74.325	83.613	88.429	91.867	75.244	75.222	25.411	30.457	25.617	28.114	28.352	28.934	12.506	15.187	19.303	17.771	18.164	20.824
AT3G03100	AT3G03100	NADH:ubiquinone oxidoreductase, 17.2kDa subunit; CONTAINS InterPro DOMAIN/s: NADH:ubiquinone oxidoreductase, 17.2kDa subunit (InterPro:IPR007763); Has 1526 Blast hits to 1526 proteins in 350 species: Archae - 0; Bacteria - 415; Metazoa - 153; Fungi - 83; Plants - 51; Viruses - 0; Other Eukaryotes - 824 (source: NCBI BLink).	3.564	3.117	1.39	3.069	2.936	3.07	3.846	3.239	2.722	4.261	1.947	2.737	8.069	7.964	6.453	5.445	6.178	5.806	30.458	28.265	5.265	6.201	6.818	6.076
AT3G61400	AT3G61400	1-aminocyclopropane-1-carboxylate oxidase-like protein	0.214	0.094	0	0	0	0	0	0	0	0	0	0	2.216	2.828	2.172	3.211	1.634	1.134	0.178	0.406	2.426	1.948	0.751	1.028
AT4G15393	CYP702A5	a member of the cytochrome P450 gene family. molecular function unknown.	0	0	0	0	0.14	0	0	0	0.059	0.064	0.035	0	132.77	134.442	95.08	97.289	80.923	83.174	264.853	386.255	134.499	140.341	94.573	93.928
AT4G34555	AT4G34555	Ribosomal protein S25 family protein; CONTAINS InterPro DOMAIN/s: Ribosomal protein S25 (InterPro:IPR004977); BEST Arabidopsis thaliana protein match is: Ribosomal protein S25 family protein (TAIR:AT4G39200.1); Has 30201 Blast hits to 17322 proteins in 780 species: Archae - 12; Bacteria - 1396; Metazoa - 17338; Fungi - 3422; Plants - 5037; Viruses - 0; Other Eukaryotes - 2996 (source: NCBI BLink).	0.39	1.877	0.457	0.322	0	0.584	0.226	0.975	0.156	0.342	0.281	0	0.748	1.599	0.989	1.064	0.827	0.636	52.436	63.038	1.345	1.494	1.173	1.532
AT5G13850	NACA3	nascent polypeptide-associated complex subunit alpha-like protein 3 (NACA3); FUNCTIONS IN: molecular_function unknown; INVOLVED IN: response to salt stress; LOCATED IN: cytosolic ribosome; EXPRESSED IN: 23 plant structures; EXPRESSED DURING: 13 growth stages; CONTAINS InterPro DOMAIN/s: Nascent polypeptide-associated complex, alpha subunit (InterPro:IPR016641), Nascent polypeptide-associated comp…	28.243	33.732	79.224	65.891	10.622	46.181	105.989	23.984	83.652	17.263	14.95	18.833	51.823	49.574	53.501	51.316	189.199	178.433	567.235	556.804	284.846	76.804	57.285	46.904
AT5G23380	AT5G23380	Protein of unknown function (DUF789); FUNCTIONS IN: molecular_function unknown; INVOLVED IN: biological_process unknown; LOCATED IN: membrane; EXPRESSED IN: 15 plant structures; EXPRESSED DURING: M germinated pollen stage, 4 anthesis, petal differentiation and expansion stage, E expanded cotyledon stage, D bilateral stage; CONTAINS InterPro DOMAIN/s: Protein of unknown function DUF789 (InterPro:I…	1.611	1.691	1.005	0.265	0.615	0.643	0.809	0.447	0.172	0.283	0.31	0.832	3.21	3.227	3.034	3.318	3.641	4.288	1.251	0.883	2.221	1.542	2.691	2.53
AT5G48290	AT5G48290	Heavy metal transport/detoxification superfamily protein ; FUNCTIONS IN: metal ion binding; INVOLVED IN: metal ion transport; LOCATED IN: cellular_component unknown; EXPRESSED IN: 6 plant structures; EXPRESSED DURING: 4 anthesis, petal differentiation and expansion stage; CONTAINS InterPro DOMAIN/s: Heavy metal transport/detoxification protein (InterPro:IPR006121); BEST Arabidopsis thaliana prote…	0	1.53	0	0	0	0.159	0.092	0.662	0	0.279	0.153	0	16.081	14.617	11.743	10.975	10.913	14.245	59.249	60.6	23.796	21.907	22.779	24.82
AT5G48810	ATB5-B	Encodes a cytochrome b5 isoform that localizes to the ER. The C-terminal portion of the protein appears to be capable of inserting into a plant microsomal membrane in vitro and the protein appears to be subject to glycosylation.	14.765	16.9	11.639	9.706	14.235	13.003	8.459	7.59	13.447	10.054	11.177	10.727	14.927	17.447	16.382	14.27	15.576	17.147	32.541	41.609	25.525	31.419	25.499	27.266
AT5G56140	AT5G56140	RNA-binding KH domain-containing protein; FUNCTIONS IN: RNA binding, nucleic acid binding; INVOLVED IN: biological_process unknown; LOCATED IN: cellular_component unknown; EXPRESSED IN: 22 plant structures; EXPRESSED DURING: 13 growth stages; CONTAINS InterPro DOMAIN/s: K Homology (InterPro:IPR004087); BEST Arabidopsis thaliana protein match is: RNA-binding KH domain-containing protein (TAIR:AT4G…	2.463	3.447	4.867	2.841	2.898	3.685	3.09	2.121	4.467	3.599	4.934	4.22	5.286	6.803	8.564	7.683	8.212	7.759	3.894	4.049	7.925	8.33	8.968	11.674
AT5G61330	AT5G61330	rRNA processing protein-related; FUNCTIONS IN: molecular_function unknown; INVOLVED IN: biological_process unknown; LOCATED IN: nucleus; EXPRESSED IN: 22 plant structures; EXPRESSED DURING: 13 growth stages; CONTAINS InterPro DOMAIN/s: TRAUB (InterPro:IPR012617); Has 35333 Blast hits to 34131 proteins in 2444 species: Archae - 798; Bacteria - 22429; Metazoa - 974; Fungi - 991; Plants - 531; Virus…	8.655	9.678	4.168	6.139	4.092	3.678	6.058	6.772	7.286	6.731	8.974	6.783	8.191	11.855	7.359	6.974	9.122	12.202	17.847	17.321	9.562	9.58	7.165	7.944
AT5G66760	SDH1-1	One of two genes in Arabidopsis that encode a flavoprotein subunit of the mitochondrial succinate dehydrogenase complex.	18.176	16.034	14.696	17.204	10.228	8.504	30.274	21.908	16.504	20.19	13.207	17.003	28.643	35.469	71.261	72.962	40.764	28.701	29.056	25.372	38.569	65.285	26.043	51.396
AT2G01610	AT2G01610	Plant invertase/pectin methylesterase inhibitor superfamily protein; FUNCTIONS IN: enzyme inhibitor activity, pectinesterase inhibitor activity, pectinesterase activity; INVOLVED IN: biological_process unknown; LOCATED IN: endomembrane system; EXPRESSED IN: 22 plant structures; EXPRESSED DURING: 13 growth stages; CONTAINS InterPro DOMAIN/s: Pectinesterase inhibitor (InterPro:IPR006501); BEST Arab…	0.396	1.154	1.029	1.63	2.139	2.105	0.916	0.989	4.537	4.278	5.389	5.571	8.894	9.245	3.725	2.995	8.607	6.017	8.01	9.755	8.313	7.068	11.63	11.504
AT4G23700	ATCHX17	member of Putative Na+/H+ antiporter family	0.48	0.229	0.068	0	0.042	0	0.758	1.636	0.14	0.077	0.084	0.061	2.174	2.106	2.054	2.141	1.516	1.28	0.654	0.745	1.203	1.671	0.525	1.142
AT4G36670	AT4G36670	Major facilitator superfamily protein; FUNCTIONS IN: carbohydrate transmembrane transporter activity, sugar:hydrogen symporter activity; INVOLVED IN: transport, transmembrane transport; LOCATED IN: integral to membrane, membrane; EXPRESSED IN: 19 plant structures; EXPRESSED DURING: 10 growth stages; CONTAINS InterPro DOMAIN/s: Sugar transporter, conserved site (InterPro:IPR005829), Major facilita…	1.212	1.65	1.786	2.941	0.9	1.881	0.975	0.73	1.186	1.063	1.813	2.087	6.917	8.095	7.854	9.117	8.335	7.957	4.651	3.918	6.037	5.286	5.062	4.818
AT3G23170	AT3G23170	unknown protein; BEST Arabidopsis thaliana protein match is: unknown protein (TAIR:AT4G14450.1); Has 74 Blast hits to 74 proteins in 6 species: Archae - 0; Bacteria - 0; Metazoa - 0; Fungi - 0; Plants - 74; Viruses - 0; Other Eukaryotes - 0 (source: NCBI BLink).	24.775	30.865	10.658	9.278	20.483	25.758	8.173	8.507	2.283	3.555	3.249	3.489	8.055	7.109	7.504	10.094	5.345	4.037	3.248	3.417	4.88	7.473	1.204	1.834
AT4G00360	CYP86A2	Encodes a member of the CYP86A subfamily of cytochrome p450 genes. Expressed at moderate levels in flowers, leaves, roots and stems.	59.495	55.586	128.41	138.872	140.718	138.021	124.658	128.938	215.918	205.007	161.37	163.818	20.547	18.177	24.293	25.755	17.066	16.405	14.428	11.973	25.506	23.148	14.748	14.927
AT4G17340	TIP2	tonoplast intrinsic protein 2;2 (TIP2;2); FUNCTIONS IN: water channel activity; INVOLVED IN: response to salt stress, transport; LOCATED IN: in 6 components; EXPRESSED IN: 25 plant structures; EXPRESSED DURING: 10 growth stages; CONTAINS InterPro DOMAIN/s: Major intrinsic protein, conserved site (InterPro:IPR022357), Aquaporin (InterPro:IPR012269), Major intrinsic protein (InterPro:IPR000425); BE…	20.723	22.393	48.778	42.381	35.7	37.204	53.011	54.743	75.001	81.55	78.183	78.702	29.708	33.629	28.871	27.575	47.733	50.847	79.21	79.227	71.554	71.634	165.033	150.249
AT1G78000	SEL1	Encodes a sulfate transporter that can restore sulfate uptake capacity of a yeast mutant lacking sulfate transporter genes.	1.977	1.502	0.122	0.129	0.05	0.104	0.181	0.347	0.083	0.091	0.45	0.55	22.413	22.647	13.38	14.135	22.229	25.352	41.91	43.428	27.06	29.135	56.997	54.516
AT4G24140	AT4G24140	alpha/beta-Hydrolases superfamily protein; FUNCTIONS IN: hydrolase activity; LOCATED IN: endomembrane system; EXPRESSED IN: 10 plant structures; EXPRESSED DURING: 4 anthesis, F mature embryo stage, petal differentiation and expansion stage, E expanded cotyledon stage, D bilateral stage; CONTAINS InterPro DOMAIN/s: Alpha/beta hydrolase fold-1 (InterPro:IPR000073); BEST Arabidopsis thaliana protein…	0.521	0.683	1.066	1.18	0.186	0.26	0.415	0.217	1.041	1.084	0.188	0.229	4.139	4.029	6.033	6.148	3.42	5.143	2.87	3.209	3.974	4.609	2.478	3.576
AT2G36270	ABI5	Encodes a member of the basic leucine zipper transcription factor family, involved in ABA signalling during seed maturation and germination. The Arabidopsis abscisic acid (ABA)-insensitive abi5 mutants have pleiotropic defects in ABA response, including decreased sensitivity to ABA inhibition of germination and altered expression of some ABA-regulated genes. Comparison of seed and ABA-inducible v…	0.97	1.516	0.162	0.171	0	0	0.562	1.155	0.111	0	0.133	0.293	0.425	0.757	1.406	1.008	0.587	0.621	0.058	0.088	0.478	0.73	0	0.06
AT1G73170	AT1G73170	P-loop containing nucleoside triphosphate hydrolases superfamily protein; FUNCTIONS IN: nucleoside-triphosphatase activity, ATP-dependent peptidase activity, nucleotide binding, serine-type endopeptidase activity, ATP binding; INVOLVED IN: proteolysis; LOCATED IN: chloroplast; EXPRESSED IN: 23 plant structures; EXPRESSED DURING: 15 growth stages; CONTAINS InterPro DOMAIN/s: ATPase, AAA+ type, cor…	29.517	12.257	14.469	13.2	15.613	13.804	9.577	10.191	31.933	15.71	23.469	13.343	4.269	4.183	3.619	4.017	4.721	4.398	10.703	11.437	4.298	6.431	9.61	13.525
AT1G07560	AT1G07560	Leucine-rich repeat protein kinase family protein; FUNCTIONS IN: kinase activity; INVOLVED IN: protein amino acid phosphorylation; LOCATED IN: endomembrane system; EXPRESSED IN: root; CONTAINS InterPro DOMAIN/s: Protein kinase, ATP binding site (InterPro:IPR017441), Protein kinase, catalytic domain (InterPro:IPR000719), Serine/threonine-protein kinase-like domain (InterPro:IPR017442), Protein kin…	0	0	0	0	0	0	0	0	0	0	0	0	3.318	3.361	2.575	3.064	4.249	4.27	6.711	5.618	3.411	3.358	11.052	8.865
AT4G19750	AT4G19750	Glycosyl hydrolase family protein with chitinase insertion domain; FUNCTIONS IN: cation binding, hydrolase activity, hydrolyzing O-glycosyl compounds, chitinase activity, catalytic activity; INVOLVED IN: carbohydrate metabolic process; LOCATED IN: cellular_component unknown; CONTAINS InterPro DOMAIN/s: Glycoside hydrolase, family 18, catalytic domain (InterPro:IPR001223), Chitinase II (InterPro:I…	0	0	0	0	0	0	0	0	0.088	0	0	0	1.258	1.196	1.744	2.884	2.412	2.051	11.021	8.998	2.049	1.257	17.004	18.049
AT4G19810	AT4G19810	ChiC encodes a Class V chitinase that is a part of glycoside hydrolase family 18 based on CAZy groupings. It appears to primarily act as an exochitinase in vitro where it predominantly cleaves a chitobiose (GlcNAc)2 residue from the non-reducing end of a chitin oligosaccharide. However, it shows some minor endochitinase activity in vitro, as well. A putative 24 amino-acid signal peptide may direc…	1.318	2.075	0.411	0.651	0.419	0.438	1.221	1.171	0.773	0.693	0.296	0.495	5.05	4.719	7.254	6.784	4.766	5.296	2.412	3.11	3.98	5.213	2.729	2.912
AT5G50760	AT5G50760	SAUR-like auxin-responsive protein family ; CONTAINS InterPro DOMAIN/s: Auxin responsive SAUR protein (InterPro:IPR003676); BEST Arabidopsis thaliana protein match is: SAUR-like auxin-responsive protein family (TAIR:AT3G43120.1); Has 1807 Blast hits to 1807 proteins in 277 species: Archae - 0; Bacteria - 0; Metazoa - 736; Fungi - 347; Plants - 385; Viruses - 0; Other Eukaryotes - 339 (source: NCB…	0.884	0.387	0	0.243	0.281	0	0.683	0.737	0	0	0.283	0.208	7.341	7.782	3.629	4.953	4.871	4.202	9.318	10.435	7.112	7.475	16.54	13.883
AT1G01100	AT1G01100	60S acidic ribosomal protein family; FUNCTIONS IN: structural constituent of ribosome; INVOLVED IN: translational elongation; LOCATED IN: cytosol, cytosolic ribosome, ribosome, nucleus, plasma membrane; EXPRESSED IN: 25 plant structures; EXPRESSED DURING: 14 growth stages; CONTAINS InterPro DOMAIN/s: Ribosomal protein 60S (InterPro:IPR001813); BEST Arabidopsis thaliana protein match is: 60S acidi…	257.122	238.772	81.428	80.651	67.036	61.58	292.601	168.199	138.934	132.309	204.375	114.251	614.354	595.976	640.042	614.046	495.065	262.918	278.644	267.981	491.264	516.858	333.779	330.938
AT1G22150	SULTR1	sulfate transporter Sultr1;3	0	0	0	0	0	0	0	0	0	0	0	0	0	0	0.044	0.055	0	0	0	0.038	0	0	0	0
AT1G27670	AT1G27670	unknown protein; BEST Arabidopsis thaliana protein match is: unknown protein (TAIR:AT1G75360.1); Has 35 Blast hits to 35 proteins in 6 species: Archae - 0; Bacteria - 0; Metazoa - 0; Fungi - 0; Plants - 35; Viruses - 0; Other Eukaryotes - 0 (source: NCBI BLink).	0	0	0	0	0	0	0	0.215	0	0	0	0	2.864	4.107	1.587	1.873	4.697	4.41	5.04	5.622	3.808	3.577	7.749	6.408
AT1G44030	AT1G44030	Cysteine/Histidine-rich C1 domain family protein; LOCATED IN: chloroplast; EXPRESSED IN: root; CONTAINS InterPro DOMAIN/s: DC1 (InterPro:IPR004146), C1-like (InterPro:IPR011424); BEST Arabidopsis thaliana protein match is: Cysteine/Histidine-rich C1 domain family protein (TAIR:AT1G44020.1); Has 1489 Blast hits to 614 proteins in 24 species: Archae - 0; Bacteria - 2; Metazoa - 6; Fungi - 4; Plants…	0	0	0	0	0	0	0	0	0	0	0	0	0.911	1.263	1.184	0.9	1.259	1.574	2.926	2.787	2.049	1.801	4.219	3.932
AT1G62500	AT1G62500	Bifunctional inhibitor/lipid-transfer protein/seed storage 2S albumin superfamily protein; FUNCTIONS IN: lipid binding; INVOLVED IN: lipid transport; LOCATED IN: endomembrane system; EXPRESSED IN: 17 plant structures; EXPRESSED DURING: 8 growth stages; CONTAINS InterPro DOMAIN/s: Bifunctional inhibitor/plant lipid transfer protein/seed storage (InterPro:IPR016140), Plant lipid transfer protein/se…	0	0	0	0	0	0	0	0	0	0	0	0.058	9.776	9.529	5.567	6.686	6.515	5.529	3.47	3.102	4.349	5.4	3.523	3.424
AT1G66725	MIR163	Encodes a microRNA that targets several SAMT family members. miR163, is highly expressed in A. thaliana diploids but down-regulated in A. thaliana autotetraploids and repressed in A. arenosa and A. suecica. MicroRNAs are regulatory RNAs with a mature length of ~21-nucleotides that are processed from hairpin precursors by Dicer-like enzymes. MicroRNAs can negatively regulate gene expression by att…	96.284	107.933	36.961	45.441	37.97	36.674	49.388	41.848	33.514	40.715	23.146	19.616	11.621	10.181	6.452	6.371	14.94	17.912	17.189	18.094	19.974	11.972	21.842	24.304
AT1G78830	AT1G78830	Curculin-like (mannose-binding) lectin family protein; FUNCTIONS IN: sugar binding; LOCATED IN: apoplast, cell wall, plasma membrane, plant-type cell wall; EXPRESSED IN: leaf; CONTAINS InterPro DOMAIN/s: Curculin-like (mannose-binding) lectin (InterPro:IPR001480), PAN-2 domain (InterPro:IPR013227); BEST Arabidopsis thaliana protein match is: D-mannose binding lectin protein with Apple-like carboh…	153.91	154.013	70.763	72.713	70.173	73.516	65.362	66.447	41.903	46.966	90.928	92.446	54.603	59.57	45.228	46.901	38.066	35.07	22.097	21.98	37.106	36.772	18.989	19.653
AT2G19590	ATACO1	encodes a protein whose sequence is similar to 1-aminocyclopropane-1-carboxylate oxidase	0.264	0.308	0.069	0.073	0.084	0	0.306	0.22	0.211	0.309	0.55	0.372	52.162	51.146	58.608	58.713	42.761	38.305	32.526	29.392	39.196	37.584	17.735	15.668
AT2G28850	CYP710A3	member of CYP710A	0	0	0	0	0	0	0	0	0	0	0	0	4.316	3.516	4.836	1.9	4.636	5.767	11.177	13.325	7.764	7.006	13.624	14.315
AT2G47200	AT2G47200	unknown protein; Has 3 Blast hits to 3 proteins in 1 species: Archae - 0; Bacteria - 0; Metazoa - 0; Fungi - 0; Plants - 3; Viruses - 0; Other Eukaryotes - 0 (source: NCBI BLink).	1.384	1.729	0	0	0	0	0.229	1.647	0	0.347	0	0	7.576	6.12	9.451	13.471	5.362	5.154	5.757	3.875	7.01	5.866	5.151	5.174
AT3G10040	AT3G10040	sequence-specific DNA binding transcription factors; BEST Arabidopsis thaliana protein match is: unknown protein (TAIR:AT1G76870.1); Has 3136 Blast hits to 1955 proteins in 249 species: Archae - 4; Bacteria - 147; Metazoa - 846; Fungi - 267; Plants - 330; Viruses - 57; Other Eukaryotes - 1485 (source: NCBI BLink).	0.935	1.133	0.954	1.008	0.48	0.646	0.792	1.079	0.691	1.766	1.107	0.709	41.3	41.073	47.943	43.859	58.419	65.356	25.202	20.925	36.422	35.256	20.693	18.263
AT3G23800	SBP3	selenium-binding protein 3 (SBP3); FUNCTIONS IN: selenium binding; LOCATED IN: cellular_component unknown; EXPRESSED IN: root; CONTAINS InterPro DOMAIN/s: Cytochrome cd1-nitrite reductase-like, C-terminal haem d1 (InterPro:IPR011048), Selenium-binding protein (InterPro:IPR008826); BEST Arabidopsis thaliana protein match is: selenium-binding protein 1 (TAIR:AT4G14030.2); Has 910 Blast hits to 900 …	0	0.129	0	0	0	0	0	0.123	0.118	0.129	0	0	7.778	7.701	4.262	4.209	7.106	7.669	9.546	9.3	8.909	9.221	19.31	20.593
AT3G30775	ATPOX	Encodes a proline oxidase that is predicted to localize to the inner mitochondrial membrane, its mRNA expression induced by high levels of Al and by osmotic stress. The promoter contains an L-proline-inducible element.	9.52	10.842	3.738	2.579	2.621	3.122	1.221	0.852	1.329	3.585	1.505	1.709	67.815	85.509	63.535	61.002	60.702	52.363	27.854	27.225	42.159	43.598	23.689	23.184
AT4G08620	SULTR1	Encodes a sulfate transporter. Contains STAS domain. Expressed in roots and guard cells. Up-regulated by sulfur deficiency.	0	0	0	0	0	0	0	0	0	0	0	0	1.542	1.268	0.336	0.375	1.181	0.672	1.846	2.12	0.711	0.642	2.947	2.97
AT4G30670	AT4G30670	Putative membrane lipoprotein; FUNCTIONS IN: molecular_function unknown; INVOLVED IN: biological_process unknown; LOCATED IN: endomembrane system; EXPRESSED IN: 11 plant structures; EXPRESSED DURING: 4 anthesis, petal differentiation and expansion stage; Has 30201 Blast hits to 17322 proteins in 780 species: Archae - 12; Bacteria - 1396; Metazoa - 17338; Fungi - 3422; Plants - 5037; Viruses - 0; …	0.394	0	0	0	0	0	0	0	0	0	0	0	29.449	39.291	22.979	21.661	14.697	16.054	55.251	57.06	28.529	29.987	65.955	69.96
AT4G31970	CYP82C2	member of CYP82C	0	0	0	0	0	0	0	0	0	0	0	0	0.988	0.967	1.703	0.827	0.45	0.432	0	0	1.27	0.798	0.152	0.132
AT5G38100	AT5G38100	S-adenosyl-L-methionine-dependent methyltransferases superfamily protein; FUNCTIONS IN: methyltransferase activity; INVOLVED IN: biological_process unknown; LOCATED IN: cellular_component unknown; CONTAINS InterPro DOMAIN/s: SAM dependent carboxyl methyltransferase (InterPro:IPR005299); BEST Arabidopsis thaliana protein match is: S-adenosyl-L-methionine-dependent methyltransferases superfamily pr…	0	0	0	0	0	0.085	0.049	0	0.136	0.149	0	0	2.082	2.165	0.861	1.311	2.807	3.874	5.652	4.993	5.101	3.576	9.445	9.111
AT5G39890	AT5G39890	Protein of unknown function (DUF1637); FUNCTIONS IN: cysteamine dioxygenase activity; INVOLVED IN: oxidation reduction; LOCATED IN: cellular_component unknown; EXPRESSED IN: 24 plant structures; EXPRESSED DURING: 15 growth stages; CONTAINS InterPro DOMAIN/s: Protein of unknown function DUF1637 (InterPro:IPR012864); BEST Arabidopsis thaliana protein match is: Protein of unknown function (DUF1637) …	0.193	0	0	0	0	0	0	0	0	0.084	0	0	11.882	11.047	10.114	13.298	10.855	11.454	5.608	3.653	8.82	11.152	5.501	5.208
AT5G58860	CYP86A1	Encodes a member of the CYP86A subfamily of cytochrome p450 genes. Expressed significantly only in root tissue.	0	0	0	0	0	0	0	0	0.107	0	0.064	0.189	8.936	7.688	14.464	11.446	7.497	8.517	8.029	5.338	10.956	9.172	7.118	7.366
AT1G15040	AT1G15040	Encodes a nitrogen regulated putative glutamine amidotransferase that represses shoot branching.	0	0.738	0.132	0	0	0	0	0	0	0	0	0	5.884	5.377	3.667	4.292	4.577	3.437	1.544	0.96	1.246	1.05	4.058	3.901
AT3G52740	AT3G52740	unknown protein; BEST Arabidopsis thaliana protein match is: unknown protein (TAIR:AT3G44450.1); Has 65 Blast hits to 65 proteins in 13 species: Archae - 0; Bacteria - 0; Metazoa - 0; Fungi - 0; Plants - 65; Viruses - 0; Other Eukaryotes - 0 (source: NCBI BLink).	64.955	61.936	60.736	67.309	78.513	75.246	37.262	38.488	30.827	31.483	30.842	29.257	17.624	14.509	15.633	13.561	20.688	20.378	5.706	7.142	8.543	7.53	8.692	9.678
AT1G02640	BXL2	encodes a protein similar to a beta-xylosidase located in the extracellular matrix. This is a member of glycosyl hydrolase family 3 and has six other closely related members.	3.876	3.874	4.067	2.661	0.924	0.69	0.908	0.846	2.436	2.306	0.577	0.52	13.684	13.148	12.665	13.79	13.178	14.208	7.37	6.709	7.543	8.92	13.177	13.039
AT1G61520	LHCA3	PSI type III chlorophyll a/b-binding protein (Lhca3*1)	1397.78	1669.26	2208.46	2245.55	1926.26	1932.27	1611.01	1641.58	3043.34	3083.7	2173.28	2213.19	7.779	5.346	5.91	5.786	6.916	6.081	2.07	1.321	2.254	3.143	4.587	4.774
AT2G02710	PLPC	Encodes a putative blue light receptor protein.	8.968	9.031	1.94	2.173	3.307	3.608	2.836	2.386	2.05	2.313	2.826	2.865	6.064	5.969	4.967	5.956	8.367	6.569	2.257	1.715	2.301	1.875	7.401	7.428
AT2G33830	AT2G33830	Dormancy/auxin associated family protein; CONTAINS InterPro DOMAIN/s: Dormancyauxin associated (InterPro:IPR008406); BEST Arabidopsis thaliana protein match is: dormancy-associated protein-like 1 (TAIR:AT1G28330.1); Has 165 Blast hits to 165 proteins in 47 species: Archae - 0; Bacteria - 0; Metazoa - 0; Fungi - 0; Plants - 165; Viruses - 0; Other Eukaryotes - 0 (source: NCBI BLink).	6.523	5.706	0.565	1.045	0.519	0.904	1.049	1.661	0.145	0	0.087	0.128	14.024	12.867	16.929	24.525	19.195	19.189	8.14	6.988	4.818	5.376	17.249	20.546
AT2G15890	MEE14	maternal effect embryo arrest 14 (MEE14); FUNCTIONS IN: molecular_function unknown; INVOLVED IN: defense response to fungus, embryo development ending in seed dormancy; LOCATED IN: chloroplast; EXPRESSED IN: 22 plant structures; EXPRESSED DURING: 13 growth stages; Has 87 Blast hits to 87 proteins in 44 species: Archae - 0; Bacteria - 0; Metazoa - 0; Fungi - 0; Plants - 85; Viruses - 0; Other Euka…	1.605	0.982	0.063	0.132	0.689	0.64	0.279	0.201	0.064	0.281	0.154	0.282	5.103	6.136	5.055	3.717	4.42	4.052	0.868	1.167	1.659	1.612	3.779	4.129
AT3G15450	AT3G15450	Aluminium induced protein with YGL and LRDR motifs; FUNCTIONS IN: molecular_function unknown; EXPRESSED IN: 25 plant structures; EXPRESSED DURING: 13 growth stages; BEST Arabidopsis thaliana protein match is: Aluminium induced protein with YGL and LRDR motifs (TAIR:AT4G27450.1); Has 430 Blast hits to 430 proteins in 86 species: Archae - 0; Bacteria - 40; Metazoa - 2; Fungi - 2; Plants - 364; Viru…	20.434	16.449	1.173	0.62	1.315	1.75	1.016	0.627	1.805	2.858	1.507	3.795	194.359	182.733	139.284	153.064	151.832	155.034	43.285	37.964	75.19	75.108	91.831	93.605
AT2G15880	AT2G15880	Leucine-rich repeat (LRR) family protein; FUNCTIONS IN: structural constituent of cell wall; LOCATED IN: endomembrane system; EXPRESSED IN: 15 plant structures; EXPRESSED DURING: 8 growth stages; CONTAINS InterPro DOMAIN/s: Leucine-rich repeat (InterPro:IPR001611); BEST Arabidopsis thaliana protein match is: Leucine-rich repeat (LRR) family protein (TAIR:AT4G33970.1); Has 436796 Blast hits to 106…	1.638	2.387	0.043	0.045	0.052	0.163	0.601	0.318	0.087	0.048	0.079	0.077	3.514	2.535	2.412	3.124	3.377	3.246	0.727	0.725	1.505	1.149	4.321	4.238
AT1G62180	PRH	encodes a adenosine 5'-phosphosulfate reductase, involved in sulfate assimilation. Is a major effect locus for natural variation of shoot sulfate content in Arabidopsis.	469.853	452.218	693.812	717.522	619.646	639.033	453.139	454.348	417.406	413.56	228.626	248.769	36.733	39.521	29.875	30.296	34.444	33.659	72.174	68.844	106.179	110.289	61.696	59.947
AT1G20630	CAT1	Catalyzes the reduction of hydrogen peroxide using heme group as cofactor. Protects cells from toxicity by H2O2.	29.584	31.755	5.148	4.661	7.421	6.642	14.639	15.663	5.894	5.632	8.217	7.178	7.407	7.458	7.726	6.639	6.343	6.722	4.07	3.502	3.773	3.215	6.732	6.426
AT4G21120	CAT1	Encodes a member of the cationic amino acid transporter (CAT) subfamily of amino acid polyamine choline transporters. Mediates efficient uptake of Lys, Arg and Glu in a yeast system.	0.951	0.555	0.041	0	0.101	0.316	0.796	0.793	0.169	0	0.584	0.112	0.162	0.337	0.957	0.624	0.672	0.517	0.572	0.167	0.729	0.708	0.424	0.323
AT5G37260	RVE2	Encodes a MYB family transcription factor Circadian 1 (CIR1). Involved in circadian regulation in Arabidopsis.	13.382	12.131	0.569	0.401	0.116	0	3.522	2.838	0.487	0.427	0.117	0.086	17.248	18.608	9.428	9.173	10.414	9.118	3.947	4.999	3.355	2.445	6.217	7.216
AT4G29990	AT4G29990	Leucine-rich repeat transmembrane protein kinase protein; FUNCTIONS IN: protein serine/threonine kinase activity, protein kinase activity, ATP binding; INVOLVED IN: protein amino acid phosphorylation; LOCATED IN: endomembrane system; EXPRESSED IN: embryo, leaf whorl, root; EXPRESSED DURING: D bilateral stage; CONTAINS InterPro DOMAIN/s: Protein kinase, ATP binding site (InterPro:IPR017441), Prote…	0.393	0.313	0.167	0.147	0.102	0.036	0.269	0.179	0.2	0.314	0.499	0.327	0.713	0.553	1.269	0.942	0.515	0.554	0.387	0.452	0.458	0.411	0.717	0.624
AT1G22710	SUC2	Encodes for a high-affinity transporter essential for phloem loading and long-distance transport. A major sucrose transporter, AtSUC2 can also transport a wide range of physiological and synthetic glucose conjugates with both &#945;- or &#946;-linkage.	41.385	39.773	23.676	26.011	19.304	16.717	22.835	22.75	25.699	24.636	22.535	22.357	4.438	5.161	6.489	7.254	3.203	3.327	1.572	2.505	2.701	4.55	6.169	4.094
AT5G54270	LHCB3*1	Lhcb3 protein is a component of the main light harvesting chlorophyll a/b-protein complex of Photosystem II (LHC II).	934.613	907.76	1661.9	1679.1	1501.13	1512.53	1105.7	1135.71	2738.84	2725.32	3799.32	1998.2	2.901	2.967	4.036	5.348	4.366	5.139	1.4	1.662	1.242	1.107	2.634	4.494
AT4G12550	AIR1	isolated from differential screening of a cDNA library from auxin-treated root culture. encodes a protein that is related to a large family of proteins that consist of a proline-rich or glycine-rich N-terminus and a hydrophobic, possibly membrane spanning C-terminus.	0	0	0	0	0	0	0.1	0	0	0	0	0	42.576	34.087	41.612	43.26	45.185	36.686	19.666	18.434	19.541	14.201	81.951	76.754
AT2G47400	CP12-1	CP12-1 encodes a small peptide found in the chloroplast stroma. It belongs to the CP12 gene family thought to be involved in the formation of a supramolecular complex with glyceraldehyde-3-phosphate dehydrogenase (GAPDH) and phosphoribulokinase (PRK) embedded in the Calvin cycle.	2001.04	1993.18	1098.74	1134.66	1319.83	1324.63	1423.87	1474.31	1514.59	1485.03	1176.95	1194.63	23.584	23.379	20.96	24.253	38	41.507	13.564	8.761	11.641	14.433	32.675	29.332
AT3G06850	BCE2	dihydrolipoamide branched chain acyltransferase	6.516	4.119	2.617	1.701	2.646	2.445	3.736	2.15	1.91	1.527	1.551	1.453	7.218	5.11	6.215	7.502	5.358	4.572	3.811	3.263	3.177	3.272	4.978	5.065
AT5G24490	AT5G24490	30S ribosomal protein, putative; FUNCTIONS IN: structural constituent of ribosome, binding; INVOLVED IN: translation, primary metabolic process; LOCATED IN: ribosome, chloroplast; EXPRESSED IN: 22 plant structures; EXPRESSED DURING: 13 growth stages; CONTAINS InterPro DOMAIN/s: Ribosomal protein S30Ae/sigma 54 modulation protein (InterPro:IPR003489); Has 30201 Blast hits to 17322 proteins in 780 …	77.428	82.352	50.15	57.812	58.354	54.598	55.525	56.475	51.881	58.063	36.431	33.239	10.136	9.533	9.979	10.847	12.689	11.374	5.044	5.691	5.97	4.395	8.652	7.371
AT3G18773	AT3G18773	RING/U-box superfamily protein; FUNCTIONS IN: zinc ion binding; CONTAINS InterPro DOMAIN/s: Zinc finger, RING-type (InterPro:IPR001841), Zinc finger, C3HC4 RING-type (InterPro:IPR018957); BEST Arabidopsis thaliana protein match is: RING/U-box superfamily protein (TAIR:AT1G49200.1); Has 8714 Blast hits to 8693 proteins in 277 species: Archae - 0; Bacteria - 0; Metazoa - 2221; Fungi - 538; Plants -…	6.971	5.095	3.579	3.562	4.798	4.313	5.416	6.764	9.32	7.66	9.843	12.799	3.922	3.696	2.812	3.287	5.909	6.039	8.296	8.592	17.295	19.51	19.808	22.477
AT3G12500	ATHCHIB	encodes a basic chitinase involved in ethylene/jasmonic acid mediated signalling pathway during systemic acquired resistance based on expression analyses.	2.433	1.295	0.248	0.872	1.816	1.372	1.654	1.322	1.354	1.855	7.171	5.735	78.315	77.532	113.625	108.211	56.305	65.239	53.335	59.858	52.405	49.812	47.491	45.676
AT3G21720	ICL	Encodes a glyoxylate cycle enzyme isocitrate lyase (ICL).	0	0	0	0	0	0	0	0	0.044	0.048	0.185	0.116	3.198	3.4	3.858	4.191	3.118	3.132	0.914	0.903	1.785	2.207	1.211	1.533
AT5G20250	DIN10	encodes a member of glycosyl hydrolase family 36. Expression is induced within 3 hours of dark treatment, in senescing leaves and treatment with exogenous photosynthesis inhibitor. Induction of gene expression was suppressed in excised leaves supplied with sugar. The authors suggest that the gene's expression pattern is responding to the level of sugar in the cell.	24.676	24.012	11.772	13.784	9.344	7.505	4.455	3.327	1.076	1.069	1.273	1.598	72.617	76.854	58.216	56.254	51.698	53.803	17.593	18.02	27.656	31.261	31.889	32.269
AT4G24110	AT4G24110	unknown protein; Has 76 Blast hits to 76 proteins in 13 species: Archae - 0; Bacteria - 0; Metazoa - 1; Fungi - 0; Plants - 75; Viruses - 0; Other Eukaryotes - 0 (source: NCBI BLink).	6.758	5.912	1.792	0.891	6.576	8.898	3.679	6.757	0.865	1.067	0.13	0.19	122.341	114.575	104.754	113.219	108.72	103.403	32.726	28.799	49.922	53.299	13.003	13.795
AT5G48850	ATSDI1	homologous to the wheat sulphate deficiency-induced gene sdi1. Expression in root and leaf is induced by sulfur starvation. Knockout mutants retained higher root and leaf sulfate concentrations, indicating a role in regulation of stored sulfate pools.	6.174	6.052	6.227	7.717	46.101	45.12	5.856	8.337	4.599	4.293	12.18	11.841	1.224	0.775	0.308	0.87	1.083	0.78	10.716	12.248	12.161	11.716	4.907	6.035
AT1G36370	SHM7	Encodes a putative serine hydroxymethyltransferase.	14.772	17.837	13.239	11.836	87.534	86.55	17.678	16.989	14.878	16.914	18.521	19.863	20.866	20.57	14.937	14.472	16.792	16.943	38.22	38.163	56.882	49.899	44.873	44.165
AT3G49570	LSU3	RESPONSE TO LOW SULFUR 3 (LSU3); BEST Arabidopsis thaliana protein match is: response to low sulfur 2 (TAIR:AT5G24660.1); Has 71 Blast hits to 71 proteins in 14 species: Archae - 0; Bacteria - 0; Metazoa - 1; Fungi - 0; Plants - 70; Viruses - 0; Other Eukaryotes - 0 (source: NCBI BLink).	28.351	28.403	6.615	12.976	82.985	81.204	31.29	32.908	12.796	14.447	15.495	14.331	2.043	2.206	0.527	0.44	1.232	1.974	16.33	13.635	17.183	19.017	10.927	6.975
AT3G24520	AT-HSFC1	member of Heat Stress Transcription Factor (Hsf) family	63.514	68.254	49.973	57.395	151.968	148.959	23.492	27.524	45.896	45.084	26.184	25.205	302.703	302.162	275.666	264.331	231.553	227.303	120.925	116.491	180.854	164.504	146.548	155.117
AT1G26790	AT1G26790	Dof-type zinc finger DNA-binding family protein; FUNCTIONS IN: DNA binding, sequence-specific DNA binding transcription factor activity; INVOLVED IN: regulation of transcription; LOCATED IN: endomembrane system; EXPRESSED IN: stem; CONTAINS InterPro DOMAIN/s: Zinc finger, Dof-type (InterPro:IPR003851); BEST Arabidopsis thaliana protein match is: Dof-type zinc finger DNA-binding family protein (TA…	33.033	31.172	32.559	29.854	8.117	9.185	9.854	7.589	7.288	4.476	1.781	1.269	11.967	11.392	11.238	8.548	10.435	8.726	4.581	5.063	4.634	5.078	1.806	3.405
AT1G29930	CAB1	Subunit of light-harvesting complex II (LHCII),which absorbs light and transfers energy to the photosynthetic reaction center.	5686.06	5632.4	8479.53	8636.64	6088.17	6047.78	7820.09	7928.24	13502.7	13610.8	7015.35	7151.6	42.795	34.83	32.009	29.878	54.684	52.47	6.176	6.931	12.146	11.039	9.498	12.053
AT5G24660	LSU2	RESPONSE TO LOW SULFUR 2 (LSU2); BEST Arabidopsis thaliana protein match is: response to low sulfur 4 (TAIR:AT5G24655.1); Has 1807 Blast hits to 1807 proteins in 277 species: Archae - 0; Bacteria - 0; Metazoa - 736; Fungi - 347; Plants - 385; Viruses - 0; Other Eukaryotes - 339 (source: NCBI BLink).	354.01	360.309	469.479	479.267	621.824	644.357	439.658	431.974	564.592	578.483	301.748	317.33	33.195	31.821	22.985	17.921	25.625	27.601	166.625	173.793	310.855	318.499	128.923	135.791
AT4G27450	AT4G27450	Aluminium induced protein with YGL and LRDR motifs; FUNCTIONS IN: molecular_function unknown; INVOLVED IN: biological_process unknown; LOCATED IN: cytosol, nucleus, plasma membrane; EXPRESSED IN: 25 plant structures; EXPRESSED DURING: 14 growth stages; BEST Arabidopsis thaliana protein match is: Aluminium induced protein with YGL and LRDR motifs (TAIR:AT3G15450.1); Has 30201 Blast hits to 17322 p…	14.575	12.841	0.736	0.518	1.4	2.092	2.672	2.883	0.587	0	1.21	0.738	24.348	24.439	28.1	32.578	28.705	24.944	8.375	7.425	13.631	12.042	11.663	9.695
AT2G47520	HRE2	encodes a member of the ERF (ethylene response factor) subfamily B-2 of ERF/AP2 transcription factor family. The protein contains one AP2 domain. There are 5 members in this subfamily including RAP2.2 AND RAP2.12.	3.137	3.507	0	0	0	0	1.211	1.452	0	0	0	0	11.888	9.045	7.322	8.551	7.091	7.242	0.435	1.102	2.232	2.002	0.524	0.152
AT2G16890	AT2G16890	UDP-Glycosyltransferase superfamily protein; FUNCTIONS IN: transferase activity, transferring hexosyl groups, UDP-glycosyltransferase activity, transferase activity, transferring glycosyl groups; INVOLVED IN: metabolic process; LOCATED IN: endomembrane system; EXPRESSED IN: 17 plant structures; EXPRESSED DURING: 7 growth stages; CONTAINS InterPro DOMAIN/s: UDP-glucuronosyl/UDP-glucosyltransferase…	5.778	9.366	11.4	9.521	12.808	13.306	5.117	6.23	4.351	4.619	5.025	4.846	11.917	12.069	18.772	16.288	15.412	14.261	7.07	5.426	8.871	8.458	4.172	5.707
AT3G48100	ARR5	Encodes a transcription repressor that mediates a negative feedback loop in cytokinin signalling. ARR5 expression is upregulated by Class I KNOX genes. Arr5 protein is stabilized by cytokinin in a two-component phosphorelay.	11.28	11.081	2.166	3.002	7.863	8.308	6.431	5.928	4.026	3.271	6.049	4.093	5.386	5.135	3.017	2.601	2.647	2.686	10.395	10.917	37.686	31.141	25.824	33
AT5G56080	ATNAS2	Encodes a protein with nicotianamine synthase activity. Its transcript levels rise in roots in response to zinc deficiency and rise in leaves in response to elevated levels of zinc.	0	0	0	0	0	0	0.072	0	0	0	0	0	25.427	31.673	13.181	15.97	6.715	10.287	6.386	6.653	6.828	6.161	5.583	6.047
AT4G33070	AT4G33070	Thiamine pyrophosphate dependent pyruvate decarboxylase family protein; FUNCTIONS IN: in 6 functions; LOCATED IN: membrane; EXPRESSED IN: 11 plant structures; EXPRESSED DURING: 4 anthesis, C globular stage, F mature embryo stage, petal differentiation and expansion stage, E expanded cotyledon stage; CONTAINS InterPro DOMAIN/s: TPP-binding enzyme, conserved site (InterPro:IPR000399), Thiamine pyro…	0	0	0	0	0	0	0	0	0	0	0	0.039	19.94	20.557	38.373	22.831	22.146	23.185	7.523	6.734	12.129	11.362	2.057	2.662
AT1G12805	AT1G12805	nucleotide binding; Has 35333 Blast hits to 34131 proteins in 2444 species: Archae - 798; Bacteria - 22429; Metazoa - 974; Fungi - 991; Plants - 531; Viruses - 0; Other Eukaryotes - 9610 (source: NCBI BLink).	0	0	0	0	0	0	0	0	0	0	0.219	0	26.205	21.584	24.6	27.128	20.866	19.685	9.293	10.232	13.246	11.781	3.655	5.766
AT1G35580	CINV1	CINV1 / A/N-InvG is an alkaline/neutral invertase that breaks sucrose down into fructose and glucose (GH100). The exact localization of CINV1 remains under investigation but there is evidence that fluorescently-tagged CINV1 localizes to the cytoplasm. atinvg mutants have reduced root growth, reduced invertase activity, and increased expression of antioxidant genes under basal conditions. The leve…	29.949	26.349	9.902	9.508	10.074	10.129	12.998	11.875	9.095	8.955	11.236	12.879	70.759	72.45	119.952	124.086	66.026	66.38	54.108	58.665	63.368	69.422	62.394	61.007
AT1G43800	AT1G43800	Plant stearoyl-acyl-carrier-protein desaturase family protein; FUNCTIONS IN: acyl-[acyl-carrier-protein] desaturase activity, oxidoreductase activity, transition metal ion binding; INVOLVED IN: oxidation reduction, fatty acid metabolic process, fatty acid biosynthetic process; LOCATED IN: membrane; EXPRESSED IN: 9 plant structures; EXPRESSED DURING: 6 growth stages; CONTAINS InterPro DOMAIN/s: Ri…	0.085	0	0	0.14	0	0	0	0	0.068	0	0	0.359	126.127	128.766	135.225	134.746	88.279	93.868	44.391	42.771	62.772	67.598	19.784	20.487
AT1G58170	AT1G58170	Disease resistance-responsive (dirigent-like protein) family protein; FUNCTIONS IN: molecular_function unknown; INVOLVED IN: N-terminal protein myristoylation, lignan biosynthetic process, defense response; LOCATED IN: endomembrane system; EXPRESSED IN: 17 plant structures; EXPRESSED DURING: 6 growth stages; CONTAINS InterPro DOMAIN/s: Plant disease resistance response protein (InterPro:IPR004265…	7.903	5.884	12.854	6.373	6.737	9.727	4.187	7.005	13.454	11.647	8.246	11.128	7.217	5.511	3.654	5.194	7.838	8.356	17.208	13.182	32.625	27.037	13.312	15.841
AT2G34390	NLM4	aquaporin NIP2.1	0	0	0	0	0	0	0	0.178	0	0	0	0	4.572	6.111	9.8	8.905	6.772	6.336	2.216	2.021	1.574	2.141	2.562	2.323
AT3G03270	AT3G03270	Adenine nucleotide alpha hydrolases-like superfamily protein; INVOLVED IN: response to stress; LOCATED IN: plasma membrane, membrane; EXPRESSED IN: 23 plant structures; EXPRESSED DURING: 13 growth stages; CONTAINS InterPro DOMAIN/s: UspA (InterPro:IPR006016), Rossmann-like alpha/beta/alpha sandwich fold (InterPro:IPR014729); BEST Arabidopsis thaliana protein match is: Adenine nucleotide alpha hyd…	2.487	2.466	0.776	0.956	0.633	0.331	0.48	1.105	1.194	0.872	0.797	0.584	24.017	21.135	19.696	18.377	18.691	19.182	8.277	6.604	10.778	9.998	6.813	11.86
AT3G10525	LGO	Encodes LGO (loss of giant cells from organs) required for endoreduplication in sepal giant cell formation. Giant cells in both leaves and sepals are absent in lgo mutants. LGO is a member of a plant specific cell cycle inhibitor family SIAMESE and was originally named as SMR1(SIAMESE RELATED 1).	355.523	371.759	254.032	262.751	388.304	394.107	266.568	275.486	366.047	362.815	262.761	245.306	40.85	38.338	25.866	26.794	50.146	47.767	66.816	63.467	66.67	74.48	98.637	77.182
AT3G11430	ATGPAT5	Encodes a protein with glycerol-3-phosphate acyltransferase activity, involved in the biosynthesis of suberin polyester.	0	0	0	0	0	0	0.215	0	0	0	0.208	0.087	3.647	2.87	5.595	5.615	2.619	3.474	2.777	3.165	3.348	3.312	2.725	2.588
AT3G22120	CWLP	cell wall-plasma membrane linker protein homolog (CWLP)	139.029	135.247	157.277	160.751	129.603	128.653	274.76	279.133	289.96	293.825	153.118	155.971	25.642	27.737	17.091	19.438	19.104	17.001	6.447	7.571	11.1	8.68	2.559	2.688
AT3G27220	AT3G27220	Galactose oxidase/kelch repeat superfamily protein; CONTAINS InterPro DOMAIN/s: Galactose oxidase/kelch, beta-propeller (InterPro:IPR011043), Kelch related (InterPro:IPR013089), Kelch-type beta propeller (InterPro:IPR015915); BEST Arabidopsis thaliana protein match is: Galactose oxidase/kelch repeat superfamily protein (TAIR:AT1G51540.1); Has 1505 Blast hits to 1317 proteins in 198 species: Archa…	2.951	1.953	1.306	0.788	2.739	2.147	2.678	1.661	1.914	0.979	1.227	1.235	21.39	21.854	19.638	23.183	13.991	13.318	9.222	9.831	10.995	15.951	9.35	8.208
AT3G43190	SUS4	Encodes a protein with sucrose synthase activity (SUS4).	0.086	0.151	0.067	0.142	0.165	0.129	0.025	0.036	0.035	0.038	0.124	0.121	37.915	37.778	44.424	43.534	27.93	28.287	10.192	8.835	13.806	13.705	4.798	5.267
AT3G53980	AT3G53980	Bifunctional inhibitor/lipid-transfer protein/seed storage 2S albumin superfamily protein; FUNCTIONS IN: lipid binding; INVOLVED IN: lipid transport; LOCATED IN: endomembrane system; EXPRESSED IN: 10 plant structures; EXPRESSED DURING: 7 growth stages; CONTAINS InterPro DOMAIN/s: Bifunctional inhibitor/plant lipid transfer protein/seed storage (InterPro:IPR016140), Plant lipid transfer protein/se…	0.604	1.057	0	0.166	0.576	0	0.466	1.007	0	1.059	0.775	0.425	18.366	19.619	14.878	15.917	18.775	16.406	62.664	67.607	67.633	54.738	60.34	60.78
AT4G13310	CYP71A20	putative cytochrome P450	0	0	0	0	0	0.069	0	0	0.166	0	0	0	20.116	18.175	24.764	37.274	22.422	25.266	15.689	14.411	12.041	12.759	16.266	17.774
AT4G21990	PRH26	Encodes a protein disulfide isomerase-like (PDIL) protein, a member of a multigene family within the thioredoxin (TRX) superfamily. This protein also belongs to the adenosine 5'-phosphosulfate reductase-like (APRL) group.	71.331	70.75	63.819	63.995	120.928	124.434	62.034	63.882	44.46	47.199	39.786	41.616	44.839	41.837	20.753	19.72	36.116	32.974	79.241	91.124	122.48	124.649	86.941	88.205
AT4G33560	AT4G33560	Wound-responsive family protein; CONTAINS InterPro DOMAIN/s: Protein of unknown function wound-induced (InterPro:IPR022251); BEST Arabidopsis thaliana protein match is: wound-responsive protein-related (TAIR:AT2G14070.1); Has 146 Blast hits to 145 proteins in 15 species: Archae - 0; Bacteria - 0; Metazoa - 0; Fungi - 0; Plants - 146; Viruses - 0; Other Eukaryotes - 0 (source: NCBI BLink).	1.62	3.24	3.973	3.242	4.196	2.771	2.949	1.157	1.852	1.624	1.447	1.141	30.87	32.879	41.246	31.756	21.975	27.912	5.778	6.732	9.576	11.521	2.784	4.039
AT5G20830	SUS1	Encodes a protein with sucrose synthase activity (SUS1).	6.44	6.933	3.896	4.591	15.949	7.329	4.852	5.95	5.152	5.321	8.256	9.068	36.351	36.269	39.796	43.203	56.015	33.328	14.666	14.746	17.685	15.645	12.452	14.116
AT5G37810	NLM4	NOD26-like intrinsic protein 4;1 (NIP4;1); FUNCTIONS IN: water channel activity; INVOLVED IN: transport, transmembrane transport; LOCATED IN: integral to membrane, membrane; EXPRESSED IN: male gametophyte, cultured cell, pollen tube; EXPRESSED DURING: M germinated pollen stage; CONTAINS InterPro DOMAIN/s: Major intrinsic protein, conserved site (InterPro:IPR022357), Aquaporin (InterPro:IPR012269)…	0	0	0	0	0	0	0	0	0	0	0	0	0	0	0	0	0	0	0	0	0	0	0	0
AT5G54960	PDC2	pyruvate decarboxylase-2	9.48	10.454	4.257	4.165	6.906	6.189	6.454	5.984	3.815	3.174	6.215	5.461	7.485	7.742	11.777	13.414	8.376	9.455	5.067	5.194	5.772	5.444	4.836	3.759
AT5G65030	AT5G65030	unknown protein; BEST Arabidopsis thaliana protein match is: unknown protein (TAIR:AT5G10210.1); Has 1807 Blast hits to 1807 proteins in 277 species: Archae - 0; Bacteria - 0; Metazoa - 736; Fungi - 347; Plants - 385; Viruses - 0; Other Eukaryotes - 339 (source: NCBI BLink).	0.392	0	0.305	0.323	0	0.586	0.34	0	1.88	1.716	1.129	0.551	1.95	1.069	2.41	1.067	4.314	3.828	12.541	10.52	28.92	40.095	21.383	24.077
AT5G13840	FZR3	FIZZY-related 3 (FZR3); FUNCTIONS IN: signal transducer activity; INVOLVED IN: signal transduction; LOCATED IN: chloroplast, heterotrimeric G-protein complex; EXPRESSED IN: 19 plant structures; EXPRESSED DURING: 11 growth stages; CONTAINS InterPro DOMAIN/s: WD40 repeat-like-containing domain (InterPro:IPR011046), WD40 repeat 2 (InterPro:IPR019782), WD40 repeat, conserved site (InterPro:IPR019775)…	0.125	0.604	0.587	0.724	0.359	0.375	0.218	0.105	0.552	0.44	0.03	0.044	9.666	7.141	7.362	9.064	4.201	3.987	7.1	6.585	7.478	7.327	6.854	5.638
AT1G77760	NR1	Encodes the cytosolic minor isoform of nitrate reductase (NR). Involved in the first step of nitrate assimilation, it contributes about 15% of the nitrate reductase activity in shoots. Similar to molybdopterin oxidoreductases at the N-terminus, and to FAD/NAD-binding cytochrome reductases at the C-terminus. Cofactors: FAD, heme iron (cytochrome B-557), and molybdenum-pterin.	84.522	81.634	45.914	48.981	55.515	59.805	42.117	41.513	28.546	29.044	23.521	24.456	235.224	215.693	385.041	312.176	172.415	175.941	316.695	314.214	355.458	355.73	262.445	259.985
AT2G44130	AT2G44130	Galactose oxidase/kelch repeat superfamily protein; CONTAINS InterPro DOMAIN/s: F-box domain, cyclin-like (InterPro:IPR001810), Galactose oxidase/kelch, beta-propeller (InterPro:IPR011043), Kelch repeat type 1 (InterPro:IPR006652), Kelch related (InterPro:IPR013089), Kelch-type beta propeller (InterPro:IPR015915); BEST Arabidopsis thaliana protein match is: Galactose oxidase/kelch repeat superfam…	2.145	1.299	0.257	0.952	0	0	2.198	1.925	2.574	2.17	2.301	2.149	3.035	2.028	1.434	1.649	4.755	5.646	0.412	1.148	2.031	1.737	2.728	2.303
AT2G34490	CYP710A2	Encodes a protein with C22-sterol desaturase activity. The enzyme was shown to catalyze the conversion of both 24-<i>epi</i>-campesterol and &beta;-sitosterol to brassicasterol and stigmasterol, respectively, in the presence of NADPH.	2.067	1.516	1.3	1.868	1.845	1.729	0.849	0.833	3.041	2.923	3.815	2.958	0.869	1.032	0.869	0.485	2.543	2.662	1.165	1.054	2.43	1.851	1.67	1.454
AT4G36250	ALDH3F1	Encodes a putative aldehyde dehydrogenase. The gene is not responsive to osmotic stress and is expressed constitutively at a low level in plantlets and root cultures.	6.053	6.619	7.082	6.396	11.988	9.974	15.392	12.115	25.11	23.075	13.697	12.646	3.53	4.253	5.385	6.216	2.565	1.876	7.007	5.865	8.035	8.69	5.538	3.845
AT2G02950	PKS1	Encodes a basic soluble protein which can independently bind to either PHYA or PHYB, regardless of whether the phytochromes are in the Pr or Pfr state. PKS1 can be phosphorylated by oat phyA in vitro in a light regulated manner. It is postulated to be a negative regulator of phyB signalling.	1.872	2.096	0.935	0.494	0.857	0.149	2.385	2.683	3.715	3.743	3.816	4.903	5.739	5.318	6.726	5.647	13.202	13.422	7.85	6.628	9.588	9.174	12.307	13.326
AT5G54720	AT5G54720	Ankyrin repeat family protein; CONTAINS InterPro DOMAIN/s: Ankyrin repeat-containing domain (InterPro:IPR020683), Ankyrin repeat (InterPro:IPR002110); BEST Arabidopsis thaliana protein match is: Ankyrin repeat family protein (TAIR:AT5G54710.1); Has 1807 Blast hits to 1807 proteins in 277 species: Archae - 0; Bacteria - 0; Metazoa - 736; Fungi - 347; Plants - 385; Viruses - 0; Other Eukaryotes - 3…	20.686	23.896	12.686	12.229	25.758	22.836	45.169	45.257	14.403	16.06	15.336	15.787	5.567	4.313	4.575	4.734	1.472	1.029	5.781	5.79	7.154	6.801	2.215	3.03
AT5G38344	AT5G38344	Toll-Interleukin-Resistance (TIR) domain family protein; FUNCTIONS IN: transmembrane receptor activity; INVOLVED IN: signal transduction, innate immune response; LOCATED IN: intrinsic to membrane, endomembrane system; CONTAINS InterPro DOMAIN/s: Toll-Interleukin receptor (InterPro:IPR000157); BEST Arabidopsis thaliana protein match is: Disease resistance protein (TIR-NBS-LRR class) family (TAIR:A…	0	0.811	0	0	0	0	1.788	1.716	0	0	0.148	0.145	5.523	6.749	7.531	7.576	3.49	3.523	4.454	4.947	8.213	6.897	8.666	8.711
AT5G05870	UGT76C1	UDP-glucosyl transferase 76C1 (UGT76C1); FUNCTIONS IN: in 6 functions; INVOLVED IN: metabolic process; LOCATED IN: cellular_component unknown; EXPRESSED IN: 17 plant structures; EXPRESSED DURING: 11 growth stages; CONTAINS InterPro DOMAIN/s: UDP-glucuronosyl/UDP-glucosyltransferase (InterPro:IPR002213); BEST Arabidopsis thaliana protein match is: UDP-Glycosyltransferase superfamily protein (TAIR:…	7.197	8.075	6.59	6.058	5.671	6.476	4.032	2.346	8.074	6.996	7.71	8.041	6.655	6.125	2.89	3.696	7.028	6.692	4.296	4.6	5.701	6.439	5.879	6.414
AT3G47540	AT3G47540	Chitinase family protein; FUNCTIONS IN: chitinase activity; INVOLVED IN: cell wall macromolecule catabolic process; LOCATED IN: endomembrane system; EXPRESSED IN: 22 plant structures; EXPRESSED DURING: 13 growth stages; CONTAINS InterPro DOMAIN/s: Glycoside hydrolase, family 19, catalytic (InterPro:IPR000726); BEST Arabidopsis thaliana protein match is: Chitinase family protein (TAIR:AT2G43590.1).	26.863	23.498	13.869	14.543	15.131	13.524	43.48	48.172	23.13	18.394	33.21	31.792	13.627	10.132	15.565	17.664	5.746	6.982	14.9	16.417	24.818	30.239	19.1	16.291
AT2G37970	SOUL-1	SOUL-1; FUNCTIONS IN: binding; INVOLVED IN: N-terminal protein myristoylation, red or far-red light signaling pathway; LOCATED IN: plasma membrane, vacuole; EXPRESSED IN: 25 plant structures; EXPRESSED DURING: 15 growth stages; CONTAINS InterPro DOMAIN/s: SOUL haem-binding protein (InterPro:IPR006917); BEST Arabidopsis thaliana protein match is: SOUL heme-binding family protein (TAIR:AT3G10130.1)…	519.12	522.861	193.237	204.664	416.961	437.578	382.538	390.481	167.471	166.024	211.199	213.596	32.167	34.854	26.538	25.462	66.977	65.939	23.432	21.609	57.63	50.246	56.309	59.749
AT3G24670	AT3G24670	Pectin lyase-like superfamily protein; FUNCTIONS IN: pectate lyase activity; INVOLVED IN: biological_process unknown; LOCATED IN: endomembrane system; EXPRESSED IN: 23 plant structures; EXPRESSED DURING: 14 growth stages; CONTAINS InterPro DOMAIN/s: Pectin lyase fold/virulence factor (InterPro:IPR011050), AmbAllergen (InterPro:IPR018082), Pectate lyase/Amb allergen (InterPro:IPR002022), Pectin ly…	3.601	3.413	2.399	2.534	1.074	1.122	1.347	1.125	3.242	2.5	1.443	1.479	9.2	7.719	5.271	6.134	10.747	13.936	8.427	9.487	9.902	8.473	11.879	11.322
AT5G43620	AT5G43620	Pre-mRNA cleavage complex II; FUNCTIONS IN: zinc ion binding; INVOLVED IN: biological_process unknown; LOCATED IN: intracellular; CONTAINS InterPro DOMAIN/s: Zinc finger, C2H2-type (InterPro:IPR007087); BEST Arabidopsis thaliana protein match is: Pre-mRNA cleavage complex II (TAIR:AT1G66500.1); Has 1807 Blast hits to 1807 proteins in 277 species: Archae - 0; Bacteria - 0; Metazoa - 736; Fungi - 3…	16.089	13.3	5.334	5.501	23.636	22.144	2.655	2.815	6.114	6.56	4.603	4.135	13.008	13.476	6.7	6.943	21.068	18.285	8.634	9.053	16.4	13.704	9.029	10.245
AT3G09940	ATMDAR3	Encodes a member of the monodehydroascorbate reductase gene family. Critical for a mutualistic symbiosis between the host Arabidopsis and the root colonizing fungus Piriformospora indica.	0.717	0.348	0.124	0	1.823	1.271	1.015	1.062	0.446	0.489	3.791	2.579	23.315	22.332	11.363	12.155	36.044	40.81	17.294	15.256	16.942	25.534	14.205	21.049
AT1G69490	NAP	Encodes a member of the NAC transcription factor gene family. It is expressed in floral primordia and upregulated by AP3 and PI. Its expression is associated with leaf senescence.	5.744	5.878	2.283	2.054	10.132	9.621	8.598	8.759	15.955	15.774	9.901	10.835	4.485	5.526	3.14	2.855	8.451	7.682	0.992	1.37	4.59	3.838	2.064	1.513
AT4G08380	AT4G08380	Proline-rich extensin-like family protein; FUNCTIONS IN: molecular_function unknown; INVOLVED IN: biological_process unknown; LOCATED IN: endomembrane system; EXPRESSED IN: synergid; BEST Arabidopsis thaliana protein match is: Proline-rich extensin-like family protein (TAIR:AT1G26240.1); Has 159075 Blast hits to 37229 proteins in 1526 species: Archae - 242; Bacteria - 19555; Metazoa - 60385; Fung…	0	0	0.212	0.374	0.433	0.362	0.788	0.68	0	0	0.611	0.256	240.099	234.766	113.292	107.812	19.609	18.405	149.993	142.831	89.357	99.947	69.735	68.934
AT5G03760	ATCSLA9	encodes a beta-mannan synthase that is required for agrobacterium-mediated plant genetic transformation involves a complex interaction between the bacterium and the host plant. 3' UTR is involved in transcriptional regulation and the gene is expressed in the elongation zone of the root.	4.823	7.53	15.047	16.363	7.816	12.051	14.353	11.795	23.691	23.052	10.023	11.574	6.478	4.91	3.831	3.863	12.702	12.421	8.241	6.426	9.653	8.09	8.159	6.74
AT4G21650	AT4G21650	Subtilase family protein; FUNCTIONS IN: identical protein binding, serine-type endopeptidase activity; INVOLVED IN: proteolysis, negative regulation of catalytic activity; LOCATED IN: plant-type cell wall; EXPRESSED IN: 22 plant structures; EXPRESSED DURING: 13 growth stages; CONTAINS InterPro DOMAIN/s: Protease-associated PA (InterPro:IPR003137), Proteinase inhibitor, propeptide (InterPro:IPR009…	8.896	7.312	14.717	15.786	10.492	10.969	9.793	10.548	19.124	19.157	11.75	13.525	0.862	0.979	1.416	1.377	0.166	0.478	1.057	1.082	1.396	1.778	0.735	0.81
AT3G15990	SULTR3	Encodes sulfate transporter Sultr3;4.	2.43	1.432	2.678	3.003	2.721	2.845	2.814	2.641	3.296	3.52	3.251	4.091	1.66	1.876	1.722	2.207	1.074	0.602	1.318	1.069	2.289	2.326	0.688	1.935
AT3G51895	SULTR3	Encodes a sulfate transporter.	10.214	11.547	17.691	15.449	9.494	11.128	10.495	13.049	20.242	21.448	21.003	18.145	0.161	0.238	0.076	0.095	0.133	0	0.131	0.066	0	0	0.052	0.046
AT4G02700	SULTR3	sulfate transporter 3;2 (SULTR3;2); FUNCTIONS IN: sulfate transmembrane transporter activity; INVOLVED IN: sulfate transport, transport, transmembrane transport; LOCATED IN: integral to membrane, membrane; EXPRESSED IN: 12 plant structures; EXPRESSED DURING: 4 anthesis, C globular stage, petal differentiation and expansion stage; CONTAINS InterPro DOMAIN/s: Sulphate transporter (InterPro:IPR01154…	0	0	0	0	0	0	0	0	0.041	0	0	0	0.119	0.094	0	0	0	0.126	0	0.065	0.051	0.099	0	0.09
AT5G19600	SULTR3	Encodes sulfate transporter Sultr3;5.	1.807	1.174	0.805	1.021	0.985	0.618	1.166	0.86	1.983	1.901	0.422	0.763	9.101	8.932	16.118	15.01	6.914	7.067	12.887	12.209	13.221	13.935	13.97	13.151
AT5G20570	ROC1	Encodes a ring-box 1 like protein and component of the SCF ubiquitinization complex mediating auxin responses. Forms a E3 ubiquitin ligase complex with CUL3A and At1g21780.1 a BTB domain protein.	16.884	16.426	5.913	6.103	6.41	5.842	8.978	7.177	3.446	4.23	6.958	6.429	9.374	9.882	15.099	14.086	5.257	7.298	10.75	11.981	13.404	15.664	15.365	11.722
AT4G38740	ROC1	Encodes cytosolic cyclophilin ROC1.	533.77	516.68	676.774	674.135	459.824	456.336	486.783	485.982	756.071	752.806	664.617	651.515	497.028	490.159	476.28	477.207	470.558	467.836	442.593	454.441	702.848	718.559	594.555	576.274
AT1G65220	AT1G65220	ARM repeat superfamily protein; FUNCTIONS IN: binding, translation initiation factor activity; INVOLVED IN: regulation of translational initiation; EXPRESSED IN: 24 plant structures; EXPRESSED DURING: 15 growth stages; CONTAINS InterPro DOMAIN/s: eIF4-gamma/eIF5/eIF2-epsilon (InterPro:IPR003307), Armadillo-type fold (InterPro:IPR016024); BEST Arabidopsis thaliana protein match is: ARM repeat supe…	10.968	5.214	8.369	10.215	9.25	9.275	6.305	5.298	10.747	9.686	9.438	10.968	19.431	20.406	18.594	20.073	42.304	40.922	19.177	32.059	28.18	25.407	27.478	25.305
AT5G53330	AT5G53330	Ubiquitin-associated/translation elongation factor EF1B protein; CONTAINS InterPro DOMAIN/s: Ubiquitin-associated/translation elongation factor EF1B, N-terminal, eukaryote (InterPro:IPR015940); Has 30201 Blast hits to 17322 proteins in 780 species: Archae - 12; Bacteria - 1396; Metazoa - 17338; Fungi - 3422; Plants - 5037; Viruses - 0; Other Eukaryotes - 2996 (source: NCBI BLink).	36.456	42.967	9.678	9.379	10.128	10.972	20.37	23.234	11.565	13.122	13.776	13.779	7.843	10.132	11.952	13.48	4.337	5.419	14.155	14.962	17.889	18.731	22.176	16.737
AT4G34138	UGT73B1	UDP-glucosyl transferase 73B1 (UGT73B1); FUNCTIONS IN: quercetin 3-O-glucosyltransferase activity, UDP-glycosyltransferase activity, quercetin 7-O-glucosyltransferase activity, abscisic acid glucosyltransferase activity; INVOLVED IN: metabolic process; LOCATED IN: endomembrane system; EXPRESSED IN: 20 plant structures; EXPRESSED DURING: 10 growth stages; CONTAINS InterPro DOMAIN/s: UDP-glucuronos…	6.464	4.405	1.115	1.177	0.714	0.475	2.088	1.984	1.742	1.432	1.08	0.767	4.85	5.824	3.154	5.378	15.168	16.132	3.85	3.915	5.495	3.647	7.092	6.173
AT3G61890	ATHB-12	Encodes a homeodomain leucine zipper class I (HD-Zip I) protein. Loss of function mutant has abnormally shaped leaves and stems.	301.069	329.355	62.718	63.056	128.954	121.559	65.673	75.454	57.463	57.459	48.018	45.118	9.266	8.036	5.342	6.92	16.089	12.215	5.835	8.179	9.646	10.878	13.086	12.551
AT1G20380	AT1G20380	Prolyl oligopeptidase family protein; FUNCTIONS IN: serine-type peptidase activity, serine-type endopeptidase activity; INVOLVED IN: proteolysis; LOCATED IN: cellular_component unknown; EXPRESSED IN: 19 plant structures; EXPRESSED DURING: 9 growth stages; CONTAINS InterPro DOMAIN/s: Peptidase S9, prolyl oligopeptidase, catalytic domain (InterPro:IPR001375), Peptidase S9A, oligopeptidase, N-termin…	1.486	1.165	0.2	0.127	0.195	0.255	0.148	0.256	0.492	0.404	0.271	0.144	5.144	4.711	3.043	3.072	0.782	1.252	2.941	4.049	2.271	2.305	2.464	2.235
AT3G25130	AT3G25130	unknown protein; FUNCTIONS IN: molecular_function unknown; INVOLVED IN: biological_process unknown; LOCATED IN: plasma membrane; EXPRESSED IN: 17 plant structures; EXPRESSED DURING: 9 growth stages; Has 3885 Blast hits to 2658 proteins in 280 species: Archae - 12; Bacteria - 208; Metazoa - 970; Fungi - 222; Plants - 148; Viruses - 11; Other Eukaryotes - 2314 (source: NCBI BLink).	2.274	2.344	4.118	3.345	1.937	1.458	1.834	1.962	5.718	6.978	1.757	2.401	7.095	7.838	4.823	4.058	10.531	9.395	7.162	7.342	5.679	7.306	9.766	8.855
AT1G07400	AT1G07400	HSP20-like chaperones superfamily protein; CONTAINS InterPro DOMAIN/s: Heat shock protein Hsp20 (InterPro:IPR002068), HSP20-like chaperone (InterPro:IPR008978); BEST Arabidopsis thaliana protein match is: HSP20-like chaperones superfamily protein (TAIR:AT1G59860.1); Has 7238 Blast hits to 7237 proteins in 1623 species: Archae - 225; Bacteria - 4290; Metazoa - 129; Fungi - 318; Plants - 1626; Viru…	8.328	8.435	10.371	11.916	18.397	21.275	5.499	5.356	13.326	13.066	18.615	15.635	0.224	0.399	3.915	1.991	0	0	1.58	1.755	1.151	0.559	0.878	0.765
AT4G33910	AT4G33910	2-oxoglutarate (2OG) and Fe(II)-dependent oxygenase superfamily protein; FUNCTIONS IN: oxidoreductase activity, acting on paired donors, with incorporation or reduction of molecular oxygen, 2-oxoglutarate as one donor, and incorporation of one atom each of oxygen into both donors, oxidoreductase activity, oxidoreductase activity, acting on paired donors, with incorporation or reduction of molecul…	25.988	19.86	3.542	5.094	8.387	9.732	16.783	16.823	7.421	7.37	5.853	7.414	9.181	8.268	9.796	9.742	5.404	4.329	7.797	8.368	13.892	14.609	18.395	18.203
AT5G20500	AT5G20500	Glutaredoxin family protein; FUNCTIONS IN: electron carrier activity, arsenate reductase (glutaredoxin) activity, protein disulfide oxidoreductase activity; INVOLVED IN: cell redox homeostasis; LOCATED IN: endomembrane system; EXPRESSED IN: 24 plant structures; EXPRESSED DURING: 15 growth stages; CONTAINS InterPro DOMAIN/s: Glutaredoxin (InterPro:IPR002109), Glutaredoxin active site (InterPro:IPR…	206.83	192.402	33.881	34.72	41.26	40.926	134.429	134.595	81.632	70.334	66.828	65.198	125.506	140.687	130.795	136.181	50.444	52.855	134.714	125.506	219.539	226.434	205.412	215.082
AT4G34131	UGT73B3	UDP-glucosyl transferase 73B3 (UGT73B3); FUNCTIONS IN: transferase activity, transferring hexosyl groups, quercetin 3-O-glucosyltransferase activity, UDP-glycosyltransferase activity, UDP-glucosyltransferase activity; INVOLVED IN: response to cyclopentenone, response to other organism; LOCATED IN: endomembrane system; CONTAINS InterPro DOMAIN/s: UDP-glucuronosyl/UDP-glucosyltransferase (InterPro:…	7.037	6.037	0.633	1.059	1.033	1.215	5.054	4.002	0.433	1.068	1.041	0.857	6.948	6.838	4.019	3.073	9.806	8.379	4.053	4.834	4.398	4.274	9.357	6.433
AT3G26440	AT3G26440	Protein of unknown function (DUF707); CONTAINS InterPro DOMAIN/s: Protein of unknown function DUF707 (InterPro:IPR007877); BEST Arabidopsis thaliana protein match is: Protein of unknown function (DUF707) (TAIR:AT1G13000.2); Has 327 Blast hits to 326 proteins in 27 species: Archae - 0; Bacteria - 15; Metazoa - 0; Fungi - 0; Plants - 307; Viruses - 0; Other Eukaryotes - 5 (source: NCBI BLink).	1.556	1.498	0.121	0.064	0.074	0.078	0.991	0.973	0.187	0.409	0.449	0.438	6.739	3.33	2.424	2.05	14.51	12.997	4.079	4.526	5.212	3.575	5.303	5.634
AT3G13610	AT3G13610	2-oxoglutarate (2OG) and Fe(II)-dependent oxygenase superfamily protein; CONTAINS InterPro DOMAIN/s: Oxoglutarate/iron-dependent oxygenase (InterPro:IPR005123); BEST Arabidopsis thaliana protein match is: 2-oxoglutarate (2OG) and Fe(II)-dependent oxygenase superfamily protein (TAIR:AT1G55290.1); Has 8779 Blast hits to 8731 proteins in 1013 species: Archae - 0; Bacteria - 1145; Metazoa - 121; Fung…	4.751	3.155	0	0.145	0	0	9.986	10.923	0	0.154	1.523	0.681	124.003	117.596	97.119	101.353	47.129	43.868	111.708	115.035	100.085	98.439	60.572	60.401
AT1G71880	SUC1	Sucrose transporter gene induced in response to nematodes; member of Sucrose-proton symporter family.	53.608	47.001	7.585	6.998	6.87	7.366	33.074	33.383	14.035	13.653	21.217	22.75	38.773	44.382	53.272	53.231	28.274	26.525	29.496	31.091	52.798	56.845	35.649	31.676
AT1G65690	AT1G65690	Late embryogenesis abundant (LEA) hydroxyproline-rich glycoprotein family; CONTAINS InterPro DOMAIN/s: Late embryogenesis abundant protein, group 2 (InterPro:IPR004864); BEST Arabidopsis thaliana protein match is: NDR1/HIN1-like 25 (TAIR:AT5G36970.1); Has 985 Blast hits to 984 proteins in 28 species: Archae - 0; Bacteria - 0; Metazoa - 0; Fungi - 0; Plants - 985; Viruses - 0; Other Eukaryotes - 0…	5.694	3.354	0.181	0.287	1.108	1.391	5.114	4.841	0.93	0.917	2.458	2.045	12.556	11.214	8.5	8.234	4.136	3.976	12.181	11.387	6.065	7.562	8.267	9.021
AT5G53450	ORG1	OBP3-responsive gene 1 (ORG1); FUNCTIONS IN: structural molecule activity, protein kinase activity, kinase activity, ATP binding; INVOLVED IN: protein amino acid phosphorylation; LOCATED IN: chloroplast; EXPRESSED IN: 23 plant structures; EXPRESSED DURING: 13 growth stages; CONTAINS InterPro DOMAIN/s: Protein kinase, catalytic domain (InterPro:IPR000719), Serine/threonine-protein kinase PLK4 (Int…	1.501	2.669	6.088	6.141	6.157	4.94	15.615	15.839	29.46	31.67	12.82	14.688	1.61	1.822	3.406	2.545	0.636	1.223	1.623	1.771	3.153	3.783	1.705	1.702
AT5G18670	BMY3	putative beta-amylase BMY3 (BMY3)	153.634	146.357	273.86	284.156	155.358	154.404	123.48	123.929	62.352	67.678	32.499	31.771	23.198	25.643	19.234	17.714	48.266	33.485	9.528	9.549	28.592	28.673	22.703	32.937
AT5G24120	SIG5	Encodes a specialized sigma factor that functions in regulation of plastid genes and is responsible for the light-dependent transcription at the psbD LRP. Activation of SIG5 is dependent upon blue light and mediated by cryptochromes.	168.371	101.273	185.692	193.656	343.933	213.455	86.039	86.861	79.505	78.232	47.445	51.094	15.356	16.247	15.147	14.676	32.85	31.066	14.014	15.241	20.597	18.877	18.196	21.192
AT5G52640	AtHsp90-1	Encodes a cytosolic heat shock protein AtHSP90.1. AtHSP90.1 interacts with disease resistance signaling components SGT1b and RAR1 and is required for RPS2-mediated resistance.	11.561	13.905	17.359	17.898	42.091	39.203	12.189	12.642	33.452	31.464	42.497	44.224	6.903	7.982	11.723	11.553	5.267	6.75	12.504	12.517	19.356	18.717	11.971	14.118
AT3G50970	LTI30	Belongs to the dehydrin protein family, which contains highly conserved stretches of 7-17 residues that are repetitively scattered in their sequences, the K-, S-, Y- and lysine rich segments. LTI29 and LTI30 double overexpressors confer freeze tolerance. Located in membranes. mRNA upregulated by water deprivation and abscisic acid.	15.17	11.93	0.837	1.641	84.785	83.142	2.662	2.298	1.471	2.553	25.786	29.993	94.186	97.104	68.48	73.365	167.541	185.638	64.257	63.36	87.835	104.422	114.708	112.415
AT5G03230	AT5G03230	Protein of unknown function, DUF584; CONTAINS InterPro DOMAIN/s: Protein of unknown function DUF584 (InterPro:IPR007608); BEST Arabidopsis thaliana protein match is: Protein of unknown function, DUF584 (TAIR:AT5G60680.1); Has 326 Blast hits to 326 proteins in 21 species: Archae - 0; Bacteria - 0; Metazoa - 0; Fungi - 2; Plants - 324; Viruses - 0; Other Eukaryotes - 0 (source: NCBI BLink).	23.379	26.789	6.825	7.209	37.953	41.453	9.738	7.746	18.596	21.218	36.416	36.482	18.965	16.182	14.953	13.787	35.574	30.073	16.607	11.669	25.314	24.992	30.141	30.173
AT5G54710	AT5G54710	Ankyrin repeat family protein; INVOLVED IN: biological_process unknown; LOCATED IN: endomembrane system; CONTAINS InterPro DOMAIN/s: Ankyrin repeat-containing domain (InterPro:IPR020683), Ankyrin repeat (InterPro:IPR002110); BEST Arabidopsis thaliana protein match is: Ankyrin repeat family protein (TAIR:AT1G34050.1); Has 20807 Blast hits to 11728 proteins in 551 species: Archae - 16; Bacteria - 1…	19.196	17.289	5.861	4.63	10.662	13.73	35.504	31.777	4.951	5.426	10.717	11.87	2.758	2.817	2.47	2.868	0.803	0.669	5.832	5.39	4.602	3.747	2.151	1.322
AT1G52410	TSA1	Contains a novel calcium-binding repeat sequence. Binds TSK in vitro. Localizes to small cytoplasmic vesicles in interphase cells. In cells synchronized for cell division, TSA1 and TSK relocalize to ends of spindle microtubules that are ahead of separating chromatids during metaphase and anaphase of mitosis. May be involved in mitosis together with TSK. Expressed preferentially in the flower and …	5.67	4.228	6.598	5.897	22.923	24.059	2.288	3.021	12.235	11.044	44.179	44.832	0.57	0.55	0.438	0.549	0.985	1.855	0.348	0.558	0.732	0.4	1.258	1.176
AT3G54640	TSA1	Catalyzes the conversion of indole-3-glycerolphosphate to indole, the penultimate reaction in the biosynthesis of tryptophan. Functions as a heterocomplex with tryptophan synthase beta subunit (TSA2).	3.198	2.953	1.178	0.659	2.288	2.569	2.624	2.887	2.274	1.791	3.203	4.191	7.353	6.551	8.172	7.909	3.539	4.487	5.765	6.684	10.237	9.948	5.876	7.052
AT3G15518	AT3G15518	unknown protein; FUNCTIONS IN: molecular_function unknown; INVOLVED IN: biological_process unknown; LOCATED IN: cellular_component unknown; Has 30201 Blast hits to 17322 proteins in 780 species: Archae - 12; Bacteria - 1396; Metazoa - 17338; Fungi - 3422; Plants - 5037; Viruses - 0; Other Eukaryotes - 2996 (source: NCBI BLink).	17.799	18.976	1.012	0.611	7.959	6.287	43.267	47.734	1.187	2.601	8.29	10.965	24.725	26.503	17.592	19.876	10.686	8.61	18.049	15.473	23.556	25.376	12.634	14.071
AT5G52250	RUP1	Encodes a transducin protein whose gene expression is induced by UV-B. This induction is reduced in hy5 mutant and may be a target of HY5 during UV-B response. Functions as a repressor of UV-B signaling.	5.301	5.397	7.388	9.02	3.233	3.64	2.113	2.027	1.182	3.428	1.17	1.591	1.998	1.424	0.755	1.658	4.787	4.247	1.88	1.318	2.653	2.245	3.135	4.851
AT1G70290	ATTPS8	Encodes an enzyme putatively involved in trehalose biosynthesis. Though the protein has both trehalose-6-phosphate synthase (TPS)-like and trehalose-6-phosphate phosphatase (TPP)-like domains, neither activity has been detected in enzymatic assays nor has the protein been able to complement yeast TPS or TPP mutants.	7.582	8.567	1.078	1.659	9.041	7.444	3.544	6.218	11.848	13.33	36.567	36.116	29.265	29.985	14.558	14.745	37.084	34.231	10.711	9.337	14.585	16.441	32.805	30.898
AT2G43570	CHI	chitinase, putative (CHI); FUNCTIONS IN: chitin binding, chitinase activity; INVOLVED IN: carbohydrate metabolic process, cell wall macromolecule catabolic process; LOCATED IN: apoplast, plant-type cell wall; EXPRESSED IN: 15 plant structures; EXPRESSED DURING: 10 growth stages; CONTAINS InterPro DOMAIN/s: Chitin-binding, type 1, conserved site (InterPro:IPR018371), Glycoside hydrolase, family 19…	241.223	245.837	5.071	3.73	46.289	46.659	234.797	235.314	43.838	48.244	167.101	169.672	67.435	69.122	70.458	77.724	34.928	36.41	74.948	87.704	52.362	46.996	58.397	35.34
AT1G09210	CRT1b	Encodes one of three Arabidopsis calreticulins.	100.909	49.603	11.884	11.37	14.338	17.853	25.596	50.945	14.54	13.777	19.446	27.37	55.239	53.681	48.296	47.605	141.867	128.128	54.057	56.455	118.627	63.753	47.103	44.756
AT5G27000	ATK4	Encodes a kinesin-like protein that binds microtubules in an ATP-dependent manner.	0.224	0.033	0.029	0.031	0.107	0.112	0.022	0.031	0.149	0.033	0.036	0	3.204	2.243	1.568	1.56	3.891	3.223	3.261	2.785	2.904	2.751	3.03	2.67
AT4G15230	ATPDR2	pleiotropic drug resistance 2 (PDR2); FUNCTIONS IN: ATPase activity, coupled to transmembrane movement of substances; INVOLVED IN: transport, drug transmembrane transport; LOCATED IN: membrane; EXPRESSED IN: 18 plant structures; EXPRESSED DURING: 10 growth stages; CONTAINS InterPro DOMAIN/s: ATPase, AAA+ type, core (InterPro:IPR003593), ABC transporter-like (InterPro:IPR003439), Plant PDR ABC tra…	0.166	0.121	0	0.023	0.211	0.165	0.128	0.138	0.044	0.097	0.093	0.039	1.842	1.886	1.06	0.954	2.482	2.205	0.85	1.1	1.605	1.295	2.27	2.361
AT4G38830	CRK26	Encodes a cysteine-rich receptor-like protein kinase.	0.296	0.207	0	0	0	0	0.069	0	0	0	0.114	0.167	3.816	4.102	3.607	4.362	1.909	2.028	3.502	3.336	4.729	3.801	5.703	5.792
AT5G01740	AT5G01740	Nuclear transport factor 2 (NTF2) family protein; CONTAINS InterPro DOMAIN/s: Wound-induced protein, Wun1 (InterPro:IPR009798); BEST Arabidopsis thaliana protein match is: senescence associated gene 20 (TAIR:AT3G10985.1); Has 1807 Blast hits to 1807 proteins in 277 species: Archae - 0; Bacteria - 0; Metazoa - 736; Fungi - 347; Plants - 385; Viruses - 0; Other Eukaryotes - 339 (source: NCBI BLink).	0.988	0.576	1.67	1.628	0.943	0.328	1.812	1.921	0.922	0.289	0.792	1.043	9.591	8.546	12.881	14.212	5.722	4.159	17.81	15.408	18.975	22.379	19.636	16.662
AT1G62880	AT1G62880	Cornichon family protein; FUNCTIONS IN: molecular_function unknown; INVOLVED IN: intracellular signaling pathway; LOCATED IN: endomembrane system, membrane; EXPRESSED IN: 23 plant structures; EXPRESSED DURING: 13 growth stages; CONTAINS InterPro DOMAIN/s: Cornichon (InterPro:IPR003377); BEST Arabidopsis thaliana protein match is: Cornichon family protein (TAIR:AT1G12390.1); Has 615 Blast hits to …	9.277	6.298	4.104	1.255	4.887	3.314	5.292	4.961	6.979	6.434	3.661	2.34	8.171	7.312	12.235	10.567	4.46	4.625	14.285	12.869	10.773	12.059	19.01	16.91
AT4G04990	AT4G04990	Protein of unknown function (DUF761); FUNCTIONS IN: molecular_function unknown; INVOLVED IN: biological_process unknown; LOCATED IN: endomembrane system; CONTAINS InterPro DOMAIN/s: Protein of unknown function DUF761, plant (InterPro:IPR008480); BEST Arabidopsis thaliana protein match is: Protein of unknown function (DUF761) (TAIR:AT1G61260.1); Has 30201 Blast hits to 17322 proteins in 780 specie…	0.261	0.229	0	0	0	0	0	0	0	0	0	0	13.625	16.424	19.978	25.652	9.639	9.691	23.927	26.943	19.312	17.015	24.365	21.209
AT4G34265	AT4G34265	unknown protein; FUNCTIONS IN: molecular_function unknown; INVOLVED IN: biological_process unknown; LOCATED IN: chloroplast; EXPRESSED IN: 22 plant structures; EXPRESSED DURING: 13 growth stages; BEST Arabidopsis thaliana protein match is: unknown protein (TAIR:AT2G15000.3); Has 76 Blast hits to 76 proteins in 9 species: Archae - 0; Bacteria - 0; Metazoa - 0; Fungi - 0; Plants - 76; Viruses - 0; …	91.33	87.879	25.951	29.56	22.715	18.218	46.369	48.645	34.057	30.458	27.914	26.869	25.998	23.461	33.784	35.411	19.214	14.217	29.581	21.138	44.011	46.202	47.722	40.829
AT5G38200	AT5G38200	Class I glutamine amidotransferase-like superfamily protein; FUNCTIONS IN: hydrolase activity; INVOLVED IN: glutamine metabolic process; LOCATED IN: cellular_component unknown; CONTAINS InterPro DOMAIN/s: Peptidase C26 (InterPro:IPR011697), Glutamine amidotransferase type 1 (InterPro:IPR017926); BEST Arabidopsis thaliana protein match is: Class I glutamine amidotransferase-like superfamily protei…	0.351	0.184	0.219	0.289	0	0.21	0.081	0	0.168	0.492	0.101	0.296	22.479	25.555	13.163	10.263	5.471	5.774	17.339	17.612	13.614	13.902	11.18	11.507
AT5G48440	AT5G48440	FAD-dependent oxidoreductase family protein; FUNCTIONS IN: oxidoreductase activity; LOCATED IN: chloroplast; EXPRESSED IN: guard cell; CONTAINS InterPro DOMAIN/s: FAD dependent oxidoreductase (InterPro:IPR006076); Has 8923 Blast hits to 8893 proteins in 1586 species: Archae - 100; Bacteria - 6746; Metazoa - 279; Fungi - 106; Plants - 79; Viruses - 0; Other Eukaryotes - 1613 (source: NCBI BLink).	7.412	8.196	3.054	4.609	5.336	5.509	4.292	3.845	4.476	4.598	4.975	3.988	5.466	6.175	7.546	9.465	3.793	4.215	8.319	6.277	8.746	8.231	14.504	14.577
AT4G01970	AtSTS	Encodes a putative stachyose synthetase or raffinose synthase.	0	0	0.066	0	0	0	0	0	0	0	0	0	6.699	6.81	8.674	9.315	4.701	4.04	7.202	7.705	6.167	6.234	5.727	5.938
AT3G01260	AT3G01260	Galactose mutarotase-like superfamily protein; FUNCTIONS IN: carbohydrate binding, isomerase activity, aldose 1-epimerase activity, catalytic activity; INVOLVED IN: galactose metabolic process, hexose metabolic process, carbohydrate metabolic process; LOCATED IN: endomembrane system; EXPRESSED IN: root; CONTAINS InterPro DOMAIN/s: Aldose 1-epimerase (InterPro:IPR008183), Glycoside hydrolase-type …	0	0	0	0	0.084	0	0	0	0	0	0	0	28.582	26.955	30.341	26.334	15.056	13.464	26.029	23.355	49.699	49.65	27.72	31.684
AT3G05230	AT3G05230	Signal peptidase subunit; FUNCTIONS IN: peptidase activity; INVOLVED IN: signal peptide processing; LOCATED IN: endoplasmic reticulum, cell wall; EXPRESSED IN: 26 plant structures; EXPRESSED DURING: 13 growth stages; CONTAINS InterPro DOMAIN/s: Signal peptidase 22kDa subunit (InterPro:IPR007653); BEST Arabidopsis thaliana protein match is: Signal peptidase subunit (TAIR:AT5G27430.1); Has 426 Blas…	6.583	7.386	2.568	2.122	1.638	2.284	4.558	4.889	3.779	2.51	4.335	4.333	12.723	13.291	12.543	14.562	7.642	6.296	16.671	16.921	25.795	21.094	15.489	13.733
AT1G52750	AT1G52750	alpha/beta-Hydrolases superfamily protein; CONTAINS InterPro DOMAIN/s: Epoxide hydrolase-like (InterPro:IPR000639), Alpha/beta hydrolase fold-1 (InterPro:IPR000073); BEST Arabidopsis thaliana protein match is: alpha/beta-Hydrolases superfamily protein (TAIR:AT1G80280.1); Has 5685 Blast hits to 5671 proteins in 1064 species: Archae - 73; Bacteria - 4042; Metazoa - 263; Fungi - 116; Plants - 432; V…	0.419	0.092	0.123	0.345	0	0	0.061	0	0.252	0.23	0.025	0	5.462	5.725	3.264	2.333	6.485	5.55	4.97	5.964	5.626	5.768	7.614	6.217
AT1G53460	AT1G53460	BEST Arabidopsis thaliana protein match is: Ran BP2/NZF zinc finger-like superfamily protein (TAIR:AT1G70650.2); Has 485 Blast hits to 413 proteins in 88 species: Archae - 11; Bacteria - 27; Metazoa - 119; Fungi - 17; Plants - 101; Viruses - 2; Other Eukaryotes - 208 (source: NCBI BLink).	14.902	12.944	4.175	4.669	6.407	4.71	6.745	8.132	9.488	7.637	6.358	5.394	11.019	13.377	6.157	8.295	15.21	14.962	11.351	8.095	12.3	13.961	9.675	10.436
AT5G64940	ATATH13	Encodes a member of ATH subfamily of ATP-binding cassette (ABC) proteins.	83.571	81.67	75.384	74.67	78.319	81.045	79.233	79.085	91.383	87.132	64.069	65.616	6.862	5.55	4.324	5.003	10.297	9.487	5.106	5.369	7.163	7.765	8.257	9.131
AT4G29690	AT4G29690	Alkaline-phosphatase-like family protein; FUNCTIONS IN: hydrolase activity, catalytic activity; INVOLVED IN: metabolic process, nucleotide metabolic process; LOCATED IN: endomembrane system; EXPRESSED IN: 9 plant structures; EXPRESSED DURING: LP.06 six leaves visible, LP.04 four leaves visible, 4 anthesis, petal differentiation and expansion stage, E expanded cotyledon stage; CONTAINS InterPro DO…	0	0	0	0	0	0.151	0.088	0	0.424	0.133	0.51	0.213	10.326	9.648	9.54	9.558	19.631	21.83	9.132	12.443	17.966	16.88	24.576	21.327
AT1G23720	AT1G23720	Proline-rich extensin-like family protein; FUNCTIONS IN: structural constituent of cell wall; INVOLVED IN: plant-type cell wall organization; EXPRESSED IN: hypocotyl, root, carpel; EXPRESSED DURING: petal differentiation and expansion stage; CONTAINS InterPro DOMAIN/s: Extensin-like repeat (InterPro:IPR006706); BEST Arabidopsis thaliana protein match is: Proline-rich extensin-like family protein …	0.124	0.181	0.064	0.136	0.079	0.165	0.335	0.447	0.066	0.181	0.159	0.087	380.063	391.376	183.738	176.946	399.836	399.34	292.449	291.805	313.189	304.349	362.297	360.916
AT5G16110	AT5G16110	unknown protein; FUNCTIONS IN: molecular_function unknown; INVOLVED IN: biological_process unknown; LOCATED IN: chloroplast; EXPRESSED IN: 24 plant structures; EXPRESSED DURING: 15 growth stages; BEST Arabidopsis thaliana protein match is: unknown protein (TAIR:AT3G02555.1); Has 133 Blast hits to 133 proteins in 18 species: Archae - 0; Bacteria - 0; Metazoa - 0; Fungi - 0; Plants - 133; Viruses -…	62.844	65.161	22.964	23.456	30.245	26.137	38.779	32.009	20.902	18.863	28.232	29.384	135.129	133.14	94.668	98.608	218.541	211.45	133.846	78.186	103.157	101.406	159.427	158.601
AT5G14920	AT5G14920	Gibberellin-regulated family protein; INVOLVED IN: response to gibberellin stimulus; LOCATED IN: endomembrane system; EXPRESSED IN: 22 plant structures; EXPRESSED DURING: 13 growth stages; CONTAINS InterPro DOMAIN/s: Gibberellin regulated protein (InterPro:IPR003854); BEST Arabidopsis thaliana protein match is: GAST1 protein homolog 3 (TAIR:AT4G09600.1); Has 178772 Blast hits to 67361 proteins in…	19.324	21.286	7.178	7.666	9.364	6.323	9.651	12.863	9.898	11.475	8.013	7.055	13.243	16.291	6.295	7.617	14.905	16.41	10.378	10.989	10.271	9.884	6.557	4.727
AT1G22985	AT1G22985	encodes a member of the ERF (ethylene response factor) subfamily B-5 of ERF/AP2 transcription factor family. The protein contains one AP2 domain. There are 7 members in this subfamily.	10.44	11.047	5.911	5.41	8.995	8.397	4.778	2.946	8.488	8.858	7.043	6.758	10.324	11.345	5.366	9.332	15.128	17.011	6.865	8.304	12.438	10.475	14.849	13.954
AT3G26510	AT3G26510	Octicosapeptide/Phox/Bem1p family protein; CONTAINS InterPro DOMAIN/s: Octicosapeptide/Phox/Bem1p (InterPro:IPR000270); BEST Arabidopsis thaliana protein match is: octicosapeptide/Phox/Bem1p (PB1) domain-containing protein (TAIR:AT1G70640.1); Has 35333 Blast hits to 34131 proteins in 2444 species: Archae - 798; Bacteria - 22429; Metazoa - 974; Fungi - 991; Plants - 531; Viruses - 0; Other Eukaryo…	25.319	26.161	20.069	20.454	17.118	16.508	17.223	16.384	15.013	19.325	21.391	21.806	5.463	4.103	3.323	3.424	8.889	7.276	4.568	4.092	6.214	4.078	8.211	7.791
AT5G14370	AT5G14370	CCT motif family protein; LOCATED IN: chloroplast; EXPRESSED IN: 21 plant structures; EXPRESSED DURING: 13 growth stages; CONTAINS InterPro DOMAIN/s: CCT domain (InterPro:IPR010402); BEST Arabidopsis thaliana protein match is: CCT motif family protein (TAIR:AT4G25990.1); Has 30201 Blast hits to 17322 proteins in 780 species: Archae - 12; Bacteria - 1396; Metazoa - 17338; Fungi - 3422; Plants - 50…	47.58	50.35	32.04	31.272	26.945	28.438	29.564	27.319	48.12	47.108	33.629	35.946	6.487	8.275	4.001	4.371	9.968	10.38	7.265	5.971	8.512	9.892	10.09	8.472
AT1G54740	AT1G54740	Protein of unknown function (DUF3049); CONTAINS InterPro DOMAIN/s: Protein of unknown function DUF3049 (InterPro:IPR021410); BEST Arabidopsis thaliana protein match is: Protein of unknown function (DUF3049) (TAIR:AT5G22390.1); Has 534 Blast hits to 376 proteins in 66 species: Archae - 0; Bacteria - 26; Metazoa - 75; Fungi - 14; Plants - 157; Viruses - 0; Other Eukaryotes - 262 (source: NCBI BLink…	8.516	5.565	7.635	5.726	6.443	4.198	4.251	3.996	10.964	10.813	6.918	6.822	10.727	8.733	7.302	8.092	20.159	18.181	8.958	9.468	12.339	9.181	15.988	18.015
AT5G05010	AT5G05010	clathrin adaptor complexes medium subunit family protein; INVOLVED IN: intracellular protein transport, transport, vesicle-mediated transport; LOCATED IN: membrane; EXPRESSED IN: 24 plant structures; EXPRESSED DURING: 14 growth stages; CONTAINS InterPro DOMAIN/s: Clathrin adaptor, mu subunit, C-terminal (InterPro:IPR008968), Longin-like (InterPro:IPR011012); Has 30201 Blast hits to 17322 proteins…	16.907	15.853	10.614	10.972	11.931	10.453	13.176	11.867	10.84	12.59	10.69	10.762	23.119	23.986	19.585	20.094	54.718	50.615	25.099	25.295	28.741	33.36	23.499	21.971
AT5G04080	AT5G04080	unknown protein; FUNCTIONS IN: molecular_function unknown; INVOLVED IN: biological_process unknown; LOCATED IN: plasma membrane; EXPRESSED IN: 16 plant structures; EXPRESSED DURING: 9 growth stages; Has 115 Blast hits to 115 proteins in 16 species: Archae - 0; Bacteria - 0; Metazoa - 0; Fungi - 5; Plants - 110; Viruses - 0; Other Eukaryotes - 0 (source: NCBI BLink).	4.258	3.104	0.923	1.559	2.482	2.359	3.698	2.956	3.596	2.489	2.388	2.165	12.327	9.261	12.678	10.315	34.082	28.714	9.84	12.413	10.949	11.546	7.822	12.999
AT4G36230	AT4G36230	unknown protein; FUNCTIONS IN: molecular_function unknown; INVOLVED IN: biological_process unknown; LOCATED IN: endomembrane system; EXPRESSED IN: leaf apex, hypocotyl, flower; EXPRESSED DURING: petal differentiation and expansion stage; Has 250444 Blast hits to 52918 proteins in 2611 species: Archae - 614; Bacteria - 68464; Metazoa - 90603; Fungi - 16312; Plants - 24752; Viruses - 3701; Other Eu…	11.814	13.466	7.68	9.291	7.001	2.142	7.878	6.711	10.885	12.085	5.68	4.159	9.054	8.312	3.501	3.252	8.951	13.125	2.681	3.169	2.821	3.598	5.92	5.621
AT3G03980	AT3G03980	NAD(P)-binding Rossmann-fold superfamily protein; FUNCTIONS IN: oxidoreductase activity, binding, catalytic activity; INVOLVED IN: oxidation reduction, metabolic process; EXPRESSED IN: 25 plant structures; EXPRESSED DURING: 15 growth stages; CONTAINS InterPro DOMAIN/s: Short-chain dehydrogenase/reductase, conserved site (InterPro:IPR020904), NAD(P)-binding domain (InterPro:IPR016040), Glucose/rib…	4.609	4.137	4.257	4.496	3.008	3.266	2.879	2.93	3.299	5.955	5.365	6.063	2.324	3.533	2.635	1.653	6.887	7.015	3.431	3.527	6.928	4.875	3.646	4.761
AT5G35940	AT5G35940	Mannose-binding lectin superfamily protein; CONTAINS InterPro DOMAIN/s: Mannose-binding lectin (InterPro:IPR001229); BEST Arabidopsis thaliana protein match is: Mannose-binding lectin superfamily protein (TAIR:AT5G35950.1); Has 1807 Blast hits to 1807 proteins in 277 species: Archae - 0; Bacteria - 0; Metazoa - 736; Fungi - 347; Plants - 385; Viruses - 0; Other Eukaryotes - 339 (source: NCBI BLin…	0	0	0	0	0	0	0	0	0	0	0	0	4.921	2.887	4.076	4.033	14.579	13.949	2.638	3.508	1.796	2.2	8.102	9.542
AT2G39310	JAL22	jacalin-related lectin 22 (JAL22); FUNCTIONS IN: molecular_function unknown; INVOLVED IN: biological_process unknown; LOCATED IN: cellular_component unknown; EXPRESSED IN: 13 plant structures; EXPRESSED DURING: 6 growth stages; CONTAINS InterPro DOMAIN/s: Mannose-binding lectin (InterPro:IPR001229); BEST Arabidopsis thaliana protein match is: jacalin-related lectin 23 (TAIR:AT2G39330.1); Has 2014…	0	0	0	0	0	0	0	0	0	0	0	0	18.5	17.394	8.849	9.485	35.397	34.627	6.469	7.35	10.137	11.623	19.516	18.15
AT1G12320	AT1G12320	Protein of unknown function (DUF1442); CONTAINS InterPro DOMAIN/s: Protein of unknown function DUF1442 (InterPro:IPR009902); BEST Arabidopsis thaliana protein match is: Protein of unknown function (DUF1442) (TAIR:AT1G62840.1); Has 98 Blast hits to 98 proteins in 12 species: Archae - 0; Bacteria - 0; Metazoa - 0; Fungi - 0; Plants - 98; Viruses - 0; Other Eukaryotes - 0 (source: NCBI BLink).	6.096	7.192	5.75	4.788	4.463	4.807	3.037	3.189	2.495	5.717	4.089	5.988	4.237	4.646	2.362	1.545	6.368	9.355	2.713	2.33	6.701	4.749	5.114	5.317
AT4G08150	KNAT1	A member of class I knotted1-like homeobox gene family (together with KNAT2). Similar to the knotted1 (kn1) homeobox gene of maize. Normally expressed in the peripheral and rib zone of shoot apical meristem but not in the leaf primordia. It is also expressed in the fourth floral whorl, in the region that would become style, particularly in the cell surrounding the transmitting tissue. No expressi…	0	0	0	0	0	0	0	0	0	0	0	0	2.708	2.562	0.995	0.951	3.438	4.318	1.579	1.944	2.127	2.192	1.77	1.941
AT1G35460	AT1G35460	basic helix-loop-helix (bHLH) DNA-binding superfamily protein; FUNCTIONS IN: DNA binding, sequence-specific DNA binding transcription factor activity; INVOLVED IN: regulation of transcription; LOCATED IN: nucleus; CONTAINS InterPro DOMAIN/s: Helix-loop-helix DNA-binding domain (InterPro:IPR001092), Helix-loop-helix DNA-binding (InterPro:IPR011598); BEST Arabidopsis thaliana protein match is: basi…	6.111	8.789	4.686	4.949	9.98	9.194	6.777	7.422	4.972	8.628	5.478	6.344	1.985	1.98	0.45	0.565	2.458	2.447	0.862	0.917	1.428	0.991	1.972	2.078
AT4G14060	AT4G14060	Polyketide cyclase/dehydrase and lipid transport superfamily protein; FUNCTIONS IN: molecular_function unknown; INVOLVED IN: response to biotic stimulus, defense response; LOCATED IN: cellular_component unknown; EXPRESSED IN: cotyledon, root; CONTAINS InterPro DOMAIN/s: Bet v I allergen (InterPro:IPR000916); BEST Arabidopsis thaliana protein match is: MLP-like protein 328 (TAIR:AT2G01520.1); Has …	0	0	0	0	0	0	0	0	0	0	0	0	6.788	7.903	3.079	3.058	15.765	17.751	6.043	7.392	7.676	9.325	8.166	8.035
AT5G60060	AT5G60060	CONTAINS InterPro DOMAIN/s: F-box domain, cyclin-like (InterPro:IPR001810), Protein of unknown function DUF295 (InterPro:IPR005174); BEST Arabidopsis thaliana protein match is: F-box family protein with a domain of unknown function (DUF295) (TAIR:AT2G17030.1); Has 1807 Blast hits to 1807 proteins in 277 species: Archae - 0; Bacteria - 0; Metazoa - 736; Fungi - 347; Plants - 385; Viruses - 0; Othe…	0	0	0	0	0	0	0	0	0	0	0	0	0.325	0.193	0	0.289	2.515	1.986	0.176	0.268	0.417	0.203	1.699	1.479
AT2G26610	AT2G26610	Transducin family protein / WD-40 repeat family protein; FUNCTIONS IN: molecular_function unknown; LOCATED IN: chloroplast; CONTAINS InterPro DOMAIN/s: WD40 repeat-like-containing domain (InterPro:IPR011046), WD40/YVTN repeat-like-containing domain (InterPro:IPR015943); BEST Arabidopsis thaliana protein match is: Transducin family protein / WD-40 repeat family protein (TAIR:AT3G33530.1); Has 171 …	0	0	0.074	0	0	0	0.018	0.026	0	0	0	0	0	0	0	0	0.35	0.233	0	0	0	0	0	0
AT2G41810	AT2G41810	FUNCTIONS IN: molecular_function unknown; INVOLVED IN: biological_process unknown; LOCATED IN: endomembrane system; EXPRESSED IN: root; CONTAINS InterPro DOMAIN/s: Protein of unknown function DUF642 (InterPro:IPR006946), Galactose-binding domain-like (InterPro:IPR008979); BEST Arabidopsis thaliana protein match is: Protein of unknown function, DUF642 (TAIR:AT2G41800.1); Has 306 Blast hits to 298 …	0	0	0	0	0	0	0	0	0.079	0	0.047	0.07	0	0	0	0	0.837	1.288	0	0	1.362	0.662	0	0
AT1G27000	AT1G27000	Protein of unknown function (DUF1664); CONTAINS InterPro DOMAIN/s: Protein of unknown function DUF1664 (InterPro:IPR012458); BEST Arabidopsis thaliana protein match is: Protein of unknown function (DUF1664) (TAIR:AT2G02730.2); Has 199 Blast hits to 190 proteins in 29 species: Archae - 0; Bacteria - 14; Metazoa - 2; Fungi - 2; Plants - 161; Viruses - 0; Other Eukaryotes - 20 (source: NCBI BLink).	0.44	0.847	0.412	0.29	0.168	0.439	0.611	0.293	0.282	0.463	0.127	0.434	0.202	0.32	0.127	0.32	17.002	19.569	0.586	0.834	1.126	0.505	0.353	0.767
AT2G43620	AT2G43620	Chitinase family protein; FUNCTIONS IN: chitin binding, chitinase activity; INVOLVED IN: response to salt stress; LOCATED IN: apoplast; EXPRESSED IN: 12 plant structures; EXPRESSED DURING: 11 growth stages; CONTAINS InterPro DOMAIN/s: Chitin-binding, type 1, conserved site (InterPro:IPR018371), Glycoside hydrolase, family 19 (InterPro:IPR016283), Chitin-binding, type 1 (InterPro:IPR001002), Glyco…	0.46	0.604	1.077	0.379	1.537	1.492	1.466	2.109	0.552	0.504	2.877	3.889	9.701	9.43	5.168	4.495	1.463	1.406	4.596	6.548	6.46	7.71	0.461	0.301
AT1G26420	AT1G26420	FAD-binding Berberine family protein; FUNCTIONS IN: electron carrier activity, oxidoreductase activity, FAD binding, catalytic activity; LOCATED IN: endomembrane system; EXPRESSED IN: stem, stamen; EXPRESSED DURING: 4 anthesis; CONTAINS InterPro DOMAIN/s: FAD-binding, type 2 (InterPro:IPR016166), Berberine/berberine-like (InterPro:IPR012951), FAD linked oxidase, N-terminal (InterPro:IPR006094); B…	1.578	2.52	0.161	0.452	1.963	1.095	1.867	2.743	0.439	1.203	3.628	3.622	5.467	5.496	4.173	4.798	1.57	2.012	3.653	3.816	4.594	4.399	0.344	0.479
AT2G47550	AT2G47550	Plant invertase/pectin methylesterase inhibitor superfamily; FUNCTIONS IN: enzyme inhibitor activity, pectinesterase activity; INVOLVED IN: cell wall modification; LOCATED IN: endomembrane system, cell wall, plant-type cell wall; EXPRESSED IN: 20 plant structures; EXPRESSED DURING: 9 growth stages; CONTAINS InterPro DOMAIN/s: Pectinesterase, active site (InterPro:IPR018040), Pectin lyase fold/vir…	0.062	0	0	0	0.238	0.373	0.036	0	0.1	0.218	0.658	0.438	111.835	115.346	73.859	77.087	37.568	34.286	94.321	87.969	111.345	105.164	22.584	18.029
AT3G52870	AT3G52870	IQ calmodulin-binding motif family protein; CONTAINS InterPro DOMAIN/s: IQ calmodulin-binding region (InterPro:IPR000048); BEST Arabidopsis thaliana protein match is: calmodulin-binding family protein (TAIR:AT3G58480.1); Has 341 Blast hits to 277 proteins in 58 species: Archae - 0; Bacteria - 26; Metazoa - 0; Fungi - 100; Plants - 209; Viruses - 0; Other Eukaryotes - 6 (source: NCBI BLink).	12.139	21.545	14.778	15.782	16.601	14.347	12.19	11.166	8.084	8.429	7.962	7.164	5.969	6.836	6.76	5.801	3.509	2.858	8.524	8.917	4.285	4.097	2.531	2.754
AT1G67328	AT1G67328	Potential natural antisense gene, locus overlaps with AT1G67330	0.592	0.518	0.77	0.976	0.377	0.787	1.314	0.987	0.79	0.519	0.19	0.139	5.824	5.212	3.431	3.138	11.125	9.246	6.076	4.305	5.637	3.873	8.307	9.728
AT1G66700	PXMT1	A member of the Arabidopsis SABATH methyltransferase gene family. Encodes PXMT1, a methyltransferase that methylates 1,7-paraxanthine.	1.01	0.883	0	0	0	0	1.754	1.912	0.147	1.207	0.574	1.098	10.058	11.615	4.653	4.669	0.622	0.523	5.956	7.659	8.045	11.419	0.92	1.041
AT1G21130	AT1G21130	O-methyltransferase family protein; FUNCTIONS IN: methyltransferase activity, protein dimerization activity, O-methyltransferase activity; LOCATED IN: cytosol; EXPRESSED IN: 15 plant structures; EXPRESSED DURING: 9 growth stages; CONTAINS InterPro DOMAIN/s: Winged helix-turn-helix transcription repressor DNA-binding (InterPro:IPR011991), Plant methyltransferase dimerisation (InterPro:IPR012967), …	5.59	5.348	3.951	4.965	3.999	4.268	12.087	12.88	4.333	3.369	7.391	7.256	24.231	19.085	14.297	14.996	4.071	3.629	14.606	14.467	21.419	22.319	2.538	2.133
AT3G07600	AT3G07600	Heavy metal transport/detoxification superfamily protein ; FUNCTIONS IN: metal ion binding; INVOLVED IN: metal ion transport; LOCATED IN: cellular_component unknown; EXPRESSED IN: 6 plant structures; EXPRESSED DURING: LP.06 six leaves visible, LP.04 four leaves visible, 4 anthesis; CONTAINS InterPro DOMAIN/s: Heavy metal transport/detoxification protein (InterPro:IPR006121); BEST Arabidopsis thal…	0.329	1.438	0	0	0	0	3.618	3.836	0	0.288	0.395	0.695	35.665	34.285	33.587	30.326	16.585	15.674	42.549	34.62	21.216	25.653	14.995	13.053
AT3G25800	PDF1	one of three genes encoding the protein phosphatase 2A regulatory subunit	6.709	8.106	4.124	4.543	5.098	6.067	4.642	3.505	3.866	4.187	3.499	4.563	6.666	7.091	7.453	7.799	7.228	9.495	8.183	9.92	8.735	10.012	7.691	8.381
AT2G42840	PDF1	Encodes a putative extracellular proline-rich protein is exclusively expressed in the L1 layer of vegetative, inflorescence and floral meristems and the protoderm of organ primordia.	1.44	1.511	1.273	0.949	0.366	0.574	3.668	3.039	2.611	3.535	0.231	0.203	84.893	83.986	82.178	87.814	35.39	37.458	74.353	73.189	110.514	107.303	30.3	27.213
AT1G21110	AT1G21110	O-methyltransferase family protein; FUNCTIONS IN: methyltransferase activity, O-methyltransferase activity, protein dimerization activity; LOCATED IN: cytosol; CONTAINS InterPro DOMAIN/s: Winged helix-turn-helix transcription repressor DNA-binding (InterPro:IPR011991), Plant methyltransferase dimerisation (InterPro:IPR012967), O-methyltransferase, family 2 (InterPro:IPR001077), O-methyltransferas…	0.689	0.602	0	0.071	0.082	0	0.748	1.219	0	0	0.869	0.97	39.713	45.22	28.243	27.37	12.33	12.272	34.233	33.36	33.741	28.67	7.073	9.986
AT5G10625	AT5G10625	BEST Arabidopsis thaliana protein match is: flowering promoting factor 1 (TAIR:AT5G24860.1); Has 35333 Blast hits to 34131 proteins in 2444 species: Archae - 798; Bacteria - 22429; Metazoa - 974; Fungi - 991; Plants - 531; Viruses - 0; Other Eukaryotes - 9610 (source: NCBI BLink).	0.24	0.21	0	0	0.8	0.598	0	0	0	0	0.115	0.506	3.857	4.036	5.641	5.116	1.929	1.659	2.791	3.182	6.844	6.078	2.041	3.031
AT2G23120	AT2G23120	Late embryogenesis abundant protein, group 6; FUNCTIONS IN: molecular_function unknown; INVOLVED IN: biological_process unknown; LOCATED IN: plasma membrane; EXPRESSED IN: 23 plant structures; EXPRESSED DURING: 14 growth stages; CONTAINS InterPro DOMAIN/s: Late embryogenesis abundant protein, group 6 (InterPro:IPR018930); BEST Arabidopsis thaliana protein match is: Late embryogenesis abundant pro…	123.85	116.44	40.527	38.16	267.415	278.986	63.437	59.564	55.588	60.387	268.004	259.325	27.163	30.07	25.525	18.295	48.645	48.727	32.505	28.01	36.891	40.475	66.192	62.888
AT5G19110	AT5G19110	Eukaryotic aspartyl protease family protein; FUNCTIONS IN: aspartic-type endopeptidase activity; INVOLVED IN: proteolysis, N-terminal protein myristoylation; LOCATED IN: endomembrane system; EXPRESSED IN: shoot apex, leaf apex, hypocotyl, root, leaf; CONTAINS InterPro DOMAIN/s: Peptidase aspartic (InterPro:IPR021109), Peptidase aspartic, catalytic (InterPro:IPR009007), Peptidase A1 (InterPro:IPR0…	0.693	0.227	0.27	0.071	3.634	2.677	0	0.072	0.97	0.911	3.372	4.023	5.972	7.173	4.515	4.955	16.217	17.21	5.835	7.171	7.589	11.352	20.215	21.675
AT4G29020	AT4G29020	glycine-rich protein; FUNCTIONS IN: molecular_function unknown; INVOLVED IN: biological_process unknown; LOCATED IN: endomembrane system; EXPRESSED IN: 22 plant structures; EXPRESSED DURING: 13 growth stages; Has 92355 Blast hits to 23750 proteins in 1587 species: Archae - 185; Bacteria - 38167; Metazoa - 25977; Fungi - 4591; Plants - 7302; Viruses - 1155; Other Eukaryotes - 14978 (source: NCBI B…	9.377	8.853	6.037	5.15	1.704	1.336	20.684	20.833	27.032	27.274	0.501	0.838	31.596	28.864	36.006	32.722	15.138	19.037	29.967	28.324	48.227	44.017	17.749	15.19
AT1G28010	ATABCB14	Encodes an ATP-binding cassette (ABC) transporter. Expressed in the vascular tissue of primary stem.	2.387	2.062	4.536	3.909	6.336	4.64	7.745	6.809	7.959	7.273	5.504	5.646	2.463	2.564	3.547	3.142	0.726	1.147	3.26	2.535	3.165	3.545	1.196	1.468
AT1G51500	CER5	Encodes an ABC transporter involved in cuticular wax biosynthesis. Lines carrying recessive mutations in this locus have weakly glaucous stem surface, and relative elevated secondary alcohols and ketones.	12.268	13.358	22.792	22.899	28.991	28.939	25.792	26.974	39.14	39.455	26.995	40.499	1.521	2.086	2.581	2.127	0.82	0.746	1.144	1.352	1.755	1.169	0.867	1.288
AT1G29660	AT1G29660	GDSL-like Lipase/Acylhydrolase superfamily protein; FUNCTIONS IN: hydrolase activity, acting on ester bonds, carboxylesterase activity; INVOLVED IN: lipid metabolic process; LOCATED IN: apoplast, nucleus; EXPRESSED IN: 19 plant structures; EXPRESSED DURING: 10 growth stages; CONTAINS InterPro DOMAIN/s: Lipase, GDSL (InterPro:IPR001087); BEST Arabidopsis thaliana protein match is: GDSL-like Lipase…	60.094	59.581	91.412	95.462	65.396	64.506	64.238	66.66	84.67	90.546	64.733	62.348	6.078	4.894	8.807	10.086	2.539	2.225	7.258	8.523	9.112	10.879	2.914	2.536
AT1G05135	AT1G05135	pseudogene of unknown protein	14.158	15.146	21.947	20.729	32.088	29.951	16.292	15.929	20.058	17.395	15.695	17.524	18.384	19.377	24.363	24.824	10.013	8.522	19.583	17.219	38.191	33.488	6.597	7.473
AT3G23930	AT3G23930	unknown protein; FUNCTIONS IN: molecular_function unknown; INVOLVED IN: N-terminal protein myristoylation; LOCATED IN: cellular_component unknown; EXPRESSED IN: hypocotyl; BEST Arabidopsis thaliana protein match is: unknown protein (TAIR:AT4G13540.1); Has 10639 Blast hits to 7432 proteins in 646 species: Archae - 82; Bacteria - 826; Metazoa - 5047; Fungi - 759; Plants - 314; Viruses - 86; Other E…	5.178	3.977	7.487	5.619	4.939	5.29	4.534	3.998	12.934	12.291	3.704	4.001	6.485	6.209	2.744	2.295	7.814	7.099	6.515	5.11	5.1	6.769	7.973	7.05
AT4G33220	PME44	pectin methylesterase 44 (PME44); FUNCTIONS IN: enzyme inhibitor activity, pectinesterase activity; INVOLVED IN: cell wall modification; LOCATED IN: endomembrane system, cell wall, plant-type cell wall; EXPRESSED IN: 22 plant structures; EXPRESSED DURING: 13 growth stages; CONTAINS InterPro DOMAIN/s: Pectinesterase, active site (InterPro:IPR018040), Pectin lyase fold/virulence factor (InterPro:IP…	20.982	19.912	25.691	25.302	35.18	31.962	25.294	23.68	42.427	41.589	37.234	38.365	3.606	4.747	6.033	5.95	2.695	2.072	3.65	3.98	5.385	5.173	1.402	1.664
AT4G25900	AT4G25900	Galactose mutarotase-like superfamily protein; FUNCTIONS IN: carbohydrate binding, isomerase activity, aldose 1-epimerase activity, catalytic activity; INVOLVED IN: galactose metabolic process, carbohydrate metabolic process; LOCATED IN: cell wall, plasma membrane, plant-type cell wall; EXPRESSED IN: 25 plant structures; EXPRESSED DURING: 16 growth stages; CONTAINS InterPro DOMAIN/s: Glycoside hy…	12.038	10.608	3.895	2.571	3.913	4.091	6.816	7.578	2.996	2.345	4.501	4.771	17.016	16.643	15.048	13.933	7.18	7.41	13.725	11.613	12.734	16.044	8.578	8.167
AT2G25510	AT2G25510	unknown protein; Has 2 Blast hits to 2 proteins in 1 species: Archae - 0; Bacteria - 0; Metazoa - 0; Fungi - 0; Plants - 2; Viruses - 0; Other Eukaryotes - 0 (source: NCBI BLink).	5152.07	5022.68	1253.85	1258.12	1507.35	1508.5	2658.11	2719.98	2085.11	2093.15	1682.62	1697.26	6.4	6.273	5.595	8.536	1.062	1.361	8.859	6.6	4.318	5.196	2.72	2.186
AT1G62510	AT1G62510	Bifunctional inhibitor/lipid-transfer protein/seed storage 2S albumin superfamily protein; FUNCTIONS IN: lipid binding; INVOLVED IN: lipid transport; LOCATED IN: endomembrane system; EXPRESSED IN: shoot, cotyledon, leaf whorl, leaf; EXPRESSED DURING: LP.04 four leaves visible, LP.02 two leaves visible; CONTAINS InterPro DOMAIN/s: Bifunctional inhibitor/plant lipid transfer protein/seed storage (I…	6.519	10.644	11.864	10.025	14.095	12.57	7.969	12.552	13.097	14.479	5.084	3.876	4.552	3.693	3.462	1.974	12.646	9.087	4.218	4.213	1.569	3.05	13.645	14.91
AT5G52882	AT5G52882	P-loop containing nucleoside triphosphate hydrolases superfamily protein; FUNCTIONS IN: nucleoside-triphosphatase activity, nucleotide binding, ATP binding; INVOLVED IN: biological_process unknown; LOCATED IN: endomembrane system; EXPRESSED IN: cultured cell; CONTAINS InterPro DOMAIN/s: ATPase, AAA-type, core (InterPro:IPR003959), ATPase, AAA+ type, core (InterPro:IPR003593), ATPase, AAA-type, co…	5.955	6.571	10.808	9.877	11.956	12.927	4.598	3.924	5.979	6.484	6.849	6.166	78.481	64.425	115.95	112.585	43.743	43.41	113.665	112.802	88.129	88.733	52.226	55.783
AT3G22480	PDF2	prefoldin 2 (PDF2); FUNCTIONS IN: unfolded protein binding; INVOLVED IN: protein folding; LOCATED IN: prefoldin complex; EXPRESSED IN: 22 plant structures; EXPRESSED DURING: 13 growth stages; CONTAINS InterPro DOMAIN/s: Prefoldin beta-like (InterPro:IPR002777), Prefoldin (InterPro:IPR009053); Has 423 Blast hits to 423 proteins in 206 species: Archae - 15; Bacteria - 0; Metazoa - 139; Fungi - 122;…	18.341	19.52	7.153	7.807	7.874	11.128	18.852	16.045	9.905	11.391	11.905	11.837	26.239	29.084	18.598	21.522	25.391	26.149	23.271	16.718	28.601	29.988	16.235	24.665
AT4G04890	PDF2	Encodes a homeodomain protein that is expressed in the LI layer of the vegetative, floral and inflorescence meristems. Binds to the L1 box promoter element which is required in some proteins for L1 specific expression.	6.299	5.949	7.265	8.246	5.345	6.013	6.154	5.86	9.214	8.776	5.147	5.523	1.836	1.689	1.595	1.896	0.721	0.598	1.575	1.466	2.322	2.293	0.852	0.607
AT3G54150	AT3G54150	S-adenosyl-L-methionine-dependent methyltransferases superfamily protein; FUNCTIONS IN: methyltransferase activity; INVOLVED IN: metabolic process; LOCATED IN: cellular_component unknown; EXPRESSED IN: 17 plant structures; EXPRESSED DURING: 9 growth stages; CONTAINS InterPro DOMAIN/s: Methyltransferase type 11 (InterPro:IPR013216); BEST Arabidopsis thaliana protein match is: S-adenosyl-L-methioni…	0.892	1.04	0.155	0	0.189	0.099	3.673	3.963	0.396	0.521	0.572	0.558	9.114	10.376	10.264	8.733	3.192	2.664	6.514	8.96	11.322	12.615	2.085	2.161
AT2G32020	AT2G32020	Acyl-CoA N-acyltransferases (NAT) superfamily protein; FUNCTIONS IN: N-acetyltransferase activity; INVOLVED IN: response to abscisic acid stimulus, metabolic process; LOCATED IN: cellular_component unknown; EXPRESSED IN: stem, cotyledon, hypocotyl, root, stamen; EXPRESSED DURING: 4 anthesis, petal differentiation and expansion stage; CONTAINS InterPro DOMAIN/s: GCN5-related N-acetyltransferase, C…	12.141	9.883	0.526	0.278	0.965	0	10.35	14.471	0	0.887	0.324	0.831	26.363	29.631	21.496	17.158	10.004	9.479	16.555	17.484	18.102	18.237	8.28	6.472
AT4G11070	AtWRKY41	member of WRKY Transcription Factor; Group III	5.391	4.93	0	0	0.935	3.177	24.265	22.459	0	0.43	1.355	1.208	7.418	7.474	5.325	6.122	2.389	1.697	5.301	3.331	6.999	5.746	0.614	0.641
AT5G24110	WRKY30	member of WRKY Transcription Factor; Group III	5.919	5.016	0.577	0.686	3.794	2.767	14.728	15.797	0.37	1.135	5.825	7.814	17.579	20.126	12.929	14.452	2.979	3.843	19.315	16.899	26.143	26.821	1.39	3.711
AT1G26380	AT1G26380	FAD-binding Berberine family protein; FUNCTIONS IN: electron carrier activity, oxidoreductase activity, FAD binding, catalytic activity; LOCATED IN: endomembrane system; EXPRESSED IN: 9 plant structures; EXPRESSED DURING: LP.06 six leaves visible, LP.04 four leaves visible, 4 anthesis, LP.08 eight leaves visible; CONTAINS InterPro DOMAIN/s: FAD-binding, type 2 (InterPro:IPR016166), Berberine/berb…	3.925	3.143	0.311	0.164	0.571	0.398	5.432	5.21	1.011	1.108	4.094	3.56	28.654	33.678	26.02	27.621	4.849	4.119	18.1	20.4	33.482	33.237	2.2	1.857
AT2G30750	CYP71A12	putative cytochrome P450	4.384	5.196	0.11	0.175	0.405	0.917	5.773	8.425	0.962	0.558	2.244	2.39	230.26	226.359	136.079	144.345	40.514	40.671	149.138	146.232	230.792	240.452	7.653	9.314
AT5G64120	AT5G64120	encodes a cell wall bound peroxidase that is induced by hypo-osmolarity	93.024	90.359	14.44	12.888	21.633	21.695	53.169	53.983	6.443	6.898	10.814	10.427	67.036	71.295	50.884	50.369	17.73	18.626	35.271	35.522	49.409	45.091	6.4	5.571
AT2G43000	NAC042	Encodes a NAC transcription factor induced by hydrogen peroxide (H2O2. Involved in senescence. Over expression of the gene strongly delays senescence and enhances tolerance to various abiotic stresses.	2.839	2.01	0	0	0.774	0.27	2.426	2.252	1.19	1.541	1.885	2.284	18.128	18.214	10.573	10.806	2.062	0.991	12.708	13.075	16.374	15.524	1.219	1.061
AT2G02010	GAD4	glutamate decarboxylase 4 (GAD4); FUNCTIONS IN: calmodulin binding; INVOLVED IN: carboxylic acid metabolic process, glutamate metabolic process, glutamate decarboxylation to succinate; LOCATED IN: cytosol, nucleus; CONTAINS InterPro DOMAIN/s: Pyridoxal phosphate-dependent transferase, major domain (InterPro:IPR015424), Pyridoxal phosphate-dependent decarboxylase (InterPro:IPR002129), Glutamate de…	6.657	5.648	0.987	0.877	3.873	2.589	2.197	2.329	2.929	1.984	2.048	2.39	4.132	4.848	3.086	3.628	1.072	0.705	2.825	3.114	3.409	3.504	0.4	0.29
AT4G15550	IAGLU	UDP-glucose:indole-3-acetate beta-D-glucosyltransferase	58.717	58.803	117.284	113.084	43.319	48.848	82.897	76.926	94.837	93.102	30.803	33.179	3.049	5.121	3.229	2.243	8.779	8.83	3.025	2.906	5.202	5.055	9.211	9.574
AT5G41740	AT5G41740	Disease resistance protein (TIR-NBS-LRR class) family; FUNCTIONS IN: transmembrane receptor activity, nucleoside-triphosphatase activity, nucleotide binding, ATP binding; INVOLVED IN: signal transduction, defense response, apoptosis, innate immune response; LOCATED IN: intrinsic to membrane, chloroplast; CONTAINS InterPro DOMAIN/s: ATPase, AAA+ type, core (InterPro:IPR003593), NB-ARC (InterPro:IP…	29.281	31.48	8.677	9.245	22.315	21.047	36.753	35.763	4.895	5.852	9.186	9.467	1.83	1.668	2.796	2.289	0.971	0.853	2.504	2.317	2.191	2.787	0.852	0.999
AT2G41100	ATCAL4	encodes a calmodulin-like protein, with six potential calcium binding domains. Calcium binding shown by Ca(2+)-specific shift in electrophoretic mobility. Expression induced by touch and darkness. Expression may also be developmentally controlled. Expression in growing regions of roots, vascular tissue, root/shoot junctions, trichomes, branch points of the shoot, and regions of siliques and flowe…	141.096	137.164	21.576	23.106	50.383	61.519	180.37	194.643	15.653	18.168	44.576	43.631	33.164	41.242	33.716	38.612	14.132	12.17	29.508	30.649	33.127	34.867	15.26	13.199
AT1G66090	AT1G66090	Disease resistance protein (TIR-NBS class); FUNCTIONS IN: transmembrane receptor activity, nucleoside-triphosphatase activity, nucleotide binding, ATP binding; INVOLVED IN: signal transduction, defense response, apoptosis, innate immune response; LOCATED IN: intrinsic to membrane, chloroplast; EXPRESSED IN: 22 plant structures; EXPRESSED DURING: 10 growth stages; CONTAINS InterPro DOMAIN/s: ATPas…	17.097	19.046	6.339	4.422	17.334	18.199	66.726	69.243	3.312	2.42	7.372	8.205	2.703	2.164	1.444	1.811	0.13	0.125	2.105	2.036	1.812	1.761	0.615	0.268
AT2G15090	KCS8	Encodes KCS8, a member of the 3-ketoacyl-CoA synthase family involved in the biosynthesis of VLCFA (very long chain fatty acids).	1.127	0.493	0	0	0.739	0.562	0.734	1.174	0.225	0.494	0.44	0.248	2.538	2.502	2.705	2.24	0.717	0.402	1.935	1.604	1.665	1.618	0.777	0.738
AT4G04570	CRK40	Encodes a cysteine-rich receptor-like protein kinase.	129.833	125.701	24.483	23.979	58.906	57.489	69.398	72.369	25.479	29.122	59.596	59.668	2.537	2.494	3.927	3.318	1.403	1.348	3.561	5.16	2.585	3.714	0.972	0.996
AT5G41750	AT5G41750	Disease resistance protein (TIR-NBS-LRR class) family; FUNCTIONS IN: transmembrane receptor activity, nucleoside-triphosphatase activity, nucleotide binding, ATP binding; INVOLVED IN: signal transduction, defense response, apoptosis, innate immune response; LOCATED IN: intrinsic to membrane; CONTAINS InterPro DOMAIN/s: ATPase, AAA+ type, core (InterPro:IPR003593), NB-ARC (InterPro:IPR002182), Tol…	29.977	31.26	3.527	3.843	15.658	17.319	67.217	69.074	3.018	2.727	10.633	10.644	8.32	8.652	6.966	6.096	3.344	3.073	7.475	7.719	7.884	8.434	2.482	2.16
AT5G22520	AT5G22520	unknown protein; BEST Arabidopsis thaliana protein match is: unknown protein (TAIR:AT5G22530.1); Has 14 Blast hits to 14 proteins in 2 species: Archae - 0; Bacteria - 0; Metazoa - 0; Fungi - 0; Plants - 14; Viruses - 0; Other Eukaryotes - 0 (source: NCBI BLink).	92.903	95.217	2.488	1.314	12.172	8.948	145.572	156.634	3.031	4.894	13.707	16.001	14.515	13.069	11.407	14.308	4.9	6.984	10.782	9.831	19.438	17.363	1.398	1.913
AT5G39670	AT5G39670	Calcium-binding EF-hand family protein; FUNCTIONS IN: calcium ion binding; INVOLVED IN: biological_process unknown; LOCATED IN: cellular_component unknown; EXPRESSED IN: 21 plant structures; EXPRESSED DURING: 13 growth stages; CONTAINS InterPro DOMAIN/s: EF-Hand 1, calcium-binding site (InterPro:IPR018247), EF-HAND 2 (InterPro:IPR018249), EF-hand-like domain (InterPro:IPR011992), Calcium-binding …	96.689	101.704	2.092	1.436	9.083	13.241	139.388	125.251	4.614	4.35	15.861	12.935	24.563	26.617	28.751	28.021	15.003	14.421	32.134	27.809	30.774	25.926	14.11	14.271
AT1G57630	AT1G57630	Toll-Interleukin-Resistance (TIR) domain family protein; FUNCTIONS IN: transmembrane receptor activity; INVOLVED IN: signal transduction, defense response, innate immune response; LOCATED IN: intrinsic to membrane; EXPRESSED IN: 7 plant structures; EXPRESSED DURING: 9 growth stages; CONTAINS InterPro DOMAIN/s: Toll-Interleukin receptor (InterPro:IPR000157); BEST Arabidopsis thaliana protein match…	110.949	118.15	6.092	4.353	37.69	32.991	194.599	208.993	10.108	13.696	25.401	30.081	8.626	9.83	8.652	7.513	1.752	0.374	6.498	4.647	5.43	6.815	1.611	1.603
AT5G25260	AT5G25260	SPFH/Band 7/PHB domain-containing membrane-associated protein family; FUNCTIONS IN: molecular_function unknown; INVOLVED IN: biological_process unknown; LOCATED IN: plasma membrane; EXPRESSED IN: cultured cell; CONTAINS InterPro DOMAIN/s: Band 7 protein (InterPro:IPR001107); BEST Arabidopsis thaliana protein match is: SPFH/Band 7/PHB domain-containing membrane-associated protein family (TAIR:AT5G…	31.132	27.86	0.224	0.355	4.311	3.148	44.694	41.297	1.148	1.447	4.242	6.666	18.361	17.242	9.196	9.188	3.769	1.695	12.533	11.837	11.727	13.319	1.078	1.001
AT3G09270	ATGSTU8	Encodes glutathione transferase belonging to the tau class of GSTs. Naming convention according to Wagner et al. (2002).	2.228	2.68	0	0	3.853	1.389	1.774	2.437	0.446	0.244	2.879	4.609	7.365	9.257	8.675	7.845	22.546	25.076	11.472	12.239	12.071	13.33	35.171	33.166
AT5G26920	CBP60G	Encodes a calmodulin-binding protein CBP60g (calmodulin binding protein 60-like.g). The calmodulin-binding domain is located near the N-terminus; calmodulin binding is dependent on Ca(2+). Inducible by both bacterial pathogen and MAMP (microbe-associated molecular pattern) treatments. Bacterial growth is enhanced in cbp60g mutants. cbp60g mutants also show defects in salicylic acid (SA) accumulat…	51.348	49.282	3.356	4.774	8.921	10.471	103.252	109.606	2.066	2.163	8.496	9.088	12.971	15.618	14.211	11.779	5.397	6.216	16.42	15.561	10.623	12.08	4.657	4.804
AT1G02920	GST11	Encodes glutathione transferase belonging to the phi class of GSTs. Naming convention according to Wagner et al. (2002).	12.373	13.98	1.609	1.699	4.672	4.628	11.493	11.919	4.95	5.763	13.88	12.795	55.61	55.152	43.968	43.089	12.672	13.44	42.678	44.491	62.452	60.69	10.72	12.592
AT1G02930	ATGSTF6	Encodes glutathione transferase belonging to the phi class of GSTs. Naming convention according to Wagner et al. (2002).	31.595	28.731	0.709	1.311	5.529	4.081	23.428	24.903	6.82	7.473	15.518	14.243	40.24	36.733	28.07	25.399	6.068	5.648	27.8	30.322	47.571	47.642	4.1	6.543
AT5G26130	AT5G26130	CAP (Cysteine-rich secretory proteins, Antigen 5, and Pathogenesis-related 1 protein) superfamily protein; FUNCTIONS IN: molecular_function unknown; INVOLVED IN: biological_process unknown; LOCATED IN: endomembrane system, extracellular region; EXPRESSED IN: root, leaf; EXPRESSED DURING: LP.04 four leaves visible; CONTAINS InterPro DOMAIN/s: Allergen V5/Tpx-1 related, conserved site (InterPro:IPR…	0	0	0	0	0	0	0	0	0	0	0	0	95.014	110.494	58.945	59.882	2.622	2.52	61.771	56.117	67.028	60.581	14.069	9.341
AT4G28420	AT4G28420	Tyrosine transaminase family protein; FUNCTIONS IN: 1-aminocyclopropane-1-carboxylate synthase activity, transferase activity, transferring nitrogenous groups, pyridoxal phosphate binding, transaminase activity, catalytic activity; INVOLVED IN: cellular amino acid and derivative metabolic process, biosynthetic process; LOCATED IN: cellular_component unknown; EXPRESSED IN: stem; CONTAINS InterPro …	0	0.17	0	0	0	0	0	0.162	0	0	0	0.068	8.123	7.171	9.72	8.481	0.824	0.634	5.825	7.255	14.557	9.679	0.097	0.17
AT2G02930	ATGSTF3	Encodes glutathione transferase belonging to the phi class of GSTs. Naming convention according to Wagner et al. (2002).	0.508	1.222	0	0	0.242	0	0.221	0.74	0.711	0.334	0.183	0.268	3.6	3.699	5.701	3.806	0.538	0.414	3.063	2.89	4.502	4.253	1.145	0.997
AT3G60120	BGLU27	beta glucosidase 27 (BGLU27); FUNCTIONS IN: cation binding, hydrolase activity, hydrolyzing O-glycosyl compounds, catalytic activity; INVOLVED IN: carbohydrate metabolic process; LOCATED IN: cellular_component unknown; EXPRESSED IN: stem, hypocotyl, sepal, stamen; EXPRESSED DURING: 4 anthesis; CONTAINS InterPro DOMAIN/s: Glycoside hydrolase, family 1 (InterPro:IPR001360), Glycoside hydrolase, fam…	0	0.115	0	0	0.063	0.066	0.305	0.11	0	0	0	0.093	5	5.52	2.53	2.634	0.223	0.322	2.796	3.208	5.842	6.055	0.264	0.632
AT1G69920	ATGSTU12	Encodes glutathione transferase belonging to the tau class of GSTs. Naming convention according to Wagner et al. (2002).	0	0.112	0	0	0	0	0.148	0	0	0	0	0	28.656	26.699	15.86	21.173	2.496	1.878	23.972	20.321	28.629	23.409	0.513	0.335
AT3G12900	AT3G12900	2-oxoglutarate (2OG) and Fe(II)-dependent oxygenase superfamily protein; FUNCTIONS IN: oxidoreductase activity, acting on paired donors, with incorporation or reduction of molecular oxygen, 2-oxoglutarate as one donor, and incorporation of one atom each of oxygen into both donors, oxidoreductase activity; INVOLVED IN: biological_process unknown; LOCATED IN: cellular_component unknown; EXPRESSED I…	0	0	0	0	0	0	0	0	0	0	0	0	5.36	2.83	5.226	6.353	0.847	1.537	2.586	2.807	5.576	4.356	2.002	1.162
AT3G26200	CYP71B22	putative cytochrome P450	1.679	2.174	3.772	2.213	1.986	3.416	1.478	1.119	2.364	1.884	1.647	1.986	30.627	32.349	16.394	17.817	3.871	3.83	18.944	18.642	38.499	35.291	0.269	1.055
AT1G11080	scpl31	serine carboxypeptidase-like 31 (scpl31); FUNCTIONS IN: serine-type carboxypeptidase activity; INVOLVED IN: proteolysis; LOCATED IN: endomembrane system; EXPRESSED IN: 17 plant structures; EXPRESSED DURING: 4 anthesis, C globular stage, petal differentiation and expansion stage, E expanded cotyledon stage, D bilateral stage; CONTAINS InterPro DOMAIN/s: Peptidase S10, serine carboxypeptidase (Inte…	0.245	0.268	0.096	0.051	0	0	0.107	0.051	0.245	0	0.118	0.086	21.443	22.681	60.662	31.048	10.089	11.397	21.951	22.073	23.084	24.136	18.262	18.786
AT5G57220	CYP81F2	member of CYP81F, involved in glucosinolate metabolism. Mutants had impaired resistance to fungi.	0.415	0.303	0.108	0.114	0.066	0	0.641	0.173	0.221	0.303	0.532	0.585	5.144	5.607	3.909	4.4	1.114	0.846	2.821	2.712	6.542	7.152	1.456	0.483
[truncated: 32,652 more rows]
