# Supplementary material for: Physiological and Transcriptome Responses to Combinations of Elevated CO2 and Magnesium in Arabidopsis thaliana
Source: PLoS One. 2016 Feb 16;11(2):e0149301. doi: 10.1371/journal.pone.0149301 (PMC4755599; doi:10.1371/journal.pone.0149301)
Supplement: S2 Table — (XLSX) [file pone.0149301.s002.xlsx]

## Sheet: Sheet1
Table S2. The Pearson correlation coefficients of sample pairs calculated with gene FPKM, were visualized using heat spectrum graphs where colors ranging from yellow to green correspond to correlation coefficients of 0.5 to 1.0, respectively.
	ALS_1	ALS_2	ACS_1	ACS_2	AHS_1	AHS_2	ELS_1	ELS_2	ECS_1	ECS_2	EHS_1	EHS_2	ALR_1	ALR_2	ACR_1	ACR_2	AHR_1	AHR_2	ELR_1	ELR_2	ECR_1	ECR_2	EHR1	EHR2
ALS_1	1
ALS_2	0.996538	1
ACS_1	0.91892	0.914797	1
ACS_2	0.918355	0.912129	0.998117	1
AHS_1	0.897399	0.891882	0.99343	0.995184	1
AHS_2	0.896664	0.891264	0.99374	0.995305	0.999777	1
ELS_1	0.904483	0.898906	0.994124	0.995365	0.997111	0.997199	1
ELS_2	0.911404	0.906122	0.99562	0.995594	0.993715	0.994149	0.996843	1
ECS_1	0.947887	0.946839	0.981765	0.977911	0.96868	0.968792	0.97063	0.973749	1
ECS_2	0.925251	0.920677	0.980084	0.978157	0.974621	0.974709	0.977171	0.972308	0.986846	1
EHS_1	0.885601	0.879462	0.981393	0.984006	0.984105	0.984086	0.983048	0.986903	0.958017	0.95654	1
EHS_2	0.888792	0.882817	0.987982	0.988866	0.988506	0.988868	0.988283	0.993209	0.964851	0.963567	0.993786	1
ALR_1	0.818718	0.811223	0.955273	0.959512	0.962495	0.963069	0.960407	0.967605	0.910823	0.903352	0.976475	0.980543	1
ALR_2	0.797847	0.790059	0.955587	0.960206	0.969162	0.969769	0.967516	0.967747	0.902199	0.9095	0.971342	0.975485	0.992806	1
ACR_1	0.813524	0.806575	0.957281	0.961604	0.966027	0.966611	0.964487	0.969918	0.909953	0.906227	0.977173	0.981434	0.998587	0.995498	1
ACR_2	0.811636	0.805309	0.957107	0.961424	0.96609	0.966692	0.964893	0.969922	0.908898	0.905995	0.976423	0.980866	0.997504	0.995723	0.9995	1
AHR_1	0.809861	0.801855	0.957876	0.962288	0.967559	0.968115	0.964922	0.969111	0.908362	0.907229	0.976477	0.98055	0.997754	0.996657	0.998794	0.998349	1
AHR_2	0.809887	0.801867	0.957995	0.96239	0.96766	0.968224	0.965021	0.969191	0.908471	0.907374	0.976573	0.98065	0.997836	0.996711	0.998781	0.998196	0.999826	1
ELR_1	0.814919	0.808538	0.956298	0.960586	0.964592	0.965183	0.963252	0.969343	0.909972	0.905076	0.976857	0.981133	0.998607	0.994351	0.999446	0.99935	0.99804	0.997809	1
ELR_2	0.796614	0.789594	0.955396	0.960006	0.96909	0.969706	0.967845	0.96808	0.901795	0.909123	0.971378	0.975606	0.991699	0.999074	0.9956	0.9961	0.99611	0.995898	0.994988	1
ECR_1	0.82098	0.813513	0.954226	0.958444	0.961258	0.961846	0.959455	0.966853	0.911158	0.903223	0.975502	0.97956	0.999346	0.991747	0.997706	0.996462	0.996497	0.996569	0.997913	0.99061	1
ECR_2	0.820506	0.813603	0.953347	0.95756	0.960262	0.960863	0.958448	0.965998	0.9105	0.902311	0.974683	0.978763	0.998485	0.990663	0.996889	0.996056	0.996032	0.995674	0.997877	0.990489	0.999068	1
EHR1	0.815833	0.808937	0.956476	0.96076	0.96505	0.965652	0.963449	0.969288	0.91074	0.906207	0.976482	0.98076	0.998791	0.994928	0.999089	0.998629	0.997876	0.997936	0.999038	0.994485	0.998645	0.997825	1
EHR2	0.81933	0.812796	0.954581	0.958754	0.961673	0.962255	0.960094	0.967523	0.91092	0.902953	0.975751	0.980084	0.998699	0.991719	0.998364	0.997659	0.996495	0.996509	0.998447	0.991337	0.998693	0.997952	0.999288	1
