# Supplementary material for: Physiological and Transcriptome Responses to Combinations of Elevated CO2 and Magnesium in Arabidopsis thaliana
Source: PLoS One. 2016 Feb 16;11(2):e0149301. doi: 10.1371/journal.pone.0149301 (PMC4755599; doi:10.1371/journal.pone.0149301)
Supplement: S3 Table — (XLS) [file pone.0149301.s003.xls]

## Sheet: Sheet1
Table S3. List of differentially regulated genes expression in Venn diagram
Elements only in "EHS v ACS":	Genes Short Name	ALS_1 FPKM	ALS_2 FPKM	ACS_1 FPKM	ACS_2 FPKM	AHS_1 FPKM	AHS_1 FPKM	ELS_2 FPKM	ELS_2 FPKM	ECS_1 FPKM	ECS_2 FPKM	EHS_1 FPKM	EHS_2 FPKM
AT4G17970	ALMT12	11.739	12.108	10.162	12.075	6.732	7.174	8.919	12.437	12.812	11.958	5.285	5.207
AT4G32460	AT4G32460	6.565	5.323	4.746	4.42	3.208	3.833	7.882	7.605	9.097	9.267	0.924	0.846
AT1G16060	ADAP	7.231	6.924	2.592	4.025	4.475	6.043	4.527	4.478	2.893	3.084	6.953	6.88
AT3G05410	AT3G05410	4.822	5.818	5.966	5.48	5.869	6.302	3.466	3.602	4.922	5.977	2.958	2.575
AT3G56800	CAM3	70.102	62.015	27.96	26.167	48.586	51.703	34.681	38.749	26.41	27.748	60.482	55.186
AT5G49480	ATCP1	495.235	470.447	450.537	453.503	810.696	808.319	409.119	417.714	321.287	335.637	214.05	213.027
AT2G38170	RCI4	120.905	115.236	41.993	43.553	41.766	33.252	57.015	59.77	35.757	35.488	21.237	19.957
AT4G08920	HY4	101.927	101.464	32.735	33.189	42.041	42.603	41.512	43.415	55.377	56.301	67.655	70.611
AT2G15620	NIR1	110.913	108.882	117.277	122.566	78.747	80.304	95.012	98.105	117.989	141.684	43.247	40.894
AT1G02280	ATTOC33	11.688	11.735	10.544	12.644	8.726	7.704	8.71	8.722	9.595	8.466	4.984	5.438
AT1G35340	AT1G35340	7.057	5.986	7.339	6.871	7.344	5.119	5.696	6.058	5.218	5.156	3.29	3.538
AT1G63640	AT1G63640	1.526	1.562	1.646	1.203	0.681	0.712	1.165	0.892	1.844	1.451	0.624	0.708
AT1G75460	AT1G75460	32.485	29.415	21.38	22.843	32.26	40.373	21.86	22.255	45.941	43.392	63.908	64.326
AT2G14080	AT2G14080	8.148	8.683	3.733	3.516	5.922	5.611	6.647	7.786	4.398	4.763	8.799	8.378
AT2G24520	AHA5	3.326	3.939	2.215	2.874	2.438	2.306	1.762	1.724	2.207	1.565	1.053	1.514
AT2G47800	MRP4	47.053	46.624	21.066	19.899	13.515	13.051	31.405	32.03	16.59	15.808	9.508	9.022
AT3G55130	ATWBC19	8.35	9.379	6.92	5.824	12.445	14.195	11.593	13.202	14.727	14.018	14.506	16.868
AT4G05190	ATK5	0.038	0.033	0.238	0.188	0.073	0.114	0.066	0.19	0.152	0.267	0	0.027
AT4G14330	AT4G14330	0.766	0.558	0.863	1.122	0.487	0.679	0.567	0.78	0.885	0.709	0.368	0.15
AT4G25450	NAP8	6.383	6.034	5.26	4.665	3.094	3.697	3.994	3.645	3.542	4.243	2.277	2.175
AT4G30490	AT4G30490	2.388	2.732	0.716	0.958	2.278	1.466	2.517	2.449	1.47	1.288	3.238	2.156
AT2G25620	DBP1	10.217	13.657	8.979	11.322	10.021	8.468	9.791	10.311	11.053	9.463	4.808	5.623
AT5G43380	TOPP6	1.276	1.414	0.863	1.262	0.649	0.849	0.443	0.496	0.477	0.373	0.164	0.359
AT3G08730	ATPK1	202.108	198.5	226.545	219.837	175.718	176.317	149.994	140.521	130.183	132.232	70.541	69.662
AT4G01330	AT4G01330	7.139	6.358	1.974	2.941	3.157	2.33	3.006	3.461	4.569	4.381	5.242	5.118
AT4G23320	CRK24	0.817	1.111	0.425	0.747	1.039	1.357	1.471	1.512	1.089	1.114	2.181	1.725
AT5G24080	AT5G24080	0	0	0	0	0.071	0	0.086	0	0	0	0.787	0.681
AT5G41260	AT5G41260	7.614	9.182	2.588	2.733	2.854	2.875	4.126	5.03	1.958	1.955	1.386	1.34
AT5G57035	AT5G57035	9.916	9.868	2.98	5.022	3.732	4.491	7.006	7.845	4.04	4.706	9.36	7.077
AT5G58300	AT5G58300	4.845	5.548	4.558	5.185	2.859	3.537	3.904	4.203	5.794	6.087	2.473	2.461
AT5G61560	AT5G61560	2.26	3.163	2.276	2.133	3.058	2.787	3.213	3.458	2.499	3.207	4.604	5.121
AT3G14270	FAB1B	8.164	7.577	5.033	4.987	7.997	7.885	7.149	6.918	6.038	6.582	10.177	11.216
AT1G07570	APK1	4.129	5.933	3.796	4.252	1.688	1.838	3.031	2.949	3.067	1.81	1.453	1.194
AT1G77740	PIP5K2	37.25	39.464	44.084	43.832	38.148	36.491	34.543	38.104	39.243	33.745	22.095	20.315
AT2G33060	RLP27	0.835	0.5	0.171	0.072	0.168	0.088	0.203	0.22	0.668	0.462	0.845	0.866
AT3G26900	ATSKL1	29.058	31.346	26.429	28.009	26.624	26.92	14.698	20.957	27.568	24.773	12.922	11.725
AT4G09760	AT4G09760	14.935	13.291	5.522	5.903	8.235	8.955	9.098	8.415	10.222	11.202	16.81	15.803
AT4G23130	CRK5	0.841	1.52	0.306	0.277	0.321	0.559	0.844	1.074	0.942	1.13	3.476	1.855
AT5G53770	AT5G53770	7.771	6.042	2.59	2.298	3.928	3.246	5.461	4.04	6.005	5.416	5.556	5.05
AT5G57630	CIPK21	1.48	1.165	0.635	0.671	1.553	1.919	0.557	0.37	1.303	1.038	1.637	2.032
AT3G51270	AT3G51270	2.257	3.102	0.88	0.664	0.308	0.643	0.98	1.142	1.032	1.696	5.852	6.924
AT3G59730	AT3G59730	0	0	0	0	0	0	0	0	0	0	0.219	0.32
AT5G59700	AT5G59700	1.417	1.239	1.528	1.064	2.266	2.826	1.182	1.319	2.901	2.484	3.025	3.257
AT1G44446	CAO	22.368	22.452	14.875	14.229	12.128	13.637	18.925	16.039	33.011	29.235	31.687	32.553
AT5G50870	UBC27	13.352	11.084	3.295	3.704	7.019	10.192	7.022	6.471	7.413	4.062	9.302	8.634
AT5G58760	DDB2	4.812	7.326	5.467	6.754	4.59	4.858	4.919	6.186	4.087	4.01	2.056	2.3
AT3G11480	ATBSMT1	0.167	0.293	0	0	0.639	1.169	0.291	0	0.201	0.073	0.966	0.589
AT1G51950	IAA18	5.268	6.505	2.296	2.744	3.325	4.79	2.916	3.614	2.293	2.513	5.214	5.672
AT1G03370	AT1G03370	9.837	9.823	3.257	3.231	4.436	6.247	7.107	7.406	3.999	3.633	6.479	7.193
AT1G14580	AT1G14580	3.301	2.781	1.097	1.612	2.508	3.598	2.797	2.445	3.131	2.895	3.88	3.142
AT1G67340	AT1G67340	12.292	12.52	8.866	9.295	9.317	6.718	5.07	5.822	7.747	7.234	4.291	2.845
AT2G22680	AT2G22680	2.021	2.855	1.253	0.854	1.829	2.894	1.83	1.813	2.156	1.635	2.939	3.028
AT3G02380	COL2	304.71	298.502	223.96	220.193	123.934	131.746	133.343	138.985	175.538	160.013	107.14	102.129
AT3G06410	AT3G06410	7.225	7.54	4.697	5.222	3.628	4.046	4.441	4.911	3.398	3.612	2.468	2.187
AT3G13810	AtIDD11	14.286	12.496	6.721	6.726	10.167	10.743	9.848	10.958	11.022	11.979	16.026	14.049
AT3G25030	AT3G25030	14.328	13.375	15.513	17.53	9.69	10.984	11.206	11.759	15.227	16.781	6.786	6.775
AT4G02540	AT4G02540	2.954	2.388	1.501	0.774	1.025	1.071	1.373	1.417	1.826	1.805	4.26	3.844
AT4G12240	AT4G12240	3.603	2.785	0.523	0.966	1.678	2.173	1.601	2.792	2.078	2.718	2.82	2.831
AT5G12440	AT5G12440	3.429	3.648	2.783	3.245	2.785	1.479	1.959	1.892	2.113	2.641	1.27	1.794
AT5G15790	AT5G15790	2.254	1.428	2.91	1.985	1.557	1.008	1.845	2.461	2.052	1.227	0.71	0.821
AT5G20220	AT5G20220	7.911	6.989	8.065	8.583	7.696	9.453	5.806	6.461	4.951	5.082	3.691	3.64
AT5G48250	AT5G48250	3.848	3.733	1.746	1.038	1.602	1.186	1.823	1.982	0.336	0.368	0.135	0.394
AT1G09530	POC1	1.584	2.291	0.428	0.552	0.407	0.851	1.27	2.182	2.924	2.137	1.933	2.316
AT1G71030	ATMYBL2	4.957	2.75	0.377	0.897	0.577	0.844	1.82	1.007	2.612	3.286	8.604	6.555
AT5G50915	AT5G50915	15.778	10.545	12.376	13.948	14.713	12.642	17.092	15.435	24.112	25.491	32.857	31.827
AT4G01840	ATKCO5	1.287	2.847	1.476	2.12	1.516	1.963	1.578	1.829	3.997	5.641	4.986	4.743
AT1G56650	ATMYB75	0.913	0.685	0.814	1.182	3.733	1.431	0.302	0.435	4.592	4.003	9.846	8.173
AT2G29500	AT2G29500	0	0.875	1.04	0.549	4.295	3.991	1.738	0.972	1.601	1.462	8.658	7.044
AT5G64860	DPE1	2.156	2.043	1.681	2.615	1.2	1.672	1.526	1.946	1.15	1.365	0.979	0.632
AT1G26570	ATUGD1	9.122	8.954	4.834	4.877	6.909	7.64	3.992	4.758	4.457	5.19	1.774	3.383
AT4G02130	GATL6	14.154	14.352	7.086	6.962	11.084	11.167	6.973	7.51	10.31	8.088	15.811	15.122
AT3G62110	AT3G62110	2.95	3.262	3.603	3.302	2.23	2.554	2.159	2.365	2.004	2.489	0.883	1.136
AT5G26670	AT5G26670	0.672	0.392	1.573	1.292	0.499	0.969	0.822	0.187	1.076	1.637	0.251	0.21
AT3G23730	XTH16	2.551	3.492	2.336	2.467	0.741	0.885	2.761	3.326	2.307	1.361	0.107	0
AT4G11290	AT4G11290	0	0.086	0.308	0.326	0.377	0.296	0.114	0.494	0.712	0.433	2.139	1.531
AT5G13900	AT5G13900	0	0	0	0	0	0	0	0	0	0	0.59	1.152
AT4G31840	ENODL15	0	0.118	0.527	0.445	0	0	0.235	0.787	0.108	0.237	0	0
AT1G65240	AT1G65240	0.548	0.616	0	0	0	0.156	0.725	0.196	0.125	0.274	0.527	0.661
AT5G62210	AT5G62210	2.58	1.307	3.707	2.126	0.777	0.271	4.167	3.733	7.605	6.31	0.261	0
AT3G53460	CP29	95.421	98.087	60.013	61.039	34.089	36.025	97.977	98.366	57.983	53.683	19.921	22.774
AT1G56010	NAC1	1.133	1.601	1.292	0.646	1.496	1.478	0.555	1.525	1.673	1.528	6.243	5.338
AT1G29460	AT1G29460	1.123	1.637	0.292	0.617	0.179	0.747	0.867	1.403	1.497	1.641	2.43	2.767
AT3G04730	IAA16	51.453	51.776	42.897	55.292	37.613	38.396	30.82	30.909	35.499	54.104	24.335	24.413
AT4G03190	ATGRH1	5.206	4.959	5.189	4.909	2.98	2.596	3.45	3.277	4.998	6.948	2.03	2.24
AT4G36110	AT4G36110	6.797	4.638	3.181	3.136	9.337	7.321	5.982	7.815	7.831	6.675	10.065	13.399
AT4G38860	AT4G38860	16.237	16.964	9.381	5.202	12.334	10.946	13.058	11.774	15.396	16.609	20.239	22.44
AT1G01500	AT1G01500	4.325	4.426	0.955	1.613	1.168	1.302	2.599	1.428	2.546	2.862	4.708	3.39
AT1G02050	LAP6	4.543	4.61	3.402	3.294	1.734	1.903	1.473	2.65	2.835	1.832	1.136	1.855
AT1G02110	AT1G02110	11.438	11.041	10.087	12.691	6.537	7.297	8.204	10.903	11.13	12.287	4.682	5.55
AT1G04910	AT1G04910	8.395	6.576	2.834	2.426	2.928	3.062	3.628	3.863	3.459	3.735	6.476	4.896
AT1G06420	AT1G06420	1.745	1.323	1.361	1.15	1.11	0.928	0.808	0.485	1.396	1.122	0.224	0.164
AT1G06570	PDS1	74.953	73.684	80.665	80.334	91.188	64.732	54.641	53.819	49.718	56.906	41.237	42.347
AT1G08315	AT1G08315	5.808	4.392	1.229	2.352	3.287	4.517	3.192	2.789	2.914	3.194	4.923	5.614
AT1G09240	NAS3	5.15	4.672	2.157	0.943	4.367	3.139	2.982	2.94	1.984	2.76	5.136	5.976
AT1G10120	AT1G10120	3.078	2.595	2.969	3.043	1.815	2.568	1.783	2.611	2.239	1.57	1.184	1.419
AT1G10490	AT1G10490	1.241	1.085	0.46	0.537	0.681	0.65	1.365	0.801	1.34	1.306	1.193	1.463
AT1G10682	AT1G10682	45.11	49.866	27.066	32.468	22.698	19.529	41.621	42.127	66.433	64.543	63.873	62.124
AT1G10910	AT1G10910	2.316	2.733	3.068	2.752	3.7	4.191	2.371	2.379	2.715	3.212	1.347	1.479
AT1G11220	AT1G11220	0.218	0.763	0.085	0.18	0.728	1.088	0.316	0.273	0.175	0	1.521	1.843
AT1G11440	AT1G11440	11.711	11.845	8.85	6.558	15.536	15.97	9.59	6.937	18.521	15.643	15.045	17.328
AT1G11910	APA1	144.514	149.123	48.337	46.568	67.775	63.98	70.961	73.211	52.196	52.689	100.352	103.707
AT1G13030	AT1G13030	1.086	1.472	0.296	0.403	0.414	0.271	0.88	1.086	1.086	1.333	1.07	1.185
AT1G13110	CYP71B7	18.331	20.402	9.017	9.016	8.156	10.369	15.922	17.096	16.472	16.192	20.751	20.081
AT1G14330	AT1G14330	3.408	3.567	1.482	1.565	1.972	2.285	2.394	3.258	2.95	2.939	3.223	4.563
AT1G14345	AT1G14345	170.19	160.362	188.658	188.089	108.689	112.213	133.769	137.99	184.259	182.144	92.74	98.513
AT1G14350	AtMYB124	4.164	3.747	4.316	4.019	3.292	3.145	4.272	5.105	5.521	5.112	2.345	1.508
AT1G16410	CYP79F1	71.892	77.108	87.451	87.158	143.194	139.324	60.806	44.849	79.102	81.934	195.058	204.458
AT1G16880	AT1G16880	67.746	65.716	74.616	78.654	70.403	66.719	45.475	43.2	49.282	52.265	34.755	38.371
AT1G17100	AT1G17100	60.983	68.684	64.105	76.981	39.324	41.375	56.379	57.569	61.042	56.682	33.787	34.275
AT1G19400	AT1G19400	69.014	69.002	59.801	57.153	55.193	61.628	40.046	40.578	39.024	35.616	28.539	29.607
AT1G19570	ATDHAR1	52.524	61.525	57.195	59.554	150.935	154.435	41.857	41.703	90.601	80.363	408.92	196.341
AT1G21080	AT1G21080	9.337	8.298	6.351	5.662	8.266	7.599	5.796	6.97	4.363	4.716	14.114	18.144
AT1G21920	AT1G21920	34.102	31.642	13.946	12.342	15.541	15.147	17.069	20.706	24.468	28.145	35.148	36.306
AT1G22070	TGA3	4.562	5.182	2.177	1.963	3.832	4.142	4.297	4.992	4.903	4.597	5.336	5.896
AT1G22650	AT1G22650	1.531	2.12	0.896	0.998	1.339	0.636	1.588	1.01	3.47	2.685	2.668	3.054
AT1G22790	AT1G22790	9.835	6.671	6.184	5.374	2.585	4.004	5.288	6.605	6.584	6.423	2.943	2.967
AT1G23080	ATPIN7	9.311	9.605	5.416	6.341	4.364	3.865	5.174	7.04	8.225	8.636	2.769	2.88
AT1G23340	AT1G23340	0.266	0.232	1.087	1.258	0.697	0.265	0.154	0.055	0.053	0.349	0	0.28
AT1G26600	CLE9	2.249	2.492	3.392	1.853	1.86	0.598	1.042	1	2.64	1.315	0.072	0.422
AT1G29590	eIF4E3	0.695	0.243	0.65	0.801	1.06	0.832	0.402	0.232	0	0.365	0	0
AT1G30260	AT1G30260	13.188	10.921	4.801	3.911	8.387	8.243	7.84	11.574	9.567	9.25	13.104	11.637
AT1G30300	AT1G30300	1.743	2.134	0.272	0.431	1.58	1.391	0.656	1.234	0.837	0.535	1.802	1.902
AT1G30630	AT1G30630	9.812	10.729	4.21	3.476	5.429	6.557	5.227	7.603	6.595	5.85	9.011	7.876
AT1G31173	MIR167D	0.149	0.13	0	0	0.071	0.519	0.086	0.371	0.951	0.586	1.643	1.151
AT1G31550	AT1G31550	5.084	2.267	2.488	2.053	4.279	4.971	2.193	1.578	2.233	2.01	7.141	8.422
AT1G31790	AT1G31790	0.718	1.02	0.21	0	0.428	1.074	0.831	0.598	0.287	0.393	0.992	1.137
AT1G32240	KAN2	4.563	7.467	5.051	6.972	5.757	5.138	4.347	5.457	3.768	5.033	2.406	2.642
AT1G32870	ANAC013	37.365	34.871	14.621	16.061	15.617	17.2	33.902	31.964	11.548	10.683	7.27	8.886
AT1G33230	AT1G33230	1.57	2.746	1.408	2.069	3.744	4.618	1.363	1.308	1.381	1.514	3.66	4.31
AT1G33510	AT1G33510	0.697	1.015	0.272	0.191	0.886	0.695	0	0	0	0	0	0
AT1G36675	AT1G36675	0	0	0	0.243	0.141	0	0.086	0.123	0.355	0.518	1.563	0.936
AT1G43190	PTB3	3.876	3.688	2.812	2.241	1.103	1.628	1.496	1.813	1.741	1.848	1.243	0.814
AT1G48420	D-CDES	3.896	3.862	3.107	3.138	4.79	4.318	3.559	3.823	4.295	4.327	9.824	8.656
AT1G49320	ATUSPL1	0.207	0.181	0	0	0.296	0.309	1.256	0.172	0.331	0.272	0.894	1.455
AT1G50040	AT1G50040	0.96	1.034	0.576	0.487	0.141	0	0.855	0.677	1.714	1.36	2.983	3.536
AT1G53060	AT1G53060	0.327	0.572	1.02	0.539	0.312	0.652	0.758	0.545	0.916	0.86	0	0
AT1G53240	mMDH1	13.246	14.07	11.009	11.043	8.876	7.785	15.295	12.876	15.834	9.955	31.692	32.753
AT1G53540	AT1G53540	2.576	2.736	0	0.455	2.282	2.202	1.918	0.92	0	0.323	3.007	3.368
AT1G53590	NTMC2T6.1	8.144	8.628	2.753	4.287	5.913	6.272	7.231	7.539	7.348	5.752	7.439	7.167
AT1G53903	AT1G53903	0.189	0.165	0.737	0.778	5.948	3.015	0	0	0.907	0.331	5.632	6.784
AT1G54020	AT1G54020	0	0	0.068	0	0	0	0	0	0	0	0.667	0.366
AT1G54100	ALDH7B4	1.914	2.12	0.448	0.315	0.852	1.718	1.034	1.01	1.225	1.174	1.748	1.796
AT1G57850	AT1G57850	0	0	0	0	0.954	0.249	0	0	0	0	1.081	0.88
AT1G58220	AT1G58220	3.844	3.894	1.105	1.734	1.699	1.049	1.992	2.798	2.234	2.413	3.249	3.334
AT1G58270	ZW9	1.035	0.766	0.186	0	0.912	1.033	0.692	0.664	1.848	1.257	2.565	3.925
AT1G58440	XF1	4.033	3.472	2.802	4.309	3.486	4.022	2.846	1.732	5.999	5.912	6.756	8.607
AT1G59930	AT1G59930	0	0	0	0	1.14	1.49	0.346	0.747	0.478	0	3.735	1.893
AT1G61760	AT1G61760	0.706	0.927	1.653	1.164	0.337	0.352	0.511	0.294	0.283	0.31	0.34	0
AT1G64355	AT1G64355	9.078	11.795	12.704	11.879	14.264	16.245	6.262	8.787	8.438	11.588	6.162	5.452
AT1G64500	AT1G64500	566.76	569.927	543.638	578.956	420.885	422.964	444.722	454.233	412.655	415.131	251.748	258.339
AT1G67900	AT1G67900	28.503	29.954	14.076	14.066	24.546	24.014	12.055	12.968	27.631	25.631	31.852	36.198
AT1G68670	AT1G68670	23.196	23.914	14.745	13.278	28.378	29.294	14.696	17.569	25.428	25.026	58.441	38.389
AT1G69523	AT1G69523	1.815	1.19	1.84	2.467	1.385	0.905	0.788	1.058	1.887	1.75	0.523	1.022
AT1G70160	AT1G70160	19.041	21.006	5.581	7.494	8.099	7.681	13.519	11.469	7.569	7.975	12.945	14.174
AT1G70470	AT1G70470	8.727	5.998	3.161	3.21	1.784	1.71	3.61	2.597	2.992	3.416	0.824	1.426
AT1G70940	PIN3	71.68	72.263	43.467	43.113	22.187	25.423	31.002	28.446	38.37	46.086	20.351	20.73
AT1G71240	AT1G71240	1.827	2.299	0.626	0.661	1.02	1.377	0.98	1.076	1.355	1.289	1.457	1.6
AT1G72820	AT1G72820	8.032	7.026	1.605	3.117	4.813	5.164	2.883	3.65	5.63	6.228	8.904	7.478
AT1G73320	AT1G73320	0.55	0.401	0.786	0.83	0.35	0.366	0.265	0.305	0.367	0.08	0.088	0.194
AT1G73655	AT1G73655	28.151	25.24	31.29	23.309	18.53	21.058	17.36	19.35	24.438	20.98	12.519	15.559
AT1G75550	AT1G75550	4.258	7.242	6.089	6.431	3.385	3.303	5.205	4.73	10.409	7.674	0.796	2.665
AT1G76260	DWA2	0	0	0	0	0	0	0.098	0.07	0.067	0	0.567	0.415
AT1G76870	AT1G76870	4.736	2.882	2.168	2.714	2.161	1.13	0.894	1.115	0.577	1.354	0.544	0.435
AT1G77885	AT1G77885	6.401	7.199	6.598	5.65	9.814	10.83	5.56	5.809	9.054	6.013	16.432	20.521
AT1G78460	AT1G78460	6.104	5.566	2.735	1.712	2.973	1.684	1.654	2.272	5.299	5.466	7.68	8.046
AT1G78476	AT1G78476	1.121	0.654	0.146	0.77	0.891	1.491	1.082	1.09	1.645	1.475	2.246	2.368
AT1G78995	AT1G78995	117.153	109.584	121.449	125.101	104.667	104.489	88.086	84.992	142.307	98.373	60.628	64.94
AT1G80440	AT1G80440	1.302	2.776	0.127	0.268	0.311	0.081	2.168	1.898	1.302	0.143	3.521	3.38
AT1G80480	PTAC17	25.588	24.99	11.908	12.936	7.767	10.005	18.479	20.35	9.655	12.875	6.361	6.398
AT1G80860	ATPLMT	12.294	10.253	4.683	3.062	4.773	4.847	6.953	6.074	6.29	6.893	9.003	9.058
AT2G02990	RNS1	0	0	0	0	0	0	0.066	0	0	0.2	0.494	0.643
AT2G03310	AT2G03310	3.809	2.345	0.66	1.86	1.48	2.533	2.369	3.174	6.096	3.587	6.58	6.059
AT2G05260	AT2G05260	2.507	3.403	1.214	1.353	3.216	2.759	2.653	1.801	2.974	3.259	3.907	4.565
AT2G05540	AT2G05540	26.178	22.347	9.471	6.106	14.592	13.526	10.501	9.723	4.29	7.743	19.182	19.874
AT2G06255	ELF4-L3	2.713	2.373	0	0.419	2.75	2.199	0.687	0.706	0.407	0.297	3.995	2.03
AT2G07723	AT2G07723	0.874	1.395	1.524	1.949	1.423	2.411	1.608	1.885	2.099	2.661	4.154	3.911
AT2G22510	AT2G22510	0.163	0	0	0	0	0.162	0	0	0.13	0	1.486	0.802
AT2G23840	AT2G23840	5.155	2.878	0.855	1.898	4.917	3.938	2.286	1.828	3.422	3.943	5.379	5.483
AT2G25200	AT2G25200	0.61	0.712	0.476	0.168	0.873	0.507	1.296	2.119	1.791	1.427	4.255	6.088
AT2G25470	AtRLP21	0.085	0.074	0.066	0	0.081	0.212	0.049	0.035	0	0.074	0.776	1.136
AT2G27385	AT2G27385	14.76	12.628	12.399	10.691	10.367	7.442	12.304	12.028	11.55	11.804	6.239	4.225
AT2G28080	AT2G28080	12.907	12.808	10.88	9.833	8.01	7.336	16.234	16.189	10.771	9.857	5.038	5.081
AT2G29670	AT2G29670	29.68	29.893	12.679	13.94	23.656	22.741	26.47	16.501	20.773	21.256	26.992	41.519
AT2G30210	LAC3	0	0	0	0	0	0	0	0	0	0	0.168	0.164
AT2G31560	AT2G31560	118.81	104.196	98.8	101.161	77.538	68.861	87.577	87.603	70.744	75.469	44.914	48.682
AT2G31810	AT2G31810	20.767	21.402	12.149	14.222	12.753	10.162	12.514	10.868	8.775	7.568	5.648	5.529
AT2G33250	AT2G33250	67.411	65.52	76.147	78.988	54.066	49.554	53.637	49.3	57.93	61.842	38.773	36.475
AT2G33400	AT2G33400	2.501	1.724	1.714	2.373	1.952	2.192	1.712	1.705	4.245	4.253	0.984	0.64
AT2G33585	AT2G33585	15.491	12.222	11.965	13.763	11.59	11.663	11.52	8.984	11.422	13.05	5.695	6.416
AT2G34655	AT2G34655	4.585	4.126	1.839	2.051	2.5	2.744	2.579	1.965	1.258	1.264	4.472	5.534
AT2G35060	KUP11	12.514	13.989	6.695	7.258	9.093	9.462	8.946	9.636	9.145	9.308	17.202	17.43
AT2G35070	AT2G35070	1.048	0.655	0	0	0.429	0.448	0.694	0.749	0	0.394	2.376	3.374
AT2G36650	AT2G36650	1.786	2.343	1.045	0.662	1.193	0.98	0.414	0.744	0.572	0.47	0.129	0
AT2G37200	AT2G37200	15.691	13.584	5.047	4.798	6.635	12.584	7.587	7.817	7.765	9.503	11.122	13.553
AT2G38530	LTP2	0.178	1.09	1.943	2.346	0.339	0.355	0	0.593	3.986	3.432	8.042	10.774
AT2G38690	AT2G38690	0	0.112	0	0	0	0	0	0	0	0	0.429	0.359
AT2G39800	ATP5CS	55.767	58.286	10.15	11.469	33.181	33.29	29.685	28.119	18.542	18.218	36.862	87.689
AT2G40370	LAC5	0	0	0	0	0	0	0	0	0	0	0.418	0.377
AT2G41475	AT2G41475	4.967	4.729	3.875	3.972	7.526	11.22	3.638	5.599	6.078	4.868	11.941	12.344
AT2G41870	AT2G41870	61.483	55.107	25.254	28.185	63.901	67.923	42.529	44.648	59.209	60.34	139.29	75.74
AT2G42247	AT2G42247	3.443	3.414	1.671	0.946	1.606	2.213	2.348	2.741	2.816	2.751	3.311	3.179
AT2G43150	AT2G43150	16.738	12.948	12.523	13.415	19.226	14.196	13.78	15.559	18.494	16.773	36.844	36.076
AT2G43530	AT2G43530	2.618	3.955	3.341	4.117	9.307	14.24	4.134	2.776	8.187	8.554	26.428	33.675
AT2G43550	AT2G43550	2.805	3.505	4.845	4.127	12.042	11.791	2.204	2.504	4.649	1.932	16.955	12.837
AT2G43580	AT2G43580	0.243	0.106	0	0	0	0	0	0.506	0.583	0.32	1.87	2.652
AT2G43750	OASB	61.498	53.729	43.078	43.259	36.973	45.513	30.317	30.592	41.95	39.083	22.521	18.777
AT2G44670	AT2G44670	293.234	299.956	206.691	187.233	138.606	126.492	117.753	110.84	157.609	162.919	82.097	84.921
AT2G47450	CAO	378.157	377.571	391.15	394.205	256.55	261.17	337.777	344.673	541.549	541.774	313.64	320.953
AT2G47930	AGP26	11.298	15.93	16.836	13.893	14.156	12.95	11.131	9.554	21.317	24.839	5.837	5.936
AT3G07350	AT3G07350	1.171	1.654	0.14	0.445	3.264	1.347	0.73	0.45	0.576	0.237	3.377	3.931
AT3G09070	AT3G09070	8.724	7.841	10.021	9.636	6.311	6.502	6.69	6.949	10.279	10.297	4.425	4.556
AT3G10680	AT3G10680	6.07	6.655	4.23	4.868	1.621	3.31	4.64	5.057	6.281	8.516	2.023	2.336
AT3G11660	NHL1	111.908	117.92	68.005	72.89	151.364	147.747	133.462	144.47	106.825	102.644	161.93	169.085
AT3G11690	AT3G11690	5.517	4.127	3.056	2.372	5.416	5.263	5.325	3.331	5.246	4.627	8.65	8.67
AT3G11964	AT3G11964	2.346	2.657	0.735	0.984	0.659	0.94	2.123	1.344	1.676	1.322	1.984	1.917
AT3G12145	FLR1	8.146	9.723	7.81	8.319	12.385	12.102	7.026	5.444	6.857	6.919	16.686	17.982
AT3G12710	AT3G12710	9.246	9.876	7.004	5.493	4.41	4.611	4.221	6.444	6.473	7.171	1.539	1.69
AT3G13965	AT3G13965	6.812	7.283	5.461	6.392	3.249	3.02	3.397	4.415	4.088	5.309	2.275	3.198
AT3G14630	CYP72A9	0.078	0.137	0	0	0.074	0.389	0.045	0	0	0	0.488	0.275
AT3G15060	AtRABA1g	16.257	10.637	7.011	5.336	8.574	10.546	3.444	4.074	4.124	3.013	2.033	2.326
AT3G15350	AT3G15350	9.287	9.345	2.936	3.751	4.864	6.054	5.413	5.664	4.371	4.95	7.092	7.906
AT3G15354	SPA3	32.657	32.432	32.516	31.59	19.645	25.751	22.181	21.415	21.579	19.437	16.477	16.203
AT3G15790	MBD11	34.192	32.38	32.492	37.975	68.699	59.05	40.766	42.101	60.282	55.271	75.116	72.717
AT3G16050	PDX1.2	8.812	9.219	7.278	6.548	7.17	5.687	5.703	4.966	6.152	3.257	3.364	3.284
AT3G19002	AT3G19002	0.118	0.103	0	0	0	0	0	0	0	0	0.511	0.499
AT3G19553	AT3G19553	4.614	5.727	2.383	4.264	1.963	4.54	5.127	4.156	6.535	6.123	7.525	8.209
AT3G20960	CYP705A33	2.937	2.899	0.94	0.434	1.724	1.427	2.093	1.694	0.723	1.387	2.752	2.386
AT3G21460	AT3G21460	8.915	10.882	2.911	3.416	2.769	9.099	6.123	8.465	12.11	11.271	13.757	15.036
AT3G21760	HYR1	111.495	113.129	112.763	112.682	101.337	99.648	91.07	88.39	88.869	90.494	51.546	47.505
AT3G22121	AT3G22121	0.683	0.896	0.666	0.422	0	0	1.385	0.996	1.093	1.048	0	0
AT3G22430	AT3G22430	6.95	6.755	2.27	2.594	4.307	4.384	3.199	3.514	3.897	3.073	4.941	5.855
AT3G22620	AT3G22620	0.275	0.721	0	0	0	0	0.795	0.229	0.879	0.241	1.255	2.224
AT3G22968	CPuORF59	25.507	25.815	20.809	22.74	29.505	39.942	33.714	24.588	34.605	28.415	48.728	62.768
AT3G22970	AT3G22970	25.507	25.815	20.809	22.74	29.505	39.942	33.714	24.588	34.605	28.415	48.728	62.768
AT3G23760	AT3G23760	2.699	2.222	2.6	3.924	1.666	1.9	1.655	2.248	2.286	2.366	1.145	1.229
AT3G24350	SYP32	7.457	6.125	1.986	3.072	3.383	3.809	4.95	5.001	2.91	2.551	5.421	5.186
AT3G24430	HCF101	5.649	5.871	6.065	6.241	3.867	4.838	4.733	5.371	4.998	4.079	2.684	1.965
AT3G24750	AT3G24750	1.721	0.968	1.15	1.62	0.234	1.594	0	0.205	0	0	0	0
AT3G24760	AT3G24760	5.119	4.694	2.512	3.673	4.095	4.694	3.251	3.715	1.916	1.665	1.31	0.814
AT3G25710	BHLH32	7.768	6.869	4.874	5.356	5.235	6.4	2.836	3.869	2.432	2.369	1.989	0.713
AT3G25760	AOC1	0.477	0.94	7.354	8.357	65.345	70.701	1.313	2.088	8.211	10.568	156.924	73.518
AT3G26710	CCB1	9.521	11.289	12.542	10.284	9.789	10.445	10.046	10.4	7.363	8.162	6.51	4.841
AT3G28140	AT3G28140	1.315	1.15	0.798	1.444	1.812	2.331	0.761	0.243	1.169	1.409	3.512	3.6
AT3G45060	ATNRT2.6	0	0	0	0	0.248	0.13	0.226	0	0.312	0.114	1	0.64
AT3G45680	AT3G45680	0.705	0.672	0.65	0.422	0.672	0.703	0.445	0.534	1.128	1.292	1.355	1.759
AT3G46320	AT3G46320	2.532	2.215	1.077	0.758	1.537	2.984	4.531	4.41	4.419	5.65	5.975	4.051
AT3G48000	ALDH2B4	21.838	22.425	15.831	17.209	27.173	24.799	15.36	63.731	23.597	20.864	128.447	128.182
AT3G48280	CYP71A25	2.386	2.277	3.158	2.323	4.414	4.903	1.34	2.229	2.892	2.282	1.182	1.069
AT3G49900	AT3G49900	1.841	1.946	1.855	2.212	1.391	1.071	1.821	2.109	3.192	3.229	0.811	1.026
AT3G50630	KRP2	11.447	19.6	13.963	14.347	13.359	15.546	11.705	10.856	18.609	16.55	5.386	5.144
AT3G50740	UGT72E1	7.538	6.291	5.394	4.102	5.211	4.828	5.045	4.782	6.529	7.64	12.335	13.584
AT3G50840	AT3G50840	1.564	1.27	2.004	2.024	2.237	1.671	2.134	1.861	3.887	4.308	6.685	4.836
AT3G51660	AT3G51660	6.878	4.32	0.688	0.145	1.514	5.277	2.451	4.114	1.411	1.082	6.359	5.588
AT3G53668	CPuORF51	4.434	4.327	2.328	2.389	3.823	3.657	3.555	3.695	4.298	3.29	5.658	5.884
AT3G53670	AT3G53670	4.434	4.327	2.328	2.389	3.823	3.657	3.555	3.695	4.298	3.29	5.658	5.884
AT3G53800	Fes1B	0	0	0.069	0.146	0.169	0.353	0.103	0.148	0.425	0.544	0.809	0.624
AT3G55060	AT3G55060	1.013	0.716	0.699	0.899	0.409	0.311	0.993	0.649	0.81	0.786	0.281	0.274
AT3G55560	AHL15	1.051	1.707	0.059	0.433	2.149	1.797	0.869	0.688	1.922	3.62	4.692	4.863
AT3G56210	AT3G56210	1.596	1.675	0.56	0.197	1.218	0.955	0.878	1.729	0.638	0.56	2.379	1.966
AT3G56300	AT3G56300	5.19	6.881	3.036	4.544	3.017	2.508	1.644	1.824	2.985	4.978	0.975	1.199
AT3G57090	BIGYIN	13.408	10.072	3.638	3.362	6.395	5.96	6.076	8.379	5.597	3.834	9.74	7.696
AT3G57800	AT3G57800	7.414	6.313	5.732	5.784	3.505	3.665	4.673	3.772	5.197	5.12	3.502	2.264
AT3G58620	TTL4	0.935	0.636	0.446	1.112	2.378	1.916	0.661	0.692	0.872	1.138	3.32	2.778
AT3G58850	PAR2	6.455	8.117	5.35	5.651	4.618	2.817	4.906	4.706	6.617	4.952	1.552	2.556
AT3G59980	AT3G59980	28.057	23.745	21.253	18.276	20.291	19.902	16.657	17.132	13.291	17.052	8.815	9.271
AT3G60830	ATARP7	9.004	8.35	5.386	5.02	3.423	3.916	4.312	5.753	5.092	5.164	2.702	2.622
AT3G62650	AT3G62650	97.331	91.812	32.334	30.327	44.764	39.856	57.128	58.99	58.239	57.862	67.603	71.679
AT3G63445	AT3G63445	7.678	7.976	4.064	5.931	2.289	3.282	3.612	3.313	3.565	3.967	1.912	2.703
AT4G00150	HAM3	28.434	26.521	19.774	17.405	14.434	15.604	15.076	12.987	12.38	10.863	10.706	8.04
AT4G02710	AT4G02710	7.719	8.227	2.783	2.458	2.073	1.941	3.963	4.918	1.946	2.303	1.138	1.507
AT4G03520	ATHM2	146.959	151.913	164.649	163.276	122.837	126.755	110.275	118.571	124.187	133.264	69.539	80.757
AT4G04200	AT4G04200	6.44	6.699	2.172	0.86	2.822	2.951	4.334	3.48	4.456	3.662	4.268	5.514
AT4G04830	MSRB5	2.641	2.773	2.06	2.611	5.04	5.972	1.53	2.201	1.973	1.853	5.673	4.959
AT4G05440	EDA35	9.766	11.096	4.115	3.884	5.247	6.606	6.435	8.605	6.916	6.398	8.312	9.642
AT4G05540	AT4G05540	0.634	0.655	0	0.142	0.33	0.804	0.333	0.192	0.23	0.303	0.748	0.933
AT4G05590	AT4G05590	1.196	0.598	0.133	0.141	0.326	0.341	0.396	0.712	0.273	0.599	1.807	1.924
AT4G08940	AT4G08940	0.937	0.969	0.465	1.404	1.788	1.445	1.48	1.562	1.364	1.868	2.909	3.18
AT4G09950	AT4G09950	0.708	0.619	0.828	0.874	0.337	0.47	0.819	0.295	0.849	1.137	0.113	0.083
AT4G10290	AT4G10290	0	0	0	0.307	0.178	0	0	0	0.149	0	1.704	1.576
AT4G11000	AT4G11000	0.391	0.598	0.838	0.724	1.77	1.071	1.922	2.847	1.25	0.942	3.756	3.781
AT4G11090	TBL23	4.92	3.586	2.686	2.635	5.241	4.825	2.849	3.074	5.051	5.536	5.44	6.87
AT4G13345	MEE55	1.315	0.993	1.259	1.379	0.798	0.715	0.692	0.896	0.526	1.153	0.46	0.379
AT4G13493	MIR850A	0	0	0	1.333	1.029	0	4.373	2.697	2.59	2.838	5.706	6.836
AT4G13750	NOV	0.636	0.758	0.372	0.381	0.482	0.447	0.669	0.806	0.798	0.849	1.049	0.814
AT4G13992	AT4G13992	0.556	0.865	0.675	1.018	0.59	0.493	0.716	0.721	0.692	1.301	0.119	0
AT4G14380	AT4G14380	2.013	1.346	1.201	0.78	1.129	0.59	0.686	0.592	1.042	1.661	0.114	0
AT4G14500	AT4G14500	7.687	7.373	2.788	2.056	3.538	4.641	5.076	5	3.669	4.198	4.701	5.934
AT4G15090	FAR1	2.943	1.964	1.722	2.871	2.438	2.549	2.04	1.516	2.076	2.41	1.638	1.445
AT4G15165	AT4G15165	0.263	0.459	0	0	0.251	0.131	0.152	0.438	0	0.115	0.568	0.74
AT4G16442	AT4G16442	1.954	1.587	1.96	1.035	2.264	2.924	3.476	3.024	3.798	3.427	4.698	3.931
AT4G16540	AT4G16540	0.853	0.448	0.798	1.265	0.814	1.701	0.593	0.284	0.409	0.299	0	0.12
AT4G19180	AT4G19180	5.023	5.114	2.094	1.927	1.652	2.289	2.382	3.103	3.292	3.683	4.747	5.427
AT4G20170	AT4G20170	54.973	51.227	61.171	65.103	73.099	70.222	43.817	44.955	42.165	37.291	29.968	30.787
AT4G21910	AT4G21910	8.803	9.354	8.064	8.81	14.033	14.436	8.005	8.614	10.352	8.495	21.644	21.255
AT4G22360	AT4G22360	4.629	4.61	1.889	2.464	3.261	2.699	3.382	2.195	3.419	2.872	4.349	4.864
AT4G24130	AT4G24130	2.219	2.219	0.866	0.522	3.327	1.581	0.275	0.66	3.552	2.641	5.183	4.576
AT4G24240	WRKY7	5.466	4.088	5.499	4.373	6.045	7.111	2.936	3.102	3.169	3.264	2.285	2.454
AT4G27710	CYP709B3	16.21	15.837	6.73	5.977	9.602	10.821	12.338	10.565	12.812	14.499	19.201	19.005
AT4G27870	AT4G27870	5.519	5.605	2.846	3.198	4.997	5.365	5.227	4.637	3.742	2.912	8.32	7.903
AT4G30350	AT4G30350	26.415	22.816	16.754	18.09	28.186	30.976	25.002	25.477	10.523	10.272	5.81	6.692
AT4G30450	AT4G30450	6.246	6.267	5.445	2.119	7.535	7.329	3.936	5.051	8.084	9.019	8.92	9.959
AT4G30460	AT4G30460	49.686	46.631	39.66	39.145	73.239	76.14	36.069	34.518	70.583	70.11	106.977	105.355
AT4G30530	AT4G30530	284.645	300.628	334.485	330.257	451.167	453.5	234.595	147.068	468.146	260.614	787.078	779.101
AT4G31500	CYP83B1	217.941	202.833	108.82	109.985	213.575	209.328	140.561	134.222	140.099	147.479	232.461	239.401
AT4G33040	AT4G33040	11.148	9.616	8.092	8.036	13.145	13.744	13.986	13.416	7.309	5.159	3.722	4.578
AT4G34280	AT4G34280	2.404	3.235	3.137	2.856	1.852	1.014	2.008	1.926	1.479	1.581	1.356	1.855
AT4G34740	ATASE2	10.357	11.549	11.541	9.892	8.414	9.422	7.645	7.87	6.556	7.983	3.338	4.688
AT4G34950	AT4G34950	28.862	27.656	19.056	17.316	29.932	27.83	22.85	21.901	24.433	25.778	39.556	40.64
AT4G37190	AT4G37190	4.524	3.289	1.1	1.791	1.738	2.227	1.871	1.762	2.727	2.473	4.718	4.675
AT4G38080	AT4G38080	0.184	0.482	0.716	0.454	0.526	0.183	0.638	0	0	0.161	6.182	6.337
AT4G38160	pde191	8.39	8.534	9.817	9.324	6.98	5.936	6.045	6.015	6.869	7.87	4.55	4.808
AT4G38530	ATPLC1	0.788	0.632	0.973	0.595	0.313	0.262	1.14	0.492	1.208	3.166	0.189	0.324
AT4G39190	AT4G39190	13.876	14.863	13.4	14.154	9.725	10.168	11.916	10.774	14.123	16.221	5.083	9.437
AT4G39980	DHS1	6.837	6.851	7.515	7.425	9.902	9.919	5.975	5.852	10.742	12.862	17.722	16.28
AT5G01040	LAC8	0.058	0.152	0.272	0.527	0	0	0.067	0	0	0	0	0.041
AT5G01370	ACI1	4.448	3.821	4.585	3.599	2.425	2.614	3.219	2.779	5.338	5.571	1.757	2.237
AT5G02480	AT5G02480	59.305	54.051	38.899	42.13	34.022	30.915	31.932	34.406	40.508	40.433	20.488	21.752
AT5G02620	ANK1	25.258	20.464	9.575	9.213	11.894	14.23	14.067	14.94	16.455	19.328	22.649	20.996
AT5G03406	AT5G03406	0.64	0.64	0	0.075	0.174	0.182	0.476	0.305	0.439	0.561	0.44	0.708
AT5G04890	RTM2	17.552	15.095	8.23	9.586	9.313	7.376	9.821	10.352	9.704	11.931	5.357	3.541
AT5G05850	PIRL1	1.589	1.89	1.14	1.466	2.243	2.789	1.03	1.324	2.695	2.786	2.75	3.042
AT5G06810	AT5G06810	2.436	2.831	0.977	1.061	1.826	2.395	1.914	1.885	1.893	1.77	2.61	2.67
AT5G07990	CYP75B1	1.169	0.966	1.622	1.231	0.744	0.648	0.752	0.541	0.832	1.31	0.406	0.503
AT5G08490	AT5G08490	0.094	0.164	0.146	0.385	0	0	0.135	0.273	0.037	0.041	0	0
AT5G09520	AT5G09520	0	0	0	0	0	0	0	0	0	0.37	1.319	2.08
AT5G09530	AT5G09530	0	0.407	0.423	0.255	1.183	0.696	0.269	0.258	2.357	0.952	24.187	24.068
AT5G09790	SDG15	1.404	1.074	0.274	0.434	1.004	1.4	1.067	1.243	0.491	0.615	1.307	1.359
AT5G10300	ATMES5	2.529	0.948	0.845	0.794	2.642	2.642	1.395	0.903	2.023	1.795	5.906	5.596
AT5G13110	G6PD2	7.338	6.518	5.196	5.674	3.662	3.997	4.74	5.267	5.736	6.484	1.547	2.305
AT5G14550	AT5G14550	3.162	4.178	1.207	1.441	0.642	0.671	0.974	0.841	0.969	0.944	0.291	0.379
AT5G15500	AT5G15500	2.744	2.343	0.51	0.323	1.683	0.977	0.983	1.633	1.463	2.406	2.324	2.944
AT5G15948	CPuORF10	269.796	268.236	214.265	214.973	260.149	265.855	135.501	145.907	159.117	158.65	97.302	95.955
AT5G15950	AT5G15950	275.905	274.717	219.835	220.688	266.774	273.415	139.37	150.242	163.79	163.305	100.193	98.758
AT5G16560	KAN	2.389	2.039	1.227	1.248	3.113	2.383	2.227	1.893	2.704	3.116	3.838	3.487
AT5G17170	ENH1	66.558	62.151	70.009	64.132	67.081	65.966	39.146	40.741	47.567	50.936	33.356	32.442
AT5G18240	ATMYR1	22.389	21.994	16.637	15.943	10.645	12.468	10.102	10.062	14.975	14.49	7.708	7.359
AT5G19150	AT5G19150	4.692	6.613	4.338	4.367	3.481	3.813	3.774	3.041	2.85	3.352	2.423	2.019
AT5G19780	TUA5	80.074	75.391	70.709	64.613	36.228	37.672	46.964	43.142	60.66	60.213	27.108	23.595
AT5G20790	AT5G20790	14.422	12.195	6.125	4.093	3.21	2.877	9	8.01	1.667	1.967	1.618	0.903
AT5G20900	JAZ12	60.105	60.487	18.065	21.171	39.347	36.189	37.614	37.765	33.001	31.33	50.903	53.344
AT5G20920	EMB1401	0.797	1.134	0.156	0.246	0.095	0.597	0.577	0.747	0.08	0.175	6.949	8.071
AT5G22500	FAR1	0	0.059	0.052	0	0.064	0.067	0.116	0	0	0.059	0.613	1.18
AT5G23010	MAM1	91.913	88.181	75.459	78.963	129.844	136.992	48.232	46.821	70.56	69.646	172.52	173.117
AT5G24160	SQE6	0.725	0.865	0.308	0.706	0.503	0.854	0.649	0.549	1.265	1.04	1.616	1.67
AT5G24390	AT5G24390	0.693	0.933	0.582	0.703	0.559	0.266	0.463	0.577	0.299	0.421	0.103	0.188
AT5G24850	CRY3	3.265	2.915	3.327	3.075	0.954	1.795	1.698	2.832	1.813	2.279	0.897	0.798
AT5G25450	AT5G25450	0.461	0.907	0	0	0.879	0.574	0	0	0.092	0.202	1.44	0.568
AT5G27930	AT5G27930	7.545	8.153	2.908	3.364	2.964	3.63	7.351	6.804	4.546	3.814	9.603	10.187
AT5G32197	AT5G32197	0	0	0	0	0	0	0	0	0	0	0.236	0.172
AT5G35480	AT5G35480	78.919	66.978	45.58	31.818	52.86	40.863	46.476	38.892	68.785	67.134	78.309	91.03
AT5G35790	G6PD1	21.3	21.361	14.321	12.556	21.292	11.31	15.044	15.847	23.954	23.673	46.501	47.312
AT5G37440	AT5G37440	2.281	1.388	0.309	0.327	0.189	0.396	0.747	1.157	1.111	1.044	1.431	1.536
AT5G37660	PDLP7	2.962	3.146	2.805	3.573	1.211	1.477	3.43	4.231	4.063	3.617	1.119	1.49
AT5G42800	DFR	0.966	1.459	0.205	0.217	0.084	0	0	0	0.07	0.077	0	0
AT5G43440	AT5G43440	5.257	3.367	1.464	1.16	2.239	2.528	1.685	3.363	3.23	3.128	6.093	6.345
AT5G43730	AT5G43730	1.257	1.668	0.575	0.393	0.992	0.908	0.778	1.119	1.11	0.912	1.896	1.495
AT5G44060	AT5G44060	13.099	11.922	9.083	10.683	20.448	21.115	8.352	11.686	11.751	19.839	25.51	22.731
AT5G44340	TUB4	90.067	86.812	79.118	86.706	59.12	56.813	64.661	68.454	80.25	84.23	41.572	41.447
AT5G44572	AT5G44572	3.33	2.719	1.385	2.378	4.447	5.093	2.185	1.665	1.599	1.363	8.646	8.91
AT5G45480	AT5G45480	18.679	19.516	6.289	6.346	10.052	9.872	13.474	13.967	8.367	7.769	12.953	14.584
AT5G45600	GAS41	4.188	4.468	1.912	1.515	7.406	4.687	2.425	2.809	4.577	2.239	5.157	5.898
AT5G46630	AT5G46630	27.073	25.582	8.362	6.261	11.133	2.707	15.363	13.851	1.086	1.13	1.011	1.577
AT5G47330	AT5G47330	0.423	0.185	0.33	0.261	0.908	0.739	0.061	0.088	0.508	0.093	2.034	2.234
AT5G48485	DIR1	20.461	21.551	11.563	7.913	8.365	5.831	9.672	5.393	9.522	10.252	3.513	3.969
AT5G48545	HINT3	4.39	2.64	3.852	5.086	3.403	3.831	3.098	2.4	1.976	2.646	1.385	1.062
AT5G48830	AT5G48830	2.152	1.883	2.544	2.149	1.555	1.041	2.002	2.717	1.878	2.116	0.847	1.056
AT5G49740	ATFRO7	45.763	40.44	17.994	18.005	25.837	21.797	23.228	24.161	26.975	25.795	37.157	38.27
AT5G50110	AT5G50110	4.216	4.098	3.563	4.631	4.692	5.607	4.476	4.586	5.153	5.647	2.252	1.567
AT5G50240	AtPIMT2	6.854	6.585	7.538	7.498	5.145	3.25	6.897	5.149	3.776	6.995	2.917	2.69
AT5G50260	AT5G50260	0	0	0	0.064	0	0	0	0	0.124	0.136	0.372	0.381
AT5G51640	YLS7	6.189	4.787	1.067	3.006	5.22	5.588	3.961	5.645	2.45	3.199	6.515	5.366
AT5G51910	AT5G51910	1.238	0.361	0.483	0.17	0.394	0.411	0.717	0.516	2.475	1.537	2.033	2.396
AT5G53110	AT5G53110	1.284	1.123	0.143	0.302	0.437	0.915	1.221	1.681	0.66	1.367	1.367	1.808
AT5G54930	AT5G54930	11.881	11.567	12.732	11.575	10.052	13.395	11.246	11.534	9.01	8.062	3.527	4.291
AT5G55380	AT5G55380	3.273	2.945	3.647	4.468	1.427	1.212	2.599	1.48	3.666	4.345	0.809	1.843
AT5G55580	AT5G55580	3.566	3.167	3.509	3.797	3.245	2.244	2.446	2.377	2.853	2.068	1.583	2.009
AT5G56100	AT5G56100	8.048	8.186	2.628	1.542	5.713	3.547	3.793	2.651	3.594	5.087	7.918	8.697
AT5G56760	SAT-52	36.181	38.826	25.986	21.012	40.55	52.551	23.183	25.532	26.18	25.829	51.14	49.485
AT5G57080	AT5G57080	5.677	7.173	3.936	3.118	0	0	8.036	7.358	0	1.106	0	0.444
AT5G57130	AT5G57130	2.838	2.745	1.354	1.843	1.847	1.398	1.431	1.474	2.297	2.312	0.53	0.635
AT5G57150	AT5G57150	0.973	0.958	0	0.1	1.044	0.849	0.211	0.304	0.097	0.533	0.819	1.456
AT5G57790	AT5G57790	1.525	1.334	0.529	0.14	1.132	0.93	0.491	0.565	1.22	1.04	1.222	1.491
AT5G58670	ATPLC1	0.73	1.383	0.711	0.701	1.45	1.334	0.986	0.608	1.654	2.452	4.151	4.066
AT5G58700	ATPLC4	0.843	1.212	0.329	0.347	0.575	1.202	0.488	0.602	0.916	0.581	1.622	1.4
AT5G59080	AT5G59080	6.045	5.534	0.877	0.811	3.889	2.664	8.304	3.28	1.462	2.096	7.3	7.127
AT5G61010	ATEXO70E2	18.142	17.113	6.945	6.302	11.724	12.841	13.361	14.384	11.405	9.346	17.525	17.453
AT5G61170	AT5G61170	26.984	30.756	8.802	11.183	7.488	4.893	20.455	19.212	16.356	14.625	36.09	39.723
AT5G61520	AT5G61520	3.561	4.963	1.365	1.591	1.9	1.565	4.125	3.319	2.608	1.482	3.483	4.59
AT5G61890	AT5G61890	0	0	0.102	0	0	0	0.302	0.218	0	0	1.444	1.011
AT5G62165	AGL42	3.497	3.154	2.046	2.431	1.668	1.417	1.202	1.275	3.06	2.874	0.578	0.077
AT5G63350	AT5G63350	5.437	4.316	3.377	3.816	2.882	4.318	2.799	3.523	2.659	1.236	1.356	1.134
AT5G64300	ATGCH	48.058	48.926	33.105	32.581	25.739	24.312	38.457	36.519	23.441	25.231	16.953	15.165
AT5G64710	AT5G64710	0.473	0.414	0.067	0.142	0.082	0.086	0.299	0.143	0.207	0.264	0.538	1.03
AT5G65010	ASN2	29.56	16.986	30.114	18.894	14.786	10.517	24.457	13.97	13.231	21.977	8.283	5.071
AT5G65310	ATHB5	19.317	19.571	22.322	19.558	13.898	16.282	17.437	13.981	33.981	32.277	10.632	10.257
AT5G66920	sks17	4.214	3.532	4.474	3.423	2.066	3.619	2.542	2.828	4.449	3.489	1.407	1.566
AT5G67270	ATEB1C	0.094	0.082	0.368	0.466	0.18	0.188	0.327	0.314	0.528	0.661	0.091	0
ATCG00940	TRNA.1	60.426	62.857	71.337	68.62	43.622	57.01	61.469	77.558	65.332	58.708	37.689	33.345
Elements only in "ECS v ACS":	Genes Short Name	ALS_1 FPKM	ALS_2 FPKM	ACS_1 FPKM	ACS_2 FPKM	AHS_1 FPKM	AHS_1 FPKM	ELS_2 FPKM	ELS_2 FPKM	ECS_1 FPKM	ECS_2 FPKM	EHS_1 FPKM	EHS_2 FPKM
AT1G33700	AT1G33700	1.749	1.41	1.98	2.148	0.589	1.403	2.145	1.743	6.751	5.052	1.665	1.376
AT5G66400	RAB18	47.053	43.452	22.172	23.646	26.326	25.047	50.577	51.274	77.059	71.259	25.807	25.939
AT1G19910	AVA-P2	24.316	20.541	8.996	9.044	7.423	10.671	11.023	12.156	22.568	24.975	10.889	9
AT2G41540	GPDHC1	1.032	1.805	1.408	1.487	1.353	0.836	3.286	2.256	4.282	5.031	2.263	1.997
AT1G51170	AT1G51170	5.816	5.232	2.139	2.875	2.695	3.812	3.319	4.292	6.448	5.973	1.957	2.457
AT2G42290	AT2G42290	1.67	2.073	1.807	1.553	0.668	0.86	1.435	0.943	0.56	0.567	1.01	0.759
AT1G02090	CSN7	4.146	4.019	1.573	2.123	1.176	1.341	2.466	1.96	16.495	15.817	2.101	2.761
AT1G09570	PHYA	24.037	31.021	15.81	15.468	13.9	14.502	10.259	9.884	7.897	7.808	8.129	8.549
AT1G79550	PGK	15.711	14.614	12.199	13.354	13.631	11.983	14.614	16.051	39.815	40.578	14.902	15.316
AT2G33050	AtRLP26	1.32	1.278	1.066	0.893	1.124	1.458	1.501	1.65	2.602	2.48	1.972	1.726
AT1G14920	GAI	9.968	11.217	5.635	7.243	3.579	3.742	4.475	3.919	3.36	3.191	4.146	5.953
AT2G01940	ATIDD15	1.272	1.112	1.091	1.572	1.698	1.332	0.957	1.218	3.917	3.568	2.568	2.865
AT2G17730	NIP2	1.48	1.654	1.539	1.423	2.118	2.132	0.905	0.754	0.329	0.505	0.632	0.81
AT3G52800	AT3G52800	284.477	276.924	136.812	145.634	233.299	240.76	169.253	174.903	78.911	83.975	101.996	102.077
AT5G49665	AT5G49665	2.291	1.133	1.515	1.846	1.473	1.142	2.941	3.734	5.22	4.847	2.777	3.506
AT4G23060	IQD22	2.522	1.716	1.584	1.731	2.806	3.214	2.636	2.043	4.427	4.483	2.627	3.255
AT1G10640	AT1G10640	1.596	0.582	0.311	0.219	0.761	0.398	1.579	2.216	7.075	5.888	0.448	0.562
AT4G23500	AT4G23500	6.823	4.963	2.353	3.254	1.987	3.008	5.656	4.548	8.792	8.249	4.903	5.41
AT4G31140	AT4G31140	4.093	4.092	2.235	2.023	2.287	2.099	2.878	3.654	5.38	4.921	3.514	3.746
AT2G14890	AGP9	137.139	120.628	108.26	99.582	73.96	77.073	117.682	121.461	264.7	262.326	78.829	77.762
AT5G10430	AGP4	2.287	2.534	1.189	1.382	1.018	0.912	1.148	0.762	3.903	5.213	1.246	1.288
AT2G20700	LLG2	0.173	0.302	0	0	0.329	0.172	0.4	0.575	1.104	1.361	0.166	0.121
AT2G46690	AT2G46690	55.409	50.588	61.743	60.157	73.816	75.081	34.985	37.686	36.965	31.019	38.601	42.537
AT3G03820	AT3G03820	13.929	12.185	13.422	12.826	10.552	9.807	10.913	11.947	32.123	44.901	15.758	15.864
AT4G14560	AXR5	7.264	7.6	3.555	8.097	14.403	10.513	6.598	7.358	25.071	24.103	10.341	9.527
AT1G01590	FRO1	0.676	0.197	0.308	0.093	0.161	0.169	0.228	0.235	0	0.297	0.271	0.437
AT1G02390	ATGPAT2	14.445	11.82	7.684	8.336	14.097	16.266	7.324	7.099	3.089	1.751	5.249	5.671
AT1G05690	BT3	7.972	6.471	7.787	5.739	5.138	4.871	4.283	5.565	2.643	4.219	4.247	3.489
AT1G06910	TRFL7	3.745	4.709	1.035	1.543	2.679	2.801	1.943	2.21	3.496	3.557	2.551	2.307
AT1G16320	AT1G16320	45.406	40.92	44.643	41.237	37.473	40.969	27.883	24.986	22.22	27.313	27.872	29.144
AT1G17780	AT1G17780	7.196	8.011	4.528	4.379	3.978	4.893	3.22	3.134	2.355	2.438	3.774	5.124
AT1G19190	AT1G19190	1.298	1.609	0.759	0.891	2.374	1.618	0.376	0.18	0	0	0.156	0.229
AT1G27450	ATAPT1	6.527	6.801	2.096	3.717	2.93	3.159	4.502	6.718	10.522	17.842	3.231	2.771
AT1G31490	AT1G31490	1.5	1.11	0.9	1.045	1.486	1.611	1.369	1.922	3.046	3.894	1.608	2.436
AT1G33440	AT1G33440	0.324	0.519	0.589	0.222	0.772	0.807	1.375	0.989	2.634	2.981	0.727	0.874
AT1G50640	ERF3	81.766	74.443	49.967	54.762	62.878	60.008	55.077	54.917	26.924	27.961	28.392	29.632
AT1G53920	GLIP5	0.814	1.158	0.159	0.671	1.748	1.828	0.943	1.103	2.281	2.589	0.587	0.932
AT1G54120	AT1G54120	1.373	1.201	1.071	0.377	0	0.456	1.988	0.953	6.408	5.618	0.44	0.322
AT1G69310	WRKY57	17.269	16.946	7.863	7.005	12.962	12.94	10.304	11.54	4.489	4.074	6.954	7.715
AT1G69440	AGO7	3.847	2.573	2.795	3.48	3.094	2.896	3.079	3.739	7.604	8.532	4.787	5.098
AT1G70480	AT1G70480	11.797	13.053	11.517	10.234	12.297	14.103	5.7	8.332	5.438	4.384	6.16	7.646
AT1G75240	HB33	0.816	0.843	0.983	0.55	0.919	1.627	0.73	0.988	3.5	3.25	0.856	1.044
AT1G76590	AT1G76590	2.993	3.969	1.958	2.147	1.013	2.407	1.342	0.885	0.077	0.085	1.16	0.748
AT1G80110	ATPP2-B11	1.593	1.493	0.532	0.937	0.868	1.362	0.593	0.379	0	0	0.602	0.4
AT2G01190	AT2G01190	16.798	19.347	9.936	11.264	8.19	8.098	8.889	9.447	5.451	5.932	7.829	9.626
AT2G02080	AtIDD4	22.37	18.889	9.935	13.529	12.582	13.09	13.066	13.844	27.209	28.23	19.987	21.667
AT2G07687	AT2G07687	3.942	2.299	3.354	3.248	3.761	5.004	3.044	3.483	1.147	0.943	3.791	3.953
AT2G27050	EIL1	27.516	23.977	16.046	11.877	12.597	16.004	18.431	17.884	33.17	35.104	20.363	21.299
AT2G29710	AT2G29710	0.428	0.374	0.668	0.353	0.681	0.854	0.165	0	0	0	0.549	0.502
AT2G33850	AT2G33850	0.483	0.211	0.659	0.795	0.46	0.241	0.21	0.704	7.434	6.242	0.174	0.425
AT2G41010	ATCAMBP25	34.026	36.65	19.411	21.757	21.438	20.387	16.542	19.358	10.869	11.466	11.659	11.621
AT2G43800	AT2G43800	2.584	1.932	1.853	1.957	1.749	1.288	1.641	2.014	4.401	5.773	1.382	1.027
AT2G46270	GBF3	12.705	12.678	6.495	4.98	7.884	7.689	8.643	7.708	2.911	2.488	5.545	5.298
AT3G02910	AT3G02910	25.178	25.412	21.066	20.034	20.631	18.458	13.458	13.178	9.728	9.34	17.847	15.909
AT3G03440	AT3G03440	7.958	7.296	5.73	5.422	3.723	5.266	4.652	4.208	2.02	2.952	3.753	4.256
AT3G04630	WDL1	1.827	2.557	1.781	1.731	1.569	1.367	2.804	3.349	4.459	4.966	2.46	2.508
AT3G09970	AT3G09970	8.001	8.64	7.396	7.812	9.422	12.708	5.662	4.279	3.477	4.157	3.989	4.033
AT3G11210	AT3G11210	1.74	1.827	1.901	1.936	1.328	0.868	3.527	2.828	4.456	4.883	2.636	2.88
AT3G11780	AT3G11780	27.25	27.764	15.942	17.348	13.441	12.508	10.221	13.029	8.919	9.638	15.335	14.171
AT3G13682	LDL2	0.745	0.791	0.498	0.219	1.269	1.061	0.739	0.753	1.532	1.772	0.742	0.524
AT3G14210	ESM1	54.826	50.49	121.587	123.322	85.43	81.943	148.356	340.987	539.317	535.263	109.729	107.992
AT3G18230	AT3G18230	19.756	19.401	9.575	9.332	5.93	6.305	9.335	8.296	4.679	5.358	4.939	5.007
AT3G27360	AT3G27360	6.727	6.76	3.572	2.83	2.184	1.713	6.381	6.201	7.558	9.16	6.468	6.55
AT3G47420	ATPS3	126.433	118.459	70.252	77.466	86.65	88.059	52.837	55.725	37	37.176	50.723	49.671
AT3G48510	AT3G48510	1.308	1.584	0.471	0.663	0.96	0.903	0.466	0.168	0	0	0.435	0.425
AT3G52290	IQD3	2.387	2.652	3.12	2.551	1.354	1.866	3.624	2.902	7.433	6.165	3.009	3.225
AT3G57540	AT3G57540	21.961	21.872	14.609	14.255	20.134	21.145	17.671	18.218	8.291	7.419	13.027	10.844
AT3G59670	AT3G59670	3.657	4.823	1.087	2.056	1.329	1.158	3.798	3.965	4.505	6.565	3.851	3.514
AT3G61950	AT3G61950	0	0.318	0.426	0.599	0	0	1.106	1.288	4.584	5.502	0.481	0.448
AT4G01525	SADHU5-1	0	0	0	0	0	0	0	0	0.644	0.47	0	0
AT4G06534	AT4G06534	1.37	1.37	0.153	0.403	1.681	2.05	1.757	2.283	3.289	4.806	1.412	2.757
AT4G09500	AT4G09500	1.653	1.446	2.148	0.648	3.228	2.747	2.78	2.557	6.233	6.279	2.27	1.718
AT4G22560	AT4G22560	3.124	2.733	1.365	1.441	2.384	2.244	3.691	2.499	5.499	5.478	1.562	2.024
AT4G26780	AR192	5.785	7.187	1.831	2.141	2.399	2.09	4.029	4.61	5.568	4.778	3.587	3.601
AT5G03670	AT5G03670	1.558	1.573	2.104	2.469	1.887	0.658	1.319	1.748	6.57	7.515	1.182	0.844
AT5G04470	SIM	11.892	9.217	2.701	2.108	3.877	4.504	6.886	4.515	13.489	8.315	5.935	4.981
AT5G07890	AT5G07890	3.936	2.441	1.563	2.181	2.458	2.284	2.693	3.22	5.382	4.894	3.372	3.275
AT5G10200	AT5G10200	3.6	3.729	2.18	1.483	3.027	2.834	2.222	2.328	6.253	6.396	2.96	2.268
AT5G14230	AT5G14230	2.995	2.902	3.055	3.721	1.89	2.16	5.204	5.567	11.688	9.899	2.304	1.914
AT5G17280	AT5G17280	19.171	17.992	16.044	14.643	13.335	11.154	11.91	10.815	8.308	9.105	9.505	9.842
AT5G17640	AT5G17640	6.773	6.787	3.231	3.576	3.638	4.853	3.617	3.671	1.894	0.865	4.078	3.889
AT5G19240	AT5G19240	169.506	171.982	103.868	112.031	209.673	214.217	140.88	146.057	56.78	55.905	117.876	113.717
AT5G23050	AAE17	4.963	5.406	1.898	1.844	1.718	1.941	1.493	0.973	0.701	0.981	1.076	1.268
AT5G28030	DES1	5.789	4.892	4.745	5.093	8.237	7.242	7.67	7.766	13.896	14.97	7.218	9.119
AT5G35180	AT5G35180	10.068	10.397	7.992	4.494	10.197	9.776	10.684	11.086	15.33	13.572	11.771	11.71
AT5G40400	AT5G40400	2.182	2.039	2.321	2.288	1.23	1.978	1.579	1.818	1.071	0.957	1.931	1.955
AT5G44190	GLK2	30.824	35.95	34.773	36.028	38.963	37.603	43.81	50.23	96.608	95.744	58.462	61.637
AT5G47620	AT5G47620	54.661	59.301	39.71	56.225	29.003	37.098	29.217	39.829	27.016	27.281	33.278	24.73
AT5G56300	GAMT2	0.498	0.363	0.453	0.137	0.158	0.166	1.25	1.245	3.255	3.567	0.798	0.643
AT5G57760	AT5G57760	29.751	22.63	7.231	8.703	4.936	4.515	12.109	13.831	32.773	31	5.079	6.83
AT5G59340	WOX2	0.281	0.245	0.328	0.116	0.535	0.28	0.406	0.467	1.571	2.091	0.405	0.592
AT5G60210	RIP5	2.91	2.399	1.179	1.245	2.243	2.01	2.107	2.098	3.717	4.27	1.211	1.222
AT5G65320	AT5G65320	0.101	0	0	0	0	0	0.176	0	0.73	1.067	0.097	0.143
AT5G65920	AT5G65920	4.627	4.941	3.281	3.465	2.637	1.978	4.941	3.555	1.154	1.106	2.485	2.538
AT5G67590	FRO1	48.786	52.001	18.019	19.431	18.492	24.329	38.539	39.839	42.781	46.741	20.427	23.202
ATCG00360	YCF3	3.442	5.201	6.834	4.64	6.567	5.618	4.167	4.432	1.502	0.823	4.212	3.966
ATMG00730	COX3	1.813	2.018	2.185	2.512	2.436	3.616	1.765	2.403	0.461	0.506	2.575	1.508
Common elements in "ECS v ACS" and "EHS v ACS":	Genes Short Name	ALS_1 FPKM	ALS_2 FPKM	ACS_1 FPKM	ACS_2 FPKM	AHS_1 FPKM	AHS_1 FPKM	ELS_2 FPKM	ELS_2 FPKM	ECS_1 FPKM	ECS_2 FPKM	EHS_1 FPKM	EHS_2 FPKM
AT3G15760	AT3G15760	16.122	17.566	7.832	6.292	10.523	13.541	14.167	13.315	2.716	3.348	4.148	2.987
AT2G20180	PIL5	3.751	3.066	3.165	2.178	2.287	1.962	2.599	2.766	7.231	7.493	7.597	8.874
AT3G63210	MARD1	4.111	3.38	1.924	1.693	3.373	3.69	3.856	3.836	6.315	6.272	12.966	16.382
AT5G65020	ANNAT2	2.917	3.317	1.365	1.843	3.339	2.716	2.759	2.593	4.746	4.263	5.19	5.751
AT3G54460	AT3G54460	4.273	3.139	1.709	1.309	1.882	2.295	2.411	2.282	3.792	4.203	6.203	6.77
AT3G62260	AT3G62260	29.141	27.084	10.892	18.756	21.501	19.376	18.983	16.692	3.582	3.66	4.196	4.435
AT1G11050	AT1G11050	7.105	8.134	7.987	9.9	6.379	5.627	10.407	9.532	3.678	3.664	2.964	3.458
AT1G07150	MAPKKK13	3.77	4.603	4.411	5.112	7.642	6.815	2.956	2.683	2.828	2.204	0.982	1.548
AT1G68190	AT1G68190	2.224	3.269	1.041	0.733	0.934	0.887	0.979	0.964	3.132	3.042	3.893	3.445
AT4G09560	AT4G09560	1.707	1.378	0.717	0.811	2.004	1.375	1.711	1.532	3.624	2.705	4.861	4.437
AT4G17245	AT4G17245	14.693	13.341	6.238	4.903	8.694	10.017	9.908	12.087	15.774	16.96	26.111	25.273
AT1G74670	AT1G74670	61.432	57.724	35.121	39.799	39.648	39.817	25.65	27.186	21.586	20.458	7.625	9.241
AT3G47620	TCP14	15.221	11.032	4.507	5.374	10.845	9.728	9.281	9.317	21.373	23.259	24.224	24.494
AT1G69830	ATAMY3	2.543	2.048	1.322	2.793	2.156	2.013	2.734	2.287	6.426	5.485	4.987	5.029
AT3G27400	AT3G27400	1.324	0.651	1.355	1.636	3.473	3.796	0.958	1.241	5.229	4.425	4.336	4.543
AT2G26440	AT2G26440	3.534	3.389	1.378	1.344	1.297	1.559	2.991	2.378	3.372	3.933	8.987	8.135
AT2G30790	PSBP-2	1.455	1.389	0.722	1.308	0.631	0.924	2.375	0.882	5.082	6.961	5.28	4.472
AT4G30080	ARF16	3.132	3.005	1.655	1.29	2.699	2.57	2.048	2.315	4.244	3.676	3.74	4.197
AT1G05835	AT1G05835	0.688	0.401	0.894	0.944	0.219	0.229	1.46	2.292	5.32	5.628	0	0
AT1G12090	ELP	27.397	24.44	24.121	31.511	27.559	23.673	56.39	50.286	138.358	140.324	90.706	96.16
AT1G13740	AFP2	26.451	26.022	13.852	12.47	13.725	12.481	12.54	10.301	6.355	5.716	3.819	4.695
AT1G14290	SBH2	4.118	4.888	4.894	4.523	4.302	3.814	3.804	3.594	2.039	2.579	2.263	2.14
AT1G15830	AT1G15830	9.689	6.823	7.621	10.485	7.598	5.978	11.316	12.314	39.284	38.371	27.238	26.592
AT1G17990	AT1G17990	3.035	3.608	2.974	2.629	1.93	3.182	4.056	3.76	7.098	8.87	11.711	10.739
AT1G18000	AT1G18000	2.756	3.338	1.433	2.096	3.236	3.031	3.601	4.239	6.615	7.559	8.766	9.553
AT1G18010	AT1G18010	2.254	3.811	1.231	2.228	2.867	3.147	4.48	4.757	6.551	6.85	9.029	7.563
AT1G18020	AT1G18020	4.753	5.926	3.628	1.5	3.762	3.227	3.806	3.875	9.385	7.979	15.022	17.798
AT1G22360	AtUGT85A2	1.802	2.122	2.433	1.428	1.851	1.244	3.853	4.273	7.487	5.348	10.197	10.883
AT1G26920	AT1G26920	3.898	3.527	4.194	3.876	4.231	3.351	7.549	7.727	13.335	12.02	10.598	10.125
AT1G47960	C/VIF1	10.611	10.033	3.043	4.307	5.359	3.58	4.202	3.575	9.801	8.004	10.203	11.041
AT1G51140	AT1G51140	13.866	15.017	4.406	5.138	6.859	8.927	12.957	13.753	44.67	21.42	21.093	20.61
AT1G62480	AT1G62480	166.5	152.06	112.346	118.662	81.426	72.837	128.49	125.201	279.289	279.931	40.963	52.296
AT1G65390	ATPP2-A5	1.459	1.351	1.674	1.485	2.293	3.253	0.746	0.858	0.206	0	0.248	0.181
AT1G66760	AT1G66760	2.599	4.035	1.723	2.088	2.789	3.499	1.843	2.273	0.416	0.456	4.436	4.757
AT1G69252	AT1G69252	130.922	129.71	83.463	93.665	79.131	83.118	57.789	50.468	40.85	44.089	35.801	34.861
AT2G19970	AT2G19970	0	0	0	0	0.304	0.318	0	0	1.277	1.119	1.074	0.674
AT2G23290	AtMYB70	6.939	4.598	1.558	2.685	2.608	3.251	4.2	5.08	11.187	9.955	21.532	20.799
AT2G29320	AT2G29320	1.554	2.628	2.02	2.133	4.051	2.686	2.339	1.467	6.547	6.63	7.221	7.22
AT2G32100	ATOFP16	1.021	1.117	0.896	0.315	0.365	0.509	1.183	2.021	4.391	4.477	5.891	7.729
AT2G33480	NAC041	13.158	11.014	5.22	6.448	4.978	7.128	9.656	8.317	17.335	14.819	18.325	24.039
AT2G36420	AT2G36420	2.71	4.266	0.845	0.819	1.809	1.712	3.138	2.333	4.191	3.643	2.909	3.052
AT2G40435	AT2G40435	1.023	0.559	0.2	0	1.098	1.659	2.222	1.385	4.708	4.038	1.968	3.602
AT2G42320	AT2G42320	3.072	4.281	2.274	2.745	3.973	4.206	2.171	1.909	7.248	5.751	5.707	6.304
AT2G43010	SRL2	6.597	8.15	3.077	2.97	7.331	6.512	5.513	5.666	19.752	26.356	42.507	41.178
AT2G46790	TL1	81.512	74.743	49.31	50.029	62.807	69.852	33.796	32.891	26.863	29.208	19.579	24.516
AT3G03450	RGL2	23.959	25.341	18.599	18.078	9.45	11.201	10.772	11.468	8.986	10.251	5.649	7.137
AT3G06080	TBL10	15.959	16.595	9.604	8.011	9.931	11.226	13.586	13.913	23.424	21.499	20.682	20.017
AT3G12150	AT3G12150	3.969	3.661	2.983	2.497	1.996	1.871	1.755	3.487	7.737	8.858	6.211	7.113
AT3G17611	ATRBL14	14.976	14.344	6.395	7.237	8.46	7.76	7.509	8.852	3.414	4.621	2.534	3.711
AT3G18980	ETP1	23.099	25.028	7.498	8.287	5.757	6.465	11.52	10.864	21.998	21.037	22.462	23.188
AT3G19680	AT3G19680	8.993	8.99	4.359	6.192	4.289	5.189	5.207	5.352	28.163	29.117	24.336	24.783
AT3G21690	AT3G21690	32.614	29.811	28.965	27.725	19.052	19.249	18.602	20.456	12.998	11.353	7.488	7.224
AT3G47820	PUB39	15.134	18.534	15.454	14.736	12.403	12.625	18.842	18.398	5.339	5.609	5.953	6.878
AT3G48740	SWEET11	150.161	146.557	98.033	105.868	69.452	69.8	62.974	59.142	52.862	48.754	47.955	50.362
AT3G62070	AT3G62070	2.773	2.344	1.874	1.371	1.322	0.922	1.605	1.694	4.437	4.295	3.421	3.644
AT3G62630	AT3G62630	1.481	1.223	1.54	1.491	2.826	1.477	2.144	1.919	5.727	5.338	3.877	5.793
AT4G13495	AT4G13495	20.955	20.312	13.032	11.199	7.699	12.004	22.219	19.465	44.634	41.712	63.718	66.392
AT4G24800	AT4G24800	7.311	9.809	3.184	2.919	5.348	3.758	3.974	4.783	9.438	8.612	11.063	11.147
AT4G25270	AT4G25270	6.397	6.584	7.926	7.441	4.954	4.129	3.748	5.769	4.878	3.827	2.424	2.861
AT4G28240	AT4G28240	62.657	61.524	40.244	35.717	69.142	65.308	48.965	51.075	120.858	119.08	106.604	112.631
AT4G33666	AT4G33666	17.101	16.882	20.199	20.731	28.432	21.198	30.839	30.939	52.188	49.48	47.57	49.193
AT5G02180	AT5G02180	1.307	0.727	0.417	0.832	2.323	1.422	1.238	1.435	2.661	4.01	2.913	3.346
AT5G08330	AT5G08330	8.802	9.454	3.65	4.59	2.657	3.223	4.774	6.127	9.895	12.309	12.428	10.747
AT5G11090	AT5G11090	71.715	66.932	42.074	36.612	63.345	64.496	28.454	28.173	14.712	12.54	16.847	21.362
AT5G17350	AT5G17350	20.796	19.561	9.999	11.97	17.936	19.036	6.763	7.239	2.279	1.873	3.287	2.307
AT5G23670	LCB2	7.307	7.852	6.822	4.646	4.172	4.878	3.965	3.883	2.9	2.623	2.075	2.228
AT5G54630	AT5G54630	13.095	8.078	5.668	5.987	6.643	8.757	13.675	13.181	25.194	28.007	14.557	16.148
AT5G65480	AT5G65480	46.932	54.1	18.692	18.923	36.423	32.627	26.543	30.155	48.21	48.647	51.439	57.545
Elements only in "ELS v ACS":	Genes Short Name	ALS_1 FPKM	ALS_2 FPKM	ACS_1 FPKM	ACS_2 FPKM	AHS_1 FPKM	AHS_1 FPKM	ELS_2 FPKM	ELS_2 FPKM	ECS_1 FPKM	ECS_2 FPKM	EHS_1 FPKM	EHS_2 FPKM
AT1G50890	AT1G50890	3.978	3.444	4.04	3.79	2.846	3.348	1.872	2.072	2.487	2.616	2.57	2.742
AT1G30850	RSH4	0.294	0.086	0	0	0	0	2.21	0.734	0	0	0	0.138
AT4G14610	AT4G14610	6.346	5.433	2.317	1.001	2.791	4.174	4.665	4.762	3.169	2.802	3.614	4.563
AT2G38470	WRKY33	34.6	27.579	17.161	17.248	22.423	24.756	51.939	99.172	9.88	15.388	23.627	23.301
AT2G40180	ATHPP2C5	0.639	0.958	1.068	0.301	2.525	1.73	5.815	4.792	1.753	1.201	1.448	0.386
AT1G71960	ABCG25	14.146	9.384	9.681	8.622	7.475	8.077	5.329	4.644	7.027	9.13	8.192	6.702
AT3G56760	AT3G56760	1.233	0.965	1.417	1.711	0.867	1.295	0.564	0.649	0.987	1.024	0.593	1.051
AT1G05990	RHS1	0	0	0	0	0	0	2.092	0.669	0	0	0	0
AT2G41090	AT2G41090	496.743	496.498	142.446	144.962	102.256	121.644	457.654	459.723	339.497	279.318	209.038	420.329
AT3G25600	AT3G25600	8.349	9.494	2.344	3.714	5.256	6.661	13.729	17.668	3.874	3.806	5.379	5.643
AT3G59820	AT3G59820	5.494	4.947	0.662	0.732	0.54	0.363	6.878	5.554	0.226	1.736	1.709	0.882
AT5G48410	ATGLR1.3	0.214	0.225	0	0	0.164	0.214	0.521	0.5	0	0.038	0	0.03
AT5G24380	YSL2	5.665	6.271	4.771	5.411	8.082	8.05	2.613	3.425	4.533	4.396	4.411	4.836
AT1G45000	AT1G45000	22.191	18.876	8.356	6.809	1.095	0.611	36.068	29.518	2.388	13.217	10.228	10.182
AT5G43010	RPT4A	3.517	3.601	1.168	1.048	1.142	1.941	2.947	2.931	1.617	1.706	1.835	2.055
AT1G61140	EDA16	10.503	12.503	5.448	4.84	6.585	6.993	11.913	12.675	6.498	6.266	7.614	7.109
AT1G31540	AT1G31540	12.64	14.742	3.847	4.615	7.81	7.306	12.836	14.002	5.478	5.625	6.883	8.09
AT1G51460	AT1G51460	0.157	0.091	0	0	0.05	0.364	0.544	0.348	0.125	0.183	0.125	0.037
AT1G51650	AT1G51650	46.129	44.036	11.665	16.486	13.463	12.815	34.029	35.45	25.953	18.283	14.077	17.944
AT1G56520	AT1G56520	8.722	7.807	2.863	3.607	3.919	4.266	9.478	9.119	3.287	2.628	2.477	1.992
AT1G72700	AT1G72700	6.578	7.199	2.449	1.829	2.737	3.888	6.333	6.473	2.816	3.703	4.126	4.631
AT2G06990	HEN2	3.521	3.827	1.082	1.143	0.95	1.242	3.686	2.904	1.281	1.403	1.795	1.402
AT3G42050	AT3G42050	44.55	42.647	15.417	15.198	14.964	13.831	49.414	42.659	16.517	15.679	15.476	16.257
AT4G16940	AT4G16940	0.809	1.326	0.315	0.75	0.45	0.538	2.341	1.628	0.324	0.295	0.502	0.546
AT5G08620	STRS2	6.571	5.969	1.725	1.978	1.748	1.827	7.683	4.474	3.842	2.382	4.131	3.292
AT5G39840	AT5G39840	2.404	2.774	0.957	0.885	0.39	0.867	2.636	2.77	2.169	2.422	1.844	1.62
AT5G46490	AT5G46490	24.299	24.312	8.177	7.432	10.543	11.834	21.411	21.802	6.957	7.909	12.073	12.302
AT5G46510	AT5G46510	5.292	5.449	2.528	3.025	4.034	4.016	6.804	6.372	3.282	3.663	4.407	3.53
AT5G46520	AT5G46520	3.767	4.048	1.041	1.54	1.924	2.633	6.493	6.673	1.092	1.092	2.082	2.611
AT5G51630	AT5G51630	1.348	1.52	0.21	0.222	0.657	0.299	1.284	2.471	0.264	0.394	0.447	0.169
AT3G62930	AT3G62930	12.02	13.733	14.733	12.732	10.53	13.946	6.96	7.358	11.187	13.335	10.143	11.226
AT4G15680	AT4G15680	9.997	9.068	2.888	3.203	3.532	2.77	8.04	7.558	2.074	3.084	4.094	2.867
AT1G26970	AT1G26970	0.077	0	0	0	0	0	0.846	0.256	0	0	0	0
AT1G61360	AT1G61360	1.531	1.812	0.808	0.631	1.762	1.482	3.938	2.477	0.396	0.434	0.888	1.807
AT2G05940	AT2G05940	37.124	37.744	10.927	12.119	20.247	19.003	37.924	36.358	14.179	12.222	14.953	16.62
AT2G39660	BIK1	2.421	2.647	0.42	0.776	1.155	1.542	3.426	2.521	0.592	0.707	0.97	1.752
AT3G45330	AT3G45330	0.116	0.356	0	0	0.222	0.116	0.809	0.388	0	0	0.028	0.082
AT4G04960	AT4G04960	6.649	6.353	3.949	2.95	5.708	5.815	8.677	8.224	3.887	4.215	4.106	4.609
AT4G18950	AT4G18950	2.917	3.402	1.706	1.352	4.869	3.515	4.187	5.923	2.188	3.143	2.805	2.524
AT4G21400	CRK28	2.252	1.97	0.795	0.442	0.256	0.16	2.578	2.592	0.515	0.423	0.593	0.491
AT5G49660	AT5G49660	9.89	8.683	10.003	9.58	5.633	5.528	4.992	4.799	8.231	8.544	7.42	6.427
AT5G65500	AT5G65500	0	0.088	0	0	0	0	0.203	0.334	0	0	0	0
AT1G17240	AtRLP2	0.155	0.498	0.081	0.085	0.198	0.103	0.96	1.553	0.166	0.091	0.199	0.438
AT2G11520	CRCK3	4.119	4.027	1.04	1.447	2.716	2.719	3.648	4.24	1.309	1.593	2.068	2.73
AT4G35600	CONNEXIN 32	17.521	17.881	6.72	6.797	14.486	9.83	17.755	16.97	4.673	5.569	8.073	8.173
AT5G01560	LECRKA4.3	0.399	0.349	0	0.041	0	0.099	0.692	0.664	0	0	0.048	0.14
AT1G11300	AT1G11300	0.724	1.001	0.346	0.192	0.735	0.326	1.123	1.109	1.065	0.942	0.91	0.773
AT1G30570	HERK2	5.049	5.03	4.011	5.123	3.39	3.031	2.301	1.558	5.686	6.108	2.945	4.542
AT1G67520	AT1G67520	1.149	1.573	0.117	0.123	0.334	0.299	1.504	2.205	0.519	0.131	0.504	0.316
AT3G08720	S6K2	15.379	47.601	3.691	4.927	14.608	13.438	45.401	41.834	3.786	4.725	11.786	12.031
AT3G14840	AT3G14840	5.429	3.039	0.508	0.537	1.45	1.3	4.527	3.799	2.259	1.142	1.253	0.764
AT3G28450	AT3G28450	7.719	8.033	2.988	2.832	4.945	5.676	6.101	8.59	3.471	2.421	6.014	5.395
AT3G61960	AT3G61960	4.081	4.364	1.179	1.411	1.73	1.407	2.801	3.484	2.137	1.767	2.52	2.767
AT4G25390	AT4G25390	7.866	6.881	4.216	4.629	9.392	8.486	11.093	10.343	4.281	5.771	4.708	4.069
AT4G30520	AT4G30520	1.139	1.603	1.854	1.265	0.378	0.593	0.66	0.702	0.872	0.869	0.881	0.628
AT5G07150	AT5G07150	0	0.063	0	0	0	0	0.332	0.478	0.115	0.063	0.103	0.202
AT5G24010	AT5G24010	2.282	2.883	2.505	2.751	2.419	1.18	0.905	1.232	2.13	1.779	1.625	2.559
AT5G38260	AT5G38260	0	0	0	0	0	0	0.324	0.57	0	0	0	0
AT5G56790	AT5G56790	1.645	1.402	1.349	1.634	1.851	1.431	0.733	0.562	0.979	0.814	1.278	1.129
AT5G65710	HSL2	2.719	1.993	2.495	3.03	1.449	1.635	1.204	1.133	2.111	2.278	1.48	1.914
AT1G05385	LPA19	15.981	14.818	17.202	15.273	10.367	10.52	10.735	7.456	18.029	14.572	11.141	10.351
AT1G78915	AT1G78915	5.961	7.071	6.051	7.871	7.712	6.841	3.688	3.13	4.639	5.298	3.69	4.254
AT4G27440	PORB	6.137	6.04	3.291	2.718	2.561	2.295	11.461	11.122	5.831	7.265	4.574	5.185
AT1G67250	AT1G67250	11.729	11.485	4.506	4.183	4.843	4.714	10.137	12.69	5.323	6.293	7.07	6.163
AT2G21470	ATSAE2	6.129	5.757	2.939	2.401	4.074	4.159	6.866	6.069	3.457	3.876	4.444	3.997
AT1G04850	AT1G04850	22.282	7.492	3.133	3.122	3.977	3.704	16.458	16.544	3.093	4.054	4.446	4.109
AT1G09920	AT1G09920	8.498	4.848	2.69	2.638	2.82	2.58	8.487	7.799	6.208	6.479	4.263	4.943
AT1G53820	AT1G53820	0	0	0	0	0	0	0.444	0.639	0	0	0	0
AT1G55040	AT1G55040	2.185	2.136	0.601	0.671	0.981	1.41	1.786	2.213	1.302	1.315	1.298	2.081
AT1G74370	AT1G74370	9.22	9.177	9.093	9.429	9.3	8.561	4.357	6.269	9.835	10.964	9.579	9.177
AT1G74870	AT1G74870	2.437	1.279	0.456	0.723	0	0.097	3.387	2.68	0.624	0.427	0.375	0.412
AT2G26695	AT2G26695	3.646	3.508	4.124	3.604	6.956	4.364	1.161	0.304	1.167	0.959	1.315	1.412
AT2G37430	AT2G37430	0.824	1.442	0.214	0.226	0	0	1.432	1.831	0	0	0.132	0
AT2G41835	AT2G41835	8.252	9.087	1.59	3.199	3.519	2.033	15.235	18.119	2.02	1.532	4.528	3.349
AT3G16720	ATL2	38.339	40.814	16.859	15.546	24.628	25.15	39.186	42.733	10.019	9.551	10.557	10.145
AT3G50010	AT3G50010	0.049	0.043	0.115	0.365	0.235	0.098	0	0	0	0	0.261	0.208
AT3G56930	AT3G56930	1.495	2.012	1.66	1.469	1.81	1.893	0.566	0.767	1.472	1.916	1.383	1.377
AT4G14220	RHF1A	7.674	4.586	2.963	2.003	3.552	3.031	8.404	6.647	3.648	3.131	3.215	3.263
AT4G25380	SAP10	0	0.265	0	0	0	0	1.054	1.264	0.485	1.064	0	0
AT4G26400	AT4G26400	12.327	13.763	6.01	5.412	7.582	6.067	16.343	15.676	4.867	4.835	5.615	7.195
AT5G38895	AT5G38895	4.597	8.226	1.141	1.205	2.093	1.772	6.413	5.484	1.839	1.741	1.808	3.31
AT5G56340	ATCRT1	12.323	10.652	5.062	6.308	6.608	6.691	17.438	19.015	7.701	7.096	5.434	6.982
AT5G66070	AT5G66070	3.167	3.657	1.186	0.835	1.934	3.412	4.475	3.378	0.71	1.111	1.279	0.981
AT5G67450	AZF1	1.546	1.983	0.964	0.34	1.769	2.466	4.296	3.176	0.495	0.361	2.18	2.322
AT5G15310	ATMIXTA	24.114	25.343	15.37	13.491	15.622	14.269	5.835	4.423	16.126	16.488	14.016	14.19
AT4G36880	CP1	0.085	0.148	0	0	0	0	0.392	0.352	0	0	0	0
AT1G16420	MC8	7.039	4.676	3.058	3.083	4.335	6.399	35.033	32.145	3.065	1.953	2.27	2.133
AT1G54050	AT1G54050	6.487	7.515	6.974	7.944	10.035	9.442	5.178	2.775	5.05	5.226	5.816	5.678
AT1G30620	MUR4	2.911	2.221	0.87	0.816	0.886	0.494	4.196	4.489	1.189	0.706	1.846	1.919
AT5G38120	4CL8	0.276	0.241	0.269	0.682	0.263	0.069	0	0.057	0.497	0.423	0.696	0.728
AT1G23480	ATCSLA03	1.242	1.035	1.246	1.024	0.959	0.413	0.411	0.345	0.805	0.778	1.337	1.583
AT1G34270	AT1G34270	5.359	5.715	1.947	1.512	1.751	1.904	4.166	4.037	2.526	2.703	2.894	2.533
AT1G60470	AtGolS4	0	0	0	0	0	0	0.257	0.444	0	0	0	0
AT2G31990	AT2G31990	3.626	3.301	0.75	0.366	1.553	0.443	3.942	3.021	1.776	1.882	2.064	1.876
AT2G35710	AT2G35710	3.375	3.066	0.405	0.802	3.405	2.201	3.232	3.893	0.519	0.285	0.78	1.599
AT1G66250	AT1G66250	6.008	6.189	4.113	3.245	2.101	1.332	12.408	12.625	4.379	5.209	3.402	2.538
AT3G06770	AT3G06770	1.888	2.08	2.509	2.535	0.8	1.883	1.215	1.165	2.853	3.127	2.152	1.674
AT5G64790	AT5G64790	0.357	0.437	0	0	0.068	0	0.413	0.713	0	0	0.069	0
AT4G18990	XTH29	0.539	0.189	0	0	0	0	0.437	0.36	0.086	0.095	0	0
AT1G70170	MMP	0.161	0.211	0	0	0.153	0	0.372	0.603	0	0	0.039	0
AT2G34510	AT2G34510	19.302	17.807	17.903	13.163	15.319	16.582	7.89	7.771	9.344	9.173	9.046	8.394
AT3G53020	RPL24	143.575	137.926	36.886	75.69	28.806	31.538	179.967	171.838	40.114	41.462	33.761	31.088
AT1G75580	AT1G75580	0	0.581	0	0	0.95	1.49	2.981	2.213	1.328	0.291	0.798	1.87
AT4G32880	ATHB-8	2.642	3.484	3.168	3.184	1.806	1.809	1.667	1.249	3.345	3.147	2.484	1.61
AT1G01340	CNGC10	2.027	1.6	0.849	0.896	0.613	0.296	2.577	3.131	0.317	0.737	0.713	0.731
AT1G02220	ANAC003	3.877	6.706	1.443	1.742	1.765	1.933	5.51	6.24	2.679	3.786	3.093	3.722
AT1G03050	AT1G03050	0.421	0.211	0	0	0	0	0.523	0.301	0	0	0.058	0
AT1G03410	2A6	8.721	8.572	7.434	8.259	10.592	10.447	3.801	3.858	6.942	6.346	7.327	7.659
AT1G03457	AT1G03457	0.486	0.547	0.867	0.915	0.132	0.069	0.161	0.116	0.611	0.122	0.3	0.293
AT1G04350	AT1G04350	26.007	28.671	24.665	24.487	22.604	21.08	13.29	13.689	16.646	16.215	19.252	17.962
AT1G05575	AT1G05575	4.318	7.134	0.748	0.395	4.577	5.503	28.892	22.784	0	0.841	0.692	0.338
AT1G05675	AT1G05675	0.878	1.118	0.934	1.118	1.6	1.991	4.023	4.724	0	0.63	1.536	1.462
AT1G05880	ARI12	0.07	0.061	0	0	0	0	0.648	0.816	0	0	0	0.049
AT1G06137	AT1G06137	1.728	1.511	0	0	0	0	3.335	5.758	0	0	0.277	0
AT1G07620	ATOBGM	15.679	12.547	5.481	4.306	6.371	7.356	14.426	15.627	5.715	6.67	6.812	7.114
AT1G09190	AT1G09190	1.715	2.022	0.64	0.43	0.427	0.149	2.461	2.547	0.537	0.392	0.215	0.735
AT1G09500	AT1G09500	0.415	0.272	0.081	0	0.099	0	0.78	0.95	0	0	0	0.073
AT1G11310	PMR2	13.614	13.712	5.119	5.765	5.381	6.221	19.41	18.98	8.462	7.704	10.509	10.349
AT1G11905	AT1G11905	10.888	9.619	3.737	3.767	5.297	4.126	9.835	9.888	3.92	3.246	3.088	3.066
AT1G13310	AT1G13310	0.17	0.445	0.132	0	0.162	0.085	1.129	1.272	0	0	0.122	0
AT1G13540	AT1G13540	0.856	0.582	0	0.078	0	0	0.771	0.871	0.152	0.333	0.183	0.201
AT1G14410	ATWHY1	8.233	9.259	3.92	3.259	7.038	4.586	8.916	8.107	6.074	8.062	4.986	6.248
AT1G15120	AT1G15120	2.985	1.741	0.776	0.656	2.089	1.985	3.457	4.643	1.592	1.222	1.435	1.261
AT1G15125	AT1G15125	3.5	2.864	2.202	3.255	1.185	1.351	0.784	0.658	1.807	0.99	4.179	4.213
AT1G16000	AT1G16000	6.031	7.913	1.628	1.911	2.213	3.701	8.327	8.31	3.897	4.067	4.238	3.756
AT1G16400	CYP79F2	4.317	2.665	4.457	3.138	6.116	7.028	1.654	0.635	2.743	2.226	5.463	5.408
AT1G16515	AT1G16515	2.249	3.935	4.211	4.818	2.146	1.346	0	0	6.119	0.789	1.298	1.267
AT1G17340	AT1G17340	3.951	4.643	2.055	2.4	4.036	4.1	5.547	6.817	2.076	1.96	3.473	3.597
AT1G17690	NOF1	2.736	3.61	1.23	1.146	1.283	0.971	3.276	3.67	1.336	1.423	1.026	1.306
AT1G20090	ARAC4	32.47	30.969	31.277	30.377	23.511	27.605	14.271	17.112	18.388	19.808	40.015	36.15
AT1G21326	AT1G21326	0	0.869	0	0	0	0	3.835	5.794	0.132	0	0.159	0.233
AT1G23140	AT1G23140	1.486	3.574	0.29	0.306	2.303	2.037	2.258	2.475	0.743	0.814	2.143	1.83
AT1G24340	EMB260	7.278	8.531	7.267	7.595	6.573	9.098	4.243	4.164	6.522	6.467	5.086	5.159
AT1G25370	AT1G25370	10.38	11.238	6.574	4.826	7.059	6.048	19.937	19.181	6.332	6.848	4.398	6.512
AT1G26208	AT1G26208	1.273	1.878	1.923	1.245	0.91	1.031	0.414	0.265	1.336	1.534	0.803	0.56
AT1G26390	AT1G26390	0.406	0.355	0	0	0	0	3.133	3.437	0.108	1.304	0.455	0.524
AT1G26820	RNS3	0.799	0.998	0.623	0.658	0.218	0.341	0.066	0.095	0.548	0.2	0.219	0.161
AT1G28140	AT1G28140	8.726	10.304	3.744	4.583	7.492	8.703	11.874	9.542	6.371	7.651	5.034	6.604
AT1G30810	AT1G30810	9.753	7.854	2.372	3.214	4.433	4.091	6.96	6.501	2.961	3.27	3.876	4.484
AT1G31130	AT1G31130	36.922	40.11	12.378	12.351	25.028	26.326	31.446	33.951	15.249	11.117	20.09	23.413
AT1G31300	AT1G31300	1.776	1.553	1.517	1.115	0.887	1.349	0.49	0.282	0.812	0.667	1.057	0.833
AT1G32690	AT1G32690	4.602	6.234	1.39	0.734	1.416	3.702	6.534	7.546	0.95	0.651	1.927	2.195
AT1G49140	AT1G49140	73.573	81.878	29.145	28.244	29.58	29.39	66.915	75.58	37.445	42.555	31.021	28.883
AT1G51640	EXO70G2	0.627	0.349	0.089	0	0.109	0.227	0.759	1.187	0	0	0.164	0.08
AT1G53170	ATERF-8	65.206	70.7	25.786	21.982	28.184	35.178	58.408	57.797	26.866	29.784	24.655	25.474
AT1G53645	AT1G53645	10.378	10.992	3.365	3.863	4.711	4.178	8.616	10.417	5.402	3.727	5.771	4.798
AT1G55230	AT1G55230	0.431	0.189	0	0	0	0	0.624	0.898	0	0.189	0	0
AT1G55790	AT1G55790	0.404	0.472	0	0	0.257	0.336	0.741	0.449	0	0	0	0.142
AT1G55910	ZIP11	17.943	13.69	7.931	7.966	3.994	7.755	18.759	18.105	9.65	9.264	9.585	12.141
AT1G56250	PP2-B14	1.04	0.455	0	0	0	0	0.783	1.213	0	0	0.2	0
AT1G58370	RXF12	0.945	1.437	1.441	1.184	0.823	1.27	0.571	0.547	0.657	0.9	0.612	0.549
AT1G61560	ATMLO6	0	0	0	0	0.059	0	0.391	0.409	0	0	0.059	0
AT1G62300	WRKY6	4.972	4.821	2.383	2.172	2.229	3.525	7.805	8.036	2.445	2.259	2.996	3.079
AT1G64360	AT1G64360	23.717	28.155	31.713	28.437	49.693	45.408	10.545	10.056	27.785	25.065	24.638	25.494
AT1G65320	AT1G65320	10.164	8.499	8.626	9.216	8.293	10.329	5.256	4.847	6.905	6.782	8.728	7.021
AT1G67148	AT1G67148	0	0	0	0	0	0	0.975	0.935	0	0	0	0
AT1G67290	AT1G67290	0.288	0.302	0.269	0.19	0.11	0	0	0	0	0	0.111	0.081
AT1G68410	AT1G68410	2.854	3.077	1.709	1.914	2.47	2.45	4.536	4.867	1.434	2.386	2.138	2.757
AT1G68620	AT1G68620	9.674	15.393	3.665	3.264	5.976	9.281	19.686	20.188	4.128	5.655	3.987	4.606
AT1G69380	AT1G69380	0.817	1.571	0.828	0.74	0.779	1.059	0.142	0.136	0.588	0.859	0.785	0.632
AT1G69430	AT1G69430	1.265	2.409	0.116	0.061	0.852	1.41	1.939	2.48	0.357	0.913	0.537	1.205
AT1G69900	AT1G69900	2.034	1.857	1.242	0.874	1.434	1.676	4.404	3.316	0.708	0.465	1.063	1.37
AT1G71170	AT1G71170	26.826	26.017	10.073	10.913	11.921	9.556	24.41	27.557	12.398	12.272	14.139	12.963
AT1G72510	AT1G72510	41.265	46.668	43.971	42.247	49.082	50.627	21.395	19.708	42.133	45.566	67.156	69.289
AT1G72840	AT1G72840	0.92	0.701	0.787	1.125	0.991	1.007	0.464	0.247	0.57	0.729	0.928	0.815
AT1G72880	AT1G72880	7.957	7.4	7.158	5.611	7.865	9.796	3.072	4.181	9.349	7.103	6.79	7.117
AT1G72910	AT1G72910	54.992	68.667	24.427	31.126	17.62	19.008	75.549	77.295	55.35	54.988	30.718	32.333
AT1G72920	AT1G72920	19.498	19.2	6.692	6.242	2.551	2.889	18.452	23.393	4.725	3.028	5.196	7.217
AT1G72950	AT1G72950	2.1	3.753	0.641	0.376	1.48	1.912	4.599	3.727	0.511	0.32	1.053	1.093
AT1G75010	ARC3	1.004	0.711	1.119	1.103	0.639	0.572	0.443	0.359	1.186	0.671	0.851	0.64
AT1G75880	AT1G75880	0.338	0.222	0.792	0.418	0.404	0.084	0	0.07	0.068	0.074	0.244	0.119
AT1G76020	AT1G76020	18.817	17.442	15.663	18.279	11.386	17.087	9.026	9.711	11.46	11.573	14.988	17.301
AT1G76090	SMT3	14.588	15.571	9.753	9.443	6.958	9.7	4.475	4.341	6.391	4.72	7.264	5.258
AT1G76120	AT1G76120	3.826	4.016	4.503	3.954	3.517	2.567	2.215	2.318	4.174	4.513	3.779	5.632
AT1G78780	AT1G78780	2.307	1.121	0	0	0.611	0.128	1.41	2.35	0.718	0.112	0.616	0.542
AT1G80270	PPR596	5.929	4.985	1.886	1.992	1.483	1.665	5.067	5.276	5.297	3.533	3.653	5.228
AT2G01070	AT2G01070	3.431	4.213	4.22	4.348	2.392	1.908	2.139	1.704	6.704	6.421	2.95	4.599
AT2G01180	ATPAP1	2.992	3.857	1.106	1.816	2.103	2.278	7.159	6.036	1.197	0.621	2.007	2.55
AT2G02340	AtPP2-B8	0.13	0.227	0	0	0	0	0.526	0.325	0	0	0.125	0.091
AT2G04305	AT2G04305	3.208	4.811	1.123	0.971	3.31	2.873	3.639	3.273	1.886	1.148	2.235	2.443
AT2G04350	LACS8	30.76	30.163	16.734	10.936	16.26	17.88	42.232	33.423	14.421	12.97	23.879	37.313
AT2G07599	AT2G07599	0.244	0.213	0	0.201	0	0.122	1.201	1.322	0	0.107	0.704	0.859
AT2G10950	AT2G10950	13.058	12.294	3.965	4.106	5.705	4.772	8.947	10.963	3.988	5.681	6.71	7.79
AT2G15042	AT2G15042	2.501	2.188	0.5	0.898	0.612	0.384	2.971	3.633	0.77	0.731	1.542	1.174
AT2G18570	AT2G18570	15.952	16.424	17.343	16.283	11.784	11.898	9.646	7.939	16.378	17.143	15.611	13.617
AT2G20440	AT2G20440	3.135	3.23	2.554	2.87	2.991	2.432	1.372	1.335	2.397	1.833	2.077	1.913
AT2G22330	CYP79B3	36.405	36.829	27.508	26.759	51.096	47.171	15.141	15.087	18.388	17.875	39.694	44.977
AT2G23590	MES8	1.287	0.375	2.007	1.767	0.818	1.568	0	0.119	1.029	1.128	0.481	0.604
AT2G24755	AT2G24755	3.279	4.088	4.68	4.023	3.926	4.662	0.969	2.906	2.512	1.835	4.528	3.094
AT2G26560	PLA IIA	2.685	2.278	0.444	0.469	1.397	0.325	7.21	7.594	0.456	0.357	0.978	0.802
AT2G27590	AT2G27590	4.576	4.077	1.124	1.187	2.91	1.437	3.827	4.236	3.118	4.235	1.548	2.088
AT2G28260	ATCNGC15	3.98	4.505	3.47	3.423	1.787	2.51	1.593	1.999	3.559	5.08	2.561	1.607
AT2G29470	ATGSTU3	0.557	0.487	0	0	0	0	2.177	1.392	0	0.855	0.067	0
AT2G31740	AT2G31740	3.677	4.082	1.213	1.359	1.754	1.646	2.948	3.142	1.773	2.191	1.858	2.091
AT2G32560	AT2G32560	15.175	13.274	11.701	11.999	13.81	12.352	7.07	5.014	12.42	11.546	9.35	10.438
AT2G33550	AT2G33550	9.086	8.647	10.826	10.53	8.668	11.253	5.724	5.407	9.586	8.842	9.553	9.912
AT2G35480	AT2G35480	3.865	3.487	2.073	1.095	0.576	0.602	6.015	5.032	0.966	1.059	0.929	0.68
AT2G36440	AT2G36440	0.53	0.927	0	0	0	0	9.511	9.271	0	0	0	0
AT2G36620	RPL24A	102.034	104.822	32.553	38.049	24.883	24.485	155.838	272.547	45.299	51.525	32.827	33.164
AT2G36750	UGT73C1	0.907	2.91	0	0.249	0.433	0.302	2.758	2.456	0.121	0	0	0
AT2G37478	CPuORF52	6.063	7.597	7.158	8.708	11.568	10.052	4.128	3.55	7.08	8.477	9.73	9.865
AT2G37480	AT2G37480	6.063	7.597	7.158	8.708	11.568	10.052	4.128	3.55	7.08	8.477	9.73	9.865
AT2G37940	AtIPCS2	5.957	5.013	2.176	2.174	3.597	5.189	5.676	5.654	1.146	2.05	3.227	3.345
AT2G38060	PHT4	0	0	0	0	0	0	0.283	0.232	0.279	0.183	0.034	0.049
AT2G38280	FAC1	3.743	2.98	2.427	3.465	1.605	2.139	1.631	0.946	2.557	1.512	1.678	1.628
AT2G39805	AT2G39805	5.826	5.097	1.958	1.255	3.848	3.755	4.412	4.332	2.725	1.965	4.31	3.092
AT2G40740	WRKY55	2.845	1.304	0.423	0	0.905	0.405	19.769	18.398	0.108	0.119	0.977	0.477
AT2G40960	AT2G40960	11.002	10.287	9.026	10.158	5.881	5.486	5.053	5.452	7.209	8.233	6.475	7.479
AT2G41312	AT2G41312	3.158	2.245	3.233	4.228	2.071	2.559	0.686	0.658	1.737	1.731	3.132	4.308
AT2G42650	AT2G42650	4.823	3.923	1.584	1.534	2.906	3.376	3.822	4.159	3.52	3.338	2.278	2.264
AT2G42950	AT2G42950	2.416	3.427	0.815	0.807	1.308	1.172	3.289	2.339	0.888	0.973	1.318	1.241
AT2G43320	AT2G43320	18.583	18.943	6.78	7.655	13.153	14.648	17.226	16.42	6.235	4.73	7.025	8.441
AT2G44940	AT2G44940	20.827	18.847	20.487	22.991	19.672	23.331	12.179	11.54	22.656	25.728	14.009	14.519
AT2G46440	ATCNGC11	31.435	28.968	10.054	8.731	9.866	10.62	22.156	23.049	14.715	16.885	13.497	15.101
AT3G01350	AT3G01350	4.65	5.362	5.166	4.412	2.957	3.514	2.326	2.642	3.495	3.336	2.575	2.679
AT3G02650	AT3G02650	7.998	8.264	2.622	2.578	2.212	2.254	6.981	6.857	3.06	3.405	3.65	3.713
AT3G04210	AT3G04210	83.453	84.127	34.944	39.896	41.153	42.904	103.587	97.332	78.226	77.05	73.451	71.649
AT3G06100	NLM6	0	0	0.154	0	0.094	0	0.115	0	0	0	0	0
AT3G07195	AT3G07195	5.828	4.987	1.878	1.774	4.834	2.78	9.024	7.811	2.433	1.888	3.898	3.479
AT3G07410	RABA5b	7.584	6.983	4.67	5.481	3.046	2.787	3.005	1.441	4.897	6.883	4.478	3.747
AT3G07460	AT3G07460	36.274	35.783	32.79	36.775	25.548	26.261	17.798	16.759	22.694	24.175	24.557	25.141
AT3G08920	AT3G08920	19.989	17.485	20.046	22.702	16.48	14.952	10.913	13.799	33.128	36.053	24.369	25.432
AT3G10070	TAFII58	4.092	4.969	2.001	1.459	2.68	2.498	4.385	3.816	3.176	3.267	1.703	2.064
AT3G12910	AT3G12910	0.75	1.093	0.195	0	0.119	0	3.98	4.685	0.2	0	1.142	0.88
AT3G13200	EMB2769	68.526	66.567	20.961	29.184	36.705	33.625	68.256	62.691	23.553	30.738	42.402	32.422
AT3G16870	GATA17	5.983	4.212	4.098	4.568	3.202	1.892	1.267	1.337	3.152	3.454	2.385	2.877
AT3G18370	SYTF	12.485	12.094	4.884	4.974	5.937	5.873	11.826	11.923	10.525	9.705	9.013	9.42
AT3G19490	NHD1	7.349	7.116	2.844	2.635	4.817	4.756	7.18	6.684	3.187	3.788	4.343	4.147
AT3G19990	AT3G19990	30.134	23.839	9.569	10.039	25.055	14.206	31.943	30.526	14.756	16.676	22.999	13.333
AT3G21520	DMP1	1.713	1.748	0.223	0	1.362	1.424	8.185	8.803	0.228	0	0.549	0.201
AT3G21755	AT3G21755	2.274	1.181	2.993	2.81	1.423	0.85	0.905	0.947	1.648	0.498	2.05	2.901
AT3G22780	TSO1	4.492	3.541	3.62	3.864	3.485	2.314	1.944	2.386	4.029	3.982	3.584	3.719
AT3G25150	AT3G25150	3.972	3.987	2.489	1.985	1.553	3.377	9.2	10.47	2.136	2.055	2.254	3.346
AT3G27550	AT3G27550	2.657	3.181	1.091	1.037	1.267	1.465	3.806	5.593	1.958	1.226	2.589	2.166
AT3G27960	AT3G27960	6.78	7.013	4.748	4.974	6.751	6.91	2.293	3.175	5.385	4.035	6.71	7.213
AT3G28700	AT3G28700	1.736	1.701	0.379	0.858	0.994	0.97	2.292	2.14	1.555	1.096	1.168	1.32
AT3G29772	AT3G29772	0.293	0.085	0.989	0.322	0.093	0	0	0	0	0	0.281	0.137
AT3G43510	AT3G43510	3.56	4.29	1.111	0.782	0.679	0.947	3.069	3.361	2.658	1.457	2.016	2.674
AT3G44735	ATPSK3	6.791	7.26	8.044	9.325	6.238	6.271	24.759	18.022	8.251	9.042	9.069	11.156
AT3G45230	AT3G45230	5.524	4.026	5.266	5.056	2.927	2.449	2.221	2.812	10.066	8.475	3.91	3.241
AT3G45640	ATMPK3	20.66	18.424	5.832	7.352	11.733	10.503	37.007	37.106	8.233	8.247	13.721	11.829
AT3G46980	PHT4	17.587	15.438	8.808	9.456	10.184	7.693	10.72	11.671	9.479	8.007	8.188	8.298
AT3G51070	AT3G51070	0	0	0	0	0	0	0.154	0.222	0	0	0	0
AT3G51970	ATASAT1	3.642	2.934	2.467	3.079	4.937	3.632	1.054	0.319	2.454	2.437	3.364	3.171
AT3G52190	PHF1	1.108	1.593	0.247	0.326	0.453	0.711	2.2	1.451	0.443	0.278	0.457	0.78
AT3G52570	AT3G52570	4.761	4.42	1.44	1.361	1.946	2.326	4.276	4.048	1.322	1.022	1.728	1.505
AT3G56410	AT3G56410	9.019	8.711	6.211	5.321	11.382	9.37	16.225	16.359	5.694	5.375	9.113	9.111
AT3G59310	AT3G59310	1.855	2.434	0.501	0.764	0.408	0.285	3.181	2.497	1.598	1.439	1.166	1.306
AT3G59570	AT3G59570	1.042	1.031	0.212	0.149	0.389	0.407	1.312	1.435	0.979	0.358	0.675	0.702
AT3G60140	DIN2	0.062	0	0	0	0	0	0.608	0.463	0	0	0	0
AT3G61350	SKIP4	1.118	1.548	1.017	1.151	0.533	0.65	0.378	0.155	0.745	0.49	1.299	1.771
AT4G00290	AT4G00290	4.81	4.039	1.501	1.744	1.04	1.151	3.936	3.74	2.309	1.743	2.497	2.212
AT4G02280	SUS3	2.411	1.966	0.733	0.505	0.975	0.734	2.083	1.703	1.471	1.613	0.766	1.18
AT4G04480	AT4G04480	0	0	0	0	0	0.199	0.807	0.664	0	0.175	0	0
AT4G05040	AT4G05040	1.757	2.02	2.193	1.902	1.532	1.702	0.756	1.087	1.486	1.76	1.617	2.439
AT4G05110	ATENT6	1.926	1.904	2.22	1.793	3.913	4.092	0.776	1.046	1.541	2.055	2.536	1.945
AT4G09490	AT4G09490	7.591	7.421	5.921	9.197	5.324	6.457	3.361	2.418	4.823	4.894	4.401	7.073
AT4G10380	NLM6	0.627	0.549	0.061	0.194	0.673	0.547	0.953	0.914	0.502	0.687	0.49	0.938
AT4G10970	AT4G10970	17.883	18.59	6.974	5.338	7.046	6.592	15.233	19.11	11.094	13.18	11.775	12.134
AT4G12030	BAT5	7.007	8.015	6.979	10.479	8.329	7.096	2.497	2.694	4.571	5.198	11.35	11.687
AT4G12710	AT4G12710	6.444	8.385	2.639	4.115	2.152	4.097	7.93	8.456	3.222	2.684	2.943	2.779
AT4G12750	AT4G12750	1.803	1.39	0.286	0.403	0.612	0.518	1.468	1.451	0.416	0.295	0.499	1.033
AT4G13730	AT4G13730	3.65	3.259	1.601	1.253	2.248	1.441	3.61	3.357	2.372	2.467	2.376	2.516
AT4G14100	AT4G14100	16.181	15.222	10.121	11.067	10.193	9.896	5.834	6.359	12.58	11.644	12.256	11.177
AT4G14400	ACD6	186.981	191.16	67.868	67.72	63.338	59.15	163.905	190.261	144.294	140.186	127.786	130.683
AT4G16820	PLA-I{beta]2	0.153	0.537	0	0	0	0	1.155	2.109	0	0	0.148	0.216
AT4G17250	AT4G17250	12.491	12.38	6.05	6.307	9.417	9.293	18.112	17.961	5.037	4.858	7.919	8.475
AT4G18610	LSH9	0.282	0.247	0.66	0.581	0	0	0	0	0.452	0	0.407	0.596
AT4G19370	AT4G19370	5.014	3.801	0.608	1.928	0.425	0.889	4.839	5.013	2.853	2.345	2.946	3.687
AT4G20130	PTAC14	1.45	0.906	1.023	1.365	0.856	0.689	0.44	0.403	0.994	0.666	0.797	0.729
AT4G21140	AT4G21140	17.59	17.238	6.987	6.709	4.04	6.66	16.881	18.726	11.467	13.138	11.041	16.398
AT4G22980	AT4G22980	2.266	1.982	1.232	1.301	2.424	1.438	3.937	3.319	1.264	1.084	1.387	1.209
AT4G23910	AT4G23910	9.795	10.526	2.947	3.458	3.07	3.768	8.265	6.995	3.918	5.766	5.651	6.207
AT4G25780	AT4G25780	0.537	0.705	1.885	1.217	1.409	2.009	0	0.224	0.43	0.706	0.904	0.756
AT4G28460	AT4G28460	2.179	0.763	0	0	0.416	0	6.184	5.629	0	0.191	0	0
AT4G31210	AT4G31210	3.392	3.839	1.089	1.244	1.495	1.421	2.954	2.636	2.235	1.674	1.548	1.806
AT4G31440	AT4G31440	2.092	2.653	0.489	0.689	1.596	0.522	2.907	4.008	1.924	1.742	1.408	1.841
AT4G31790	AT4G31790	13.876	13.072	4.099	5.75	3.211	5.978	10.27	14.024	9	11.734	7.5	7.92
AT4G31950	CYP82C3	0	0	0	0	0	0	0.572	0.696	0	0	0	0
AT4G35550	ATWOX13	20.591	14.477	10.658	9.434	16.247	18.33	32.038	24.532	18.708	20.67	14.48	16.327
AT4G35590	AT4G35590	0.214	0.187	0	0	0.204	0.321	0.372	0.625	0.171	0.094	0.103	0
AT4G35783	RTFL6	6.338	6.864	8.004	4.973	6.622	4.515	1.748	2.012	3.139	3.176	3.918	3.187
AT4G36945	AT4G36945	0.88	1.19	0.312	0.593	0.916	0.718	1.483	2	0.32	0.281	0.885	0.789
AT4G37780	ATMYB87	0	0.094	0	0	0	0	0.56	0.358	0	0	0	0
AT4G37910	mtHsc70-1	77.063	77.977	29.498	24.86	26.574	25.473	83.538	81.953	38.975	37.048	38.592	38.914
AT5G02220	AT5G02220	0	0	0	0	0	0	1.412	0.677	1.301	0.95	0	0
AT5G02460	AT5G02460	1.764	1.745	1.676	2.528	1.391	1.301	0.711	1.278	1.903	2.152	1.439	1.62
AT5G02970	AT5G02970	14.598	15.469	15.553	17.014	14.209	16.513	8.9	9.097	10.683	12.643	9.558	10.32
AT5G04150	BHLH101	0	0	0	0	0	0	1.719	1.099	2.243	0.578	0.159	0
AT5G04885	AT5G04885	2.338	2.045	0.582	0.738	0.617	0.744	2.563	2.362	0.597	1.177	0.598	0.455
AT5G08335	ATSTE14B	8.773	6.623	2.344	2.871	3.669	3.596	7.307	7.209	4.038	2.95	5.027	4.738
AT5G10770	AT5G10770	28.875	34.131	34.602	37.383	28.9	29.946	14.645	17.297	36.845	37.768	18.857	18.711
AT5G11000	AT5G11000	19.628	19.633	8.654	8.226	16.77	12.001	22.484	24.886	11.744	11.298	12.801	10.935
AT5G11340	AT5G11340	4.327	6.004	4.539	3.688	1.993	1.786	1.469	2.113	3.82	2.878	2.726	2.941
AT5G12880	AT5G12880	0.537	3.993	0	0	1.537	0.536	3.576	4.474	0	0	1.807	2.647
AT5G13820	HPPBF-1	3.416	2.906	0.62	0.81	0.803	0.747	4.687	2.417	0.749	0.369	2.137	1.845
AT5G14240	AT5G14240	8.339	8.375	6.344	9.669	7.759	7.804	3.577	4.46	5.354	5.326	5.197	4.856
AT5G14565	MIR398C	40.845	44.54	24.913	23.379	33.105	30.63	10.456	9.263	30.616	30.75	15.651	16.735
AT5G15800	AGL2	10.282	12.487	5.7	5.041	5.755	3.644	0.197	0.354	5.235	5.215	5.924	5.085
AT5G17330	GAD	2.036	2.894	0.397	0.419	0.85	1.206	1.658	2.544	0.509	0.558	0.367	0.672
AT5G20380	PHT4	5.381	4.763	5.259	4.807	6.37	5.755	3.942	2.431	5.083	6.593	4.208	4.017
AT5G20400	AT5G20400	3.659	4.886	1.653	0.635	1.654	1.537	6.915	5.536	1.772	1.098	2.408	2.712
AT5G22560	AT5G22560	0	0.115	0	0	0	0	0.569	0.218	0	0	0	0
AT5G24655	LSU4	15.215	16.09	6.554	4.116	6.715	5.889	13.281	14.001	12.536	12.145	7.752	8.154
AT5G25580	AT5G25580	0.407	0.356	0.634	0.402	0	0.162	0	0	0	0.143	0.117	0.172
AT5G33280	AT5G33280	2.289	2.503	2.418	2.436	1.82	1.617	1.298	1.232	1.755	2.467	1.765	1.88
AT5G37420	AT5G37420	0	0	0.053	0	0	0	0.436	0.628	0	0	0	0
AT5G37490	AT5G37490	0.427	0.125	0	0	0	0	0.536	0.237	0	0	0	0
AT5G42825	AT5G42825	24.18	25.569	15.996	17.022	9.198	12.516	10.014	8.798	13.959	13.955	9.565	8.62
AT5G44010	AT5G44010	0.268	0.156	0	0	0	0	0.259	0.298	0	0	0.043	0.063
AT5G44070	ARA8	15.78	16.728	6.832	8.704	13.905	14.005	20.288	18.83	12.893	9.38	13.952	17.042
AT5G44370	PHT4	1.61	1.148	1.163	1.376	1.707	2.379	0.622	0.696	1.431	0.889	1.118	1.008
AT5G45330	DCP5-L	0.725	0.731	1.13	0.964	1.223	0.945	0.355	0.604	1.472	1.564	1.206	1.334
AT5G46295	AT5G46295	0.582	3.307	0	0	0	0	9.597	6.299	0	0	0.839	0.819
AT5G47380	AT5G47380	0.543	0.58	0.235	0.149	0.288	0.241	0.873	1.457	0.965	0.899	0.348	0.382
AT5G47960	SMG1	5.007	4.616	0.633	1.003	1.678	1.485	8.149	11.275	0.65	0.949	0.52	1.239
AT5G50890	AT5G50890	5.344	4.505	4.775	4.483	4.078	5.621	2.363	2.267	4.431	4.174	2.429	2.873
AT5G51440	AT5G51440	2.358	2.75	1.431	0.216	0.25	0.784	5.386	6.331	0.839	0.919	1.071	2.306
AT5G51670	AT5G51670	3.709	5.192	3.704	3.545	2.406	2.146	1.976	1.669	5.105	4.748	1.855	2.403
AT5G52740	AT5G52740	7.013	6.719	0.781	0	0	0	9.669	10.851	0.802	4.392	2.89	2.821
AT5G53210	SPCH	0.327	0.476	0.17	0.179	0.208	0.217	1.765	1.361	0.871	0.859	0	0
AT5G53470	ACBP1	6.896	7.767	5.446	4.332	4.687	3.267	2.296	2.155	4.552	4.384	3.813	5.037
AT5G53710	AT5G53710	0.445	0	0	0	1.273	3.106	3.606	2.965	0.356	0.585	2.032	0.94
AT5G54100	AT5G54100	1.571	1.237	0.49	0.518	0.524	0.47	2.82	3.664	1.948	0.964	0.529	0.995
AT5G56960	AT5G56960	1.276	0.893	0.266	0	0.487	0.339	4.435	3.97	0	0.149	1.718	1.019
AT5G58030	AT5G58030	1.107	0.753	0.192	0.101	0.352	0.368	1.069	1.128	1.083	0.971	0.592	0.953
AT5G58430	ATEXO70B1	36.156	34.209	15.005	15.154	24.234	27.597	35.158	36.535	14.548	13.771	20.069	20.186
AT5G59570	AT5G59570	1.725	1.294	0.128	0.542	0	0	2.807	2.054	0.46	0.288	0.079	0.116
AT5G63420	emb2746	6.776	5.617	2.028	1.818	1.466	2.476	4.996	5.285	2.207	2.142	1.307	1.387
AT5G65110	ACX2	10.536	12.122	4.089	3.122	2.476	3.572	8.325	9.773	3.987	4.096	3.993	4.202
AT5G66040	STR16	42.965	42.662	44.987	39.543	31.386	38.992	24.991	22.736	40.725	33.768	49.782	51.37
AT5G66675	AT5G66675	21.338	19.75	9.518	8.279	14.504	14.058	25.09	26.042	8.249	8.754	11.42	12.956
ATCG01000	YCF1.1	14.787	16.067	7.479	11.326	6.833	7.835	4.816	5.197	10.167	9.015	5.11	7.076
ATMG01010	ORF118	0.668	0.292	0	0	0	0	1.16	2.504	0	0.293	0.803	0.47
Common elements in "ELS v ACS" and "EHS v ACS":	Genes Short Name	ALS_1 FPKM	ALS_2 FPKM	ACS_1 FPKM	ACS_2 FPKM	AHS_1 FPKM	AHS_1 FPKM	ELS_2 FPKM	ELS_2 FPKM	ECS_1 FPKM	ECS_2 FPKM	EHS_1 FPKM	EHS_2 FPKM
AT2G29100	ATGLR2.9	0.253	0.222	0	0	0	0	0.905	0.704	0	0.074	0.325	0.505
AT1G01950	ARK2	1.075	1.323	1.335	0.984	0.797	1.151	0.761	0.895	0.955	0.628	0.899	0.841
AT2G39350	AT2G39350	1.253	0.59	0.075	0	0.552	0.385	1.005	1.285	0.193	0.085	0.834	1.256
AT4G27360	AT4G27360	6.548	7.11	8.102	9.115	5.6	8.332	3.399	4.891	3.252	5.939	0.434	0.318
AT1G79680	ATWAKL10	0.374	0.45	0	0.154	0.803	0.746	1.571	1.247	0.486	0.205	0.585	0.823
AT5G39020	AT5G39020	2.587	1.836	0.914	0.764	1.025	0.682	2.148	2.278	1.328	1.027	2.558	2.853
AT3G55030	PGPS2	8.716	6.269	9.443	7.74	6.652	5.409	5.215	3.308	8.369	5.689	4.144	4.228
AT5G17310	AtUGP2	0.393	0.275	0.981	1.296	0.9	0.627	0	0.262	0.126	0.276	0.076	0.166
AT1G65800	ARK2	48.485	51.411	14.947	15.929	20.366	21.806	37.186	35.824	20.099	22.778	33.41	33.774
AT1G67000	AT1G67000	0.758	0.626	0.296	0.139	0.964	0.924	1.464	1.018	1.079	0.665	2.714	2.195
AT1G70740	AT1G70740	2.924	4.164	0.955	1.121	1.817	1.492	3.465	3.116	1.578	2.027	4.185	4.118
AT2G23450	AT2G23450	13.535	12.932	4.091	4.156	8.671	7.721	10.874	11.86	6.274	4.51	10.47	8.475
AT3G47090	AT3G47090	2.872	2.891	1.074	1.199	1.276	1.02	2.757	2.655	1.448	1.518	2.8	2.244
AT4G23200	CRK12	2.449	2.625	0.86	1.513	1.227	1.832	9.609	8.52	1.176	0.591	3.68	2.975
AT3G13330	PA200	5.421	6.527	1.841	1.909	3.265	3.159	5.429	5.296	2.007	1.976	5.059	4.864
AT5G43420	AT5G43420	3.275	2.149	1.533	2.159	5.936	7.595	8.203	5.867	2.162	0.718	6.574	8.936
AT2G40610	EXP8	5.287	4.719	3.703	3.022	1.132	1.829	1.312	1.618	2.849	2.27	1.712	1.519
AT3G07010	AT3G07010	3.492	3.927	3.724	3.699	1.428	1.777	1.816	1.009	1.938	1.999	0.994	0.552
AT2G06850	EXGT-A1	115.781	121.38	144.238	134.062	80.472	81.001	70.001	77.156	119.428	117.789	29.604	29.523
AT4G19430	AT4G19430	1.012	1.18	1.71	0.556	0	0	0	0	1.619	0.887	0	0
AT2G21200	AT2G21200	5.834	9.541	9.101	10.867	11.615	7.337	1.616	1.268	5.48	6.672	2.073	1.25
AT1G03230	AT1G03230	2.699	2.569	0.495	0.654	2.272	2.454	2.482	2.645	1.715	3.34	3.664	3.744
AT1G06830	AT1G06830	11.332	17.759	13.811	15.365	13.062	8.712	6.835	5.311	8.122	6.831	5.789	8.144
AT1G10050	AT1G10050	4.54	4.165	1.296	1.794	2.676	3.203	4.659	3.413	3.337	2.492	3.869	4.678
AT1G12220	RPS5	2.522	2.641	1.193	1.226	0.828	1.609	2.969	2.825	3.077	2.647	2.783	3.377
AT1G18400	BEE1	2.229	2.463	2.197	1.643	1.343	1.521	0.883	0.587	0.939	1.029	0.169	0.165
AT1G26180	AT1G26180	5.045	6.13	6.778	5.619	5.793	5.684	3.787	1.557	2.841	2.949	2.246	2.894
AT1G27460	NPGR1	3.218	2.111	2.658	4.055	1.941	1.652	0.987	1.065	1.855	1.701	1.479	0.7
AT1G30240	AT1G30240	2.457	2.265	1.198	0.94	1.507	1.663	2.541	2.961	2.001	2.462	2.215	2.78
AT1G30755	AT1G30755	1.281	1.364	0.087	0.275	1.275	0.722	3.418	3.48	0.401	0.586	1.339	2.156
AT1G49000	AT1G49000	2.529	3.688	0.395	0.278	2.091	3.364	4.394	4.917	0.944	0.148	5.918	4.868
AT1G53320	AtTLP7	8.788	7.905	2.716	3.142	5.457	4.796	6.529	7.391	4.245	5.161	6.776	9.573
AT1G62660	AT1G62660	8.691	8.633	11.337	7.686	17.19	14.888	4.834	5.114	6.325	7.276	21.601	20.085
AT1G66350	RGL	14.894	14.382	16.597	15.193	15.192	16.27	8.811	9.025	9.956	10.572	6.758	7.944
AT1G66540	AT1G66540	10.504	12.465	12.09	12.346	9.6	8.865	6.976	5.692	7.934	8.823	3.744	4.551
AT1G77020	AT1G77020	1.336	1.65	1.226	1.165	0.6	0.47	0.455	0.524	0.377	0.482	0.113	0.166
AT1G77500	AT1G77500	7.777	6.968	2.68	2.892	5.294	6.627	8.416	9.279	5.256	5.197	6.879	6.778
AT1G77640	AT1G77640	0.254	0.444	0	0	0.242	0.253	0.441	0.423	0.203	0.334	0.916	1.251
AT2G01260	AT2G01260	19.941	19.012	22.493	22.457	22.513	25.541	11.34	11.654	11.88	14.717	9.208	9.747
AT2G01570	RGA1	35.683	34.792	33.61	31.915	19.86	20.041	15.024	16.785	22.79	20.979	17.405	15.241
AT2G04400	AT2G04400	3.924	3.505	1.237	1.651	3.026	2.331	4.979	3.339	2.872	3.44	4.616	5.349
AT2G05995	AT2G05995	2.352	2.057	1.411	1.789	0.69	0.541	0.419	0.301	0.579	0.634	0.261	0.255
AT2G17525	AT2G17525	1.77	1.639	0.69	0.429	0.944	0.727	1.658	1.735	0.833	1.05	1.477	1.429
AT2G20960	pEARLI4	17.885	14.739	7.746	7.561	14.368	14.881	27.499	28.234	16.456	15.145	24.303	22.898
AT2G21560	AT2G21560	109.708	100.252	96.365	97.825	68.915	69.082	56.907	54.987	61.951	60.561	42.954	38.35
AT2G29990	NDA2	1.568	1.729	0.585	0.112	1.431	1.428	1.974	1.533	0.654	1.076	2.13	1.968
AT2G43040	NPG1	0.046	0.081	0	0.038	0.132	0.184	0.321	0.231	0.296	0.405	0.289	0.228
AT2G43340	AT2G43340	22.479	43.189	17.847	18.63	9.445	10.409	8.833	8.25	7.922	8.095	5.661	5.652
AT2G44400	AT2G44400	1.081	0.473	0	0	0	0	1.409	2.027	0	0	0.91	1.523
AT2G47050	AT2G47050	0.372	0.434	1.257	0.715	1.537	0.865	0	0	0.297	0.326	0.119	0
AT3G13700	AT3G13700	0.597	0.94	0.419	0.492	0	0.119	0.035	0	0.191	0.157	0.057	0.042
AT3G14470	AT3G14470	3.892	4.193	1.434	1.544	0.825	0.647	4.466	3.753	1.759	1.991	4.211	3.476
AT3G14620	CYP72A8	24.661	22.764	12.858	12.565	17.706	16.829	31.078	28.928	23.885	25.094	32.201	32.624
AT3G22231	PCC1	10.719	7.845	0.512	1.262	1.252	0.218	12.92	10.206	12.601	6.905	6.731	6.931
AT3G54510	AT3G54510	0.526	0.627	0.671	0.748	0.501	0.667	0.194	0.119	0.688	0.293	0.115	0.101
AT3G59680	AT3G59680	1.356	1.277	1.627	2.062	0.995	0.936	0.604	0.956	1.669	1.28	0.552	0.514
AT3G61150	HD-GL2-1	5.171	5.185	5.41	5.437	3.81	2.851	2.337	2.277	4.406	4.276	2.304	2.013
AT4G04692	AT4G04692	109.531	107.839	112.127	115.599	108.661	112.516	56.639	53.244	71.758	64.252	54.765	56.875
AT4G08240	AT4G08240	7.283	5.365	7.625	7.58	8.411	6.117	3.441	3.513	5.827	3.697	3.225	2.294
AT4G18740	AT4G18740	20.801	19.788	23.02	23.779	16.619	12.837	11.744	10.074	20.596	22.684	10.376	11.442
AT4G23010	UTR2	9.277	11.066	3.648	3.221	6.29	6.576	9.589	9.773	5.398	4.504	9.178	11.821
AT4G26488	AT4G26488	1.083	0.603	0.384	0.324	0.188	0.196	0	0	0.236	0.345	0	0
AT4G28770	AT4G28770	3.523	3.832	1.56	1.177	3.361	3.134	3.529	3.808	1.524	1.336	3.205	2.883
AT4G31360	AT4G31360	4.744	7.343	4.46	6.114	4.758	4.611	2.395	2.838	3.017	3.627	1.813	1.884
AT4G37295	AT4G37295	1.31	1.146	1.873	2.339	0.417	0	0.253	0	0.699	0.191	0.21	0
AT5G02710	AT5G02710	7.211	8.953	9.617	8.72	9.209	9.048	4.378	5.621	5.584	7.954	3.579	3.03
AT5G14200	IMD1	39.585	30.493	29.608	30.953	59.709	66.909	17.763	15.554	36.506	35.183	66.891	66.321
AT5G20410	MGD2	1.79	1.218	1.758	2.24	1.202	1.19	0.806	0.829	1.485	0.988	0.606	0.98
AT5G24105	AGP41	0	0.362	0.646	1.535	0	0	0	0	0.662	0.363	0	0
AT5G25980	TGG2	536.675	895.507	516.659	579.132	409.606	401.658	299.964	315.449	505.491	513.542	195.315	201.178
AT5G40850	UPM1	13.328	12.008	9.98	10.486	8.773	7.511	4.708	4.109	7.891	6.778	3.492	3.237
AT5G41780	AT5G41780	2.585	0.969	2.247	2.495	1.198	1.252	0.855	0.308	1.241	1.813	0.391	0.572
AT5G42010	AT5G42010	1.999	2.491	0.546	0.864	1.335	1.096	4.022	4.413	0.72	0.701	1.634	1.618
AT5G46350	WRKY8	0.638	0.957	0.213	0	0.696	0.727	1.847	1.291	0.875	0.4	1.884	1.604
AT5G52810	AT5G52810	22.102	20.972	8.036	7.407	6.968	8.967	28.47	24.657	15.361	12.399	15.399	18.001
AT5G53220	AT5G53220	4.044	6.284	1.318	1.591	3.167	3.251	3.985	3.973	4.153	3.281	4.586	5.61
Common elements in "ELS v ACS" and "ECS v ACS":	Genes Short Name	ALS_1 FPKM	ALS_2 FPKM	ACS_1 FPKM	ACS_2 FPKM	AHS_1 FPKM	AHS_1 FPKM	ELS_2 FPKM	ELS_2 FPKM	ECS_1 FPKM	ECS_2 FPKM	EHS_1 FPKM	EHS_2 FPKM
AT5G67330	ATNRAMP4	22.059	24.16	16.349	17.469	17.488	16.151	37.684	42.46	49.086	46.88	27.528	28.997
AT5G59670	AT5G59670	7.596	8.011	3.983	3.651	2.738	2.441	10.508	9.88	9.522	8.695	4.951	5.437
AT4G28270	RMA2	18.831	18.605	19.233	13.505	13.182	12.026	9.335	7.675	6.937	7.483	9.64	9.348
AT3G55500	EXPA16	7.121	5.285	5.218	4.355	3.499	2.045	14.432	12.315	16.919	20.906	4.72	5.773
AT1G47405	AT1G47405	0	0	0	0	0	0	0.814	0.27	0.865	1.042	0	0
AT1G68600	AT1G68600	3.052	3.115	3.224	4.138	1.941	2.981	2.062	1.483	13.532	13.435	4.677	6.625
AT1G76620	AT1G76620	3.134	3.776	1.983	1.949	2.877	2.005	7.91	7.144	6.955	5.185	1.791	2.456
AT2G02450	ANAC035	3.654	3.676	3.492	4.215	5.839	5.922	9.575	8.449	10.16	11.775	6.457	5.596
AT2G14247	AT2G14247	0	0	0	0	0	0	8.205	13.23	2.346	5.783	1.057	1.376
AT2G32870	AT2G32870	30.062	33.69	35.833	36.575	30.36	34.088	9.406	10.472	14.349	13.082	35.656	35.034
AT2G41240	BHLH100	0.654	0.286	0	0	0	0	3.883	3.543	6.411	3.728	0.472	0.691
AT2G46660	CYP78A6	1.23	1.506	1.727	1.976	1.29	1.349	0.748	0.307	0.64	0.431	1.123	0.736
AT3G15050	IQD10	0.562	0.246	0.658	1.042	0.134	0	0	0	0	0	0.203	0.396
AT4G34530	CIB1	1.637	2.625	2.199	1.648	1.908	2.177	5.266	5.531	6.257	5.661	3.629	2.625
AT4G34540	AT4G34540	1.573	1.785	1.492	1.015	1.703	1.823	3.003	3.222	3.435	3.018	2.084	1.586
AT5G06660	AT5G06660	5.81	4.87	6.042	5.385	4.734	4.708	2.874	3.63	3.583	2.759	3.608	4.176
AT5G06760	LEA4-5	20.613	19.614	6.953	6.885	12.622	12.085	18.71	20.539	28.192	32.971	13.392	11.375
AT5G12940	AT5G12940	4.426	5.484	3.093	2.355	1.935	1.379	7.101	7.298	6.418	8.488	2.084	1.947
AT5G14940	AT5G14940	2.258	2.215	2.723	2.312	4.309	4.71	1.07	1.197	1.15	1.32	3.587	3.903
AT5G24570	AT5G24570	4.484	3.461	2.263	3.477	4.277	2.894	10.386	12.526	9.496	11.1	4.946	4.643
AT5G44020	AT5G44020	21.15	17.764	20.027	19.939	19.875	20.15	11.028	11.748	10.103	10.056	14.418	16.891
AT5G66620	DAR6	10.351	10.833	5.911	5.228	3.644	5.1	13.343	14.681	2.859	2.701	3.495	3.47
Common elements in "ELS v ACS", "ECS v ACS" and "ECS v ACS":	Genes Short Name	ALS_1 FPKM	ALS_2 FPKM	ACS_1 FPKM	ACS_2 FPKM	AHS_1 FPKM	AHS_1 FPKM	ELS_2 FPKM	ELS_2 FPKM	ECS_1 FPKM	ECS_2 FPKM	EHS_1 FPKM	EHS_2 FPKM
AT1G02205	CER1	10.167	11.725	10.771	9.668	8.54	10.19	24.163	23.136	32.739	32.286	22.47	20.121
AT4G15670	AT4G15670	10.358	12.081	4.436	4.685	7.556	5.874	1.058	1.861	0.812	1.603	1.465	2.002
AT1G13640	AT1G13640	23.039	24.594	24.808	25.65	17.911	20.16	9.902	10.575	14.256	14.447	9.534	7.891
AT4G21380	ARK3	1.958	2.133	0.811	0.461	0.572	0.558	2.106	2.531	2.398	2.102	2.998	3.067
AT4G23250	CRK17	4.219	3.892	1.765	2.054	2.891	2.41	4.842	4.602	5.156	5.112	4.943	4.267
AT1G24580	AT1G24580	14.047	19.402	19.896	18.883	14.635	14.564	7.92	5.544	7.542	3.403	1.688	0.651
AT3G21890	AT3G21890	121.33	130.65	91.196	85.567	49.447	52.272	41.687	48.625	22.272	20.704	17.353	18.517
AT5G54470	AT5G54470	45.6	45.27	30.769	37.478	37.42	37.918	17.561	17.852	12.044	14.162	7.079	9.438
AT3G02140	TMAC2	17.463	22.53	9.512	9.083	15.728	14.206	2.994	2.439	2.732	2.224	2.721	3.228
AT3G13750	BGAL1	54.157	58.108	54.678	55.351	46.377	45.473	16.024	17.089	16.181	17.763	14.256	15.885
AT2G46330	AGP16	19.6	23.862	6.62	9.156	9.638	8.061	20.476	19.697	18.269	18.248	18.264	15.649
AT1G01520	AT1G01520	33.806	34.4	40.684	37.742	39.884	43.213	15.82	14.83	13.8	14.276	5.506	7.092
AT1G09250	AT1G09250	65.084	67.998	56.365	56.427	70.674	64.185	24.725	28.785	22.289	24.106	10.586	12.847
AT1G11260	STP1	162.275	165.871	52.379	52.281	32.298	33.456	28.81	28.313	20.028	20.467	19.166	18.021
AT1G19960	AT1G19960	10.098	6.625	0.875	2.08	2.676	1.958	12.995	8.414	14.364	20.66	15.105	11.455
AT1G22190	AT1G22190	89.869	92.452	54.858	53.184	105.427	106.518	29.684	27.947	23.799	23.861	21.718	20.274
AT1G22530	PATL2	32.678	31.396	32.517	31.577	25.691	26.278	15.2	13.471	18.313	14.048	10.279	11.658
AT1G23020	ATFRO3	8.311	7.733	5.451	5.888	5.858	5.174	15.235	15.834	20.288	19.356	16.442	15.952
AT1G25560	TEM1	9.171	9.55	5.723	5.828	10.915	12.283	13.605	14.772	22.012	23.203	18.854	17.587
AT1G32890	AT1G32890	1.075	0.513	0.515	0.523	0.186	0.317	0.028	0.041	0	0.043	0	0
AT1G76570	AT1G76570	8.814	8.007	7.845	9.217	5.498	6.086	1.57	2.165	3.164	1.783	1.902	1.591
AT2G39950	AT2G39950	34.846	24.039	22.554	19.18	11.505	13.015	12.536	11.284	8.265	8.754	9.815	8.839
AT3G05030	NHX2	0.889	1.069	0.563	0.412	0.901	1.053	1.834	1.481	2.267	2.046	2.591	2.19
AT3G14025	AT3G14025	0.59	0.516	0.46	0.729	0.282	0.589	0	0	0	0	0	0
AT3G54810	GATA8	11.354	10.852	6.943	8.373	13.305	9.018	17.532	24	26.973	26.731	27.429	27.337
AT4G17098	AT4G17098	6.557	4.516	6.149	5.287	2.396	3.688	2.262	3.255	1.953	1.957	0.838	0.933
AT4G21870	AT4G21870	8.023	7.507	6.985	5.38	2.492	3.908	0.432	0.311	1.045	1.309	3.05	1.182
AT4G27652	AT4G27652	69.62	64.681	29.637	43.112	51.438	56.276	8.563	7.014	15.655	17.156	16.627	13.456
AT4G27657	AT4G27657	53.686	42.993	37.354	38.416	40.634	49.272	13.865	14.7	16.536	8.177	11.149	14.374
AT4G33170	AT4G33170	0.08	0.07	0	0	0.077	0.08	0.139	0.2	0.193	0.141	0.193	0.254
AT5G03555	AT5G03555	72.065	70.538	84.367	83.377	56.301	59.979	44.392	43.686	35.937	32.791	32.737	29.699
AT5G49360	BXL1	86.64	87.764	27.747	29.923	21.167	22.35	8.999	10.931	4.544	4.902	9.334	9.547
AT5G53120	SPMS	13.325	12.959	4.341	5.489	9.795	10.397	10.711	13.388	18.124	16.15	18.051	17.935
Elements only in "AHS v ACS":	Genes Short Name	ALS_1 FPKM	ALS_2 FPKM	ACS_1 FPKM	ACS_2 FPKM	AHS_1 FPKM	AHS_1 FPKM	ELS_2 FPKM	ELS_2 FPKM	ECS_1 FPKM	ECS_2 FPKM	EHS_1 FPKM	EHS_2 FPKM
AT3G61820	AT3G61820	5.481	4.966	6.006	5.215	2.116	2.473	5.592	8.427	11.904	10.813	6.839	7.489
AT3G23740	AT3G23740	0.472	0.361	0.828	0.583	0	0	0.205	0.147	0.755	0.31	0.34	0.291
AT4G11690	AT4G11690	0.491	0.981	0.656	0.693	0	0	0.69	0.818	0.112	0.615	0.573	0.691
AT5G56720	AT5G56720	4.675	5.214	2.917	1.83	0	0.233	2.301	2.824	2.338	2.869	0.843	0.494
AT1G31200	ATPP2-A9	3.513	1.728	2.055	1.628	0	0	0.636	1.829	0.878	0.963	0.422	0.309
AT5G59650	AT5G59650	0.534	0.545	0.278	0.477	0	0	0.206	0.111	0.285	0.195	0.235	0.313
AT1G34460	CYCB1	0.646	0.495	0.126	0.133	0	0	0.374	0.269	0	0.142	0.155	0
AT2G26760	CYCB1	0.445	0.778	1.157	0.855	0.354	0.222	0.515	1.235	0.534	1.04	0.356	0.313
AT3G11520	CYCB1	0	0.341	0	0.128	0.074	0.155	0	0.454	0.312	0.342	0.037	0
AT5G06150	CYCB1	0.284	0.559	0.443	0.76	0	0	0.452	0.591	1.476	1.058	0.171	0.5
AT3G51060	SRS1	0.145	0.569	0.845	1.191	0.069	0	0.628	0.542	0.636	1.204	0.174	0.203
AT2G21130	AT2G21130	2.856	2.997	1.225	0.941	0	0	1.405	1.665	0.685	1.627	0.549	0.603
AT1G04310	ERS2	3.041	2.364	1.129	0.676	0.138	0	0.838	0.925	1.429	1.524	0.511	0.374
AT1G28470	ANAC010	1.321	1.001	0.412	0.798	0	0	0.459	0.88	0.775	0.386	0.593	0.558
AT1G76530	AT1G76530	0.579	1.447	0.452	0.613	0	0	0.431	0.62	0.199	0.29	0.08	0.116
AT2G31725	AT2G31725	2.256	1.645	1.173	0.93	0	0	1.198	1.567	0.602	0.33	0.723	0.794
AT2G40820	AT2G40820	0.75	0.601	0.634	0.566	0	0.062	0.289	0.26	1.45	1.972	0.27	0.308
AT3G23150	ETR2	1.154	1.154	0.482	0.543	0.079	0	0.262	0.309	0.758	0.939	0.456	0.348
AT2G19380	AT2G19380	1.748	1.359	0.959	1.173	0.062	0.065	0.675	0.431	0.984	0.738	0.436	0.41
AT1G51405	AT1G51405	0.733	0.712	1.08	0.872	0.155	0	2.169	1.696	1.108	1.285	0.548	0.344
AT1G70340	AT1G70340	0.353	0.265	0.354	0.499	0	0.05	0.467	0.378	0.202	0.265	0.291	0.142
AT5G62980	FOLB2	1.504	1.151	0.88	0.775	0	0	0.98	0.783	0.451	0.659	0.362	0.53
AT5G45540	AT5G45540	2.77	2.697	2.022	1.62	0.469	0.089	0.957	1.266	1.573	1.567	0.945	0.755
AT1G77750	AT1G77750	4.831	4.377	2.557	3.838	0.329	0.688	3.397	3.881	3.727	3.631	2.406	2.672
AT4G22130	SRF8	1.07	0.702	1.113	0.771	0.128	0.222	0.568	0.929	0.892	0.782	0.772	0.753
AT1G14340	AT1G14340	4.246	5.019	2.417	2.647	0.438	0.687	1.262	1.243	1.285	2.012	1.324	2.1
AT1G44760	AT1G44760	5.414	5.34	4.223	4.555	1.319	0.919	6.603	6.238	7.373	8.383	2.548	2.514
AT1G58561	AT1G58561	2.686	2.669	1.485	2.17	0.497	0.442	2.355	2.173	1.356	1.692	1.743	1.579
AT5G39190	GLP2A	9.845	7.668	3.156	3.333	0.772	0.942	4.686	4.157	3.021	2.128	1.686	1.329
AT5G60200	TMO6	8.228	6.477	6.739	5.152	1.962	1.477	4.05	5.415	7.965	8.007	4.154	4.229
AT1G24290	AT1G24290	3.16	3.117	2.622	2.05	0.577	0.872	1.402	1.289	1.668	1.887	1.293	1.42
AT3G44590	AT3G44590	10.154	8.882	8.057	11.25	2.505	3.667	8.617	8.168	7.984	11.359	4.377	5.67
AT1G68710	AT1G68710	3.531	4.476	2.731	2.638	0.856	0.895	3.171	3.141	2.083	2.256	1.856	1.664
AT4G16120	ATSEB1	3.741	4.76	3.297	4.683	1.066	1.551	2.729	2.671	3.809	2.641	2.009	2.292
AT2G29910	AT2G29910	2.439	2.008	1.679	2.128	0.753	0.501	0.955	1.375	1.435	1.321	1.104	0.96
AT1G01900	ATSBT1.1	4.071	3.731	2.684	2.635	0.832	0.967	3.732	3.351	5.273	4.377	1.724	1.706
AT5G58580	ATL63	5.659	4.837	5.216	5.828	2.086	1.667	5.809	7.179	6.997	8.006	3.71	2.083
AT3G20540	POLGAMMA1	2.471	1.891	2.57	2.29	0.884	0.787	2.404	2.488	1.593	1.986	1.254	1.474
AT4G00650	FRI	4.659	3.396	2.749	3.691	0.855	1.43	2.006	2.637	2.007	2.252	2.01	1.766
AT5G60020	ATLAC17	3.142	2.29	2.133	2.157	0.722	0.754	1.516	1.697	2.374	2.296	1.231	1.639
AT2G29550	TUB7	10.161	9.264	9.936	9.492	4.232	2.855	5.718	5.783	9.103	9.6	5.161	5.341
AT5G55190	RAN3	11.922	12.219	7.139	7.143	2.642	2.522	7.322	7.726	5.106	5.807	6.6	7.885
AT2G32295	AT2G32295	3.339	2.495	3.093	3.438	1.393	0.971	2.054	2.55	2.671	2.561	2.909	2.938
AT5G51890	AT5G51890	10.148	9.05	4.919	5.276	1.692	2.064	4.108	4.597	6.464	6.997	3.884	3.33
ATCG00550	PSBJ	46.524	50.023	65.775	47.114	18.492	23.201	65.105	71.872	51.182	40.792	46.601	39.58
AT5G03180	AT5G03180	2.099	2.337	1.935	1.572	0.546	0.761	0.958	1.113	1.272	1.004	0.948	0.806
AT3G19360	AT3G19360	4.31	3.695	3.698	3.196	1.398	1.204	2.695	2.873	3.448	3.628	2.611	2.185
AT5G64670	AT5G64670	5.849	5.969	6.767	4.819	2.697	1.944	4.008	4.223	4.992	5.043	5.577	4.324
AT3G16620	ATTOC120	3.673	3.603	2.115	2.376	0.884	0.924	2.982	2.917	1.977	2.077	1.353	1.184
AT4G29330	DER1	17.409	14.746	5.758	7.171	2.102	3.187	5.615	5.783	5.906	5.99	8.476	9.232
AT3G55160	AT3G55160	2.85	2.903	0.943	1.412	0.396	0.558	1.431	1.653	1.371	1.566	1.041	1.283
AT3G01670	AT3G01670	30.677	28.171	17.257	21.248	8.575	7.486	18.876	21.451	22.974	23.645	11.078	12.842
AT1G80490	TPR1	1.313	1.652	1.523	1.213	0.58	0.575	1.205	1.28	1.537	1.796	1.154	1.014
AT5G42110	AT5G42110	7.179	6.28	7.199	7.604	2.935	3.324	4.602	4.272	5.333	4.721	4.191	3.61
AT5G44250	AT5G44250	5.7	5.267	4.133	3.704	1.455	1.922	3.254	4.749	4.432	5.279	4.169	4.352
AT1G62830	LDL1	3.779	3.998	2.982	3.946	1.551	1.402	2.901	3.258	3.235	3.93	2.197	2.259
AT1G32740	AT1G32740	4.926	5.688	4.15	4.789	2.068	1.769	2.91	2.545	4.336	5.183	2.984	3.399
AT4G10620	AT4G10620	4.298	5.285	3.255	4.413	1.664	1.615	3.499	3.996	3.538	4.533	3.294	4.21
AT5G04710	AT5G04710	3.487	3.944	2.532	3.665	1.262	1.379	2.367	2.154	1.732	2.214	2.37	2.709
AT4G16250	PHYD	2.865	2.864	3.459	2.67	1.529	1.157	2.192	1.989	2.238	1.615	2.493	1.873
AT2G35120	AT2G35120	5.251	5.711	4.871	4.326	2.031	1.982	4.274	5.439	6.132	6.098	4.231	3.997
AT3G62820	AT3G62820	41.639	37.393	20.377	18.001	9.364	7.738	24.57	25.855	32.048	33.455	13.093	9.141
AT5G16230	AT5G16230	6.065	5.229	5.677	4.14	2.314	1.988	3.612	4.764	3.882	3.874	2.916	3.111
AT1G50010	TUA2	7.388	8.695	10.111	9.13	4.741	4.019	9.179	8.786	20.313	20.14	7.847	8.323
AT5G50150	AT5G50150	9.11	7.276	5.613	5.493	3.086	2.041	5.39	5.61	7.025	7.698	3.682	5.066
AT5G44030	CESA4	3.813	3.922	2.368	2.589	1.482	0.845	2.494	2.324	4.124	3.652	1.85	1.889
AT3G01680	AT3G01680	17.587	17.395	13.645	15.185	6.398	6.923	13.497	15.396	19.175	17.271	9.516	10.996
AT3G47680	AT3G47680	7.098	6.716	3.277	4.535	1.796	1.734	4.697	4.466	5.563	6.223	4.666	3.876
AT1G21050	AT1G21050	16.353	13.036	7.715	10.865	3.648	4.998	6.72	7.582	6.542	7.4	5.58	5.664
AT2G17230	EXL5	23.264	22.815	16.263	16.182	7.295	8.029	12.213	13.548	30.464	26.115	29.182	31.908
AT3G63370	OTP86	3.413	2.916	2.167	2.648	1.098	1.148	2.413	2.05	1.873	1.879	1.622	1.621
AT1G15750	WSIP1	7.317	6.591	4.347	6.849	3	2.205	4.832	4.099	3.712	3.385	3.308	3.266
AT4G16340	SPK1	3.499	3.093	3.272	3.487	1.471	1.782	2.81	2.241	4.063	3.843	2.433	2.98
AT5G57070	AT5G57070	9.63	9.659	6.042	4.915	2.846	2.453	10.455	9.462	7.411	8.076	5.435	5.343
AT2G01021	AT2G01021	2380.86	2331.08	2310.23	2281.22	1109.41	1147.09	2549.52	2474.46	2374.35	2374.45	2273.65	2291.81
AT1G11280	AT1G11280	4.771	5.216	3.066	3.093	1.559	1.454	4.63	4.784	3.994	4.299	3.058	3.048
AT5G59870	HTA6	17.099	14.819	16.302	16.174	8.307	7.738	16.319	17.94	20.775	22.072	14.92	14.38
AT2G33610	ATSWI3B	9.34	9.328	3.442	4.605	2.035	1.907	4.812	4.657	4.296	3.289	3.607	3.521
AT5G18600	AT5G18600	168.65	166.378	138.622	134.86	69.999	67.897	118.16	114.862	120.156	130.924	95.723	89.477
AT1G06110	SKIP16	7.699	8.268	6.421	4.898	2.545	3.117	4.37	4.382	3.598	4.946	4.544	5.098
AT1G10890	AT1G10890	57.613	60.542	18.984	18.72	9.523	9.387	20.534	16.713	10.193	13.337	11.107	10.509
AT1G18840	IQD30	2.879	3.093	3.546	2.664	1.638	1.461	3.247	3.451	5.335	5.581	3.23	2.561
AT1G74750	AT1G74750	1.95	2.152	2.028	2.027	0.974	1.065	2.204	2.553	2.08	1.791	1.562	1.602
AT4G10750	AT4G10750	21.976	19.553	11.698	13.132	7.288	5.362	13.927	13.045	11.169	10.751	11.246	12.418
AT5G16540	ZFN3	5.495	7.175	5.467	6.43	3.039	2.939	4.519	4.446	5.607	5.167	5.016	5.327
AT1G62960	ACS10	30.499	32.727	22.883	24.702	10.787	13.598	21.066	16.528	23.73	25.495	17.46	15.787
AT1G10020	AT1G10020	9.895	8.972	9.083	7.705	4.317	4.333	5.485	5.178	8.013	7.829	11.603	11.512
AT2G20950	AT2G20950	8.699	9.523	9.158	9.541	4.582	5.163	5.779	6.447	14.859	13.148	9.006	9.356
AT2G38560	TFIIS	7.251	7.338	6.821	6.618	3.526	3.474	5.722	5.864	7.679	6.171	6.186	5.305
AT2G47440	AT2G47440	27.539	24.246	21.249	20.872	10.634	11.712	13.393	14.452	13.163	15.209	24.332	25.937
AT4G18730	RPL16B	59.907	59.052	22.086	24.31	12.51	11.891	29.339	27.688	26.589	24.042	25.292	25.706
AT5G37310	AT5G37310	10.959	11.241	6.726	7.975	3.98	3.718	6.733	6.999	5.386	6	5.349	4.034
AT5G07900	AT5G07900	7.786	8.325	8.368	8.767	4.374	4.746	8.016	9.01	10.937	10.847	5.366	5.238
AT5G59500	AT5G59500	14.031	12.56	7.04	8.653	3.757	4.583	7.744	9.844	7.484	7.913	7.574	8.665
AT2G37570	SLT1	25.867	23.633	11.165	9.993	22.537	22.99	12.149	13.458	14.809	14.162	21.28	21.004
AT4G25670	AT4G25670	56.906	52.701	52.514	58.787	121.417	117.533	50.936	52.49	77.692	79.366	84.017	80.961
AT5G19450	CDPK19	27.138	25.539	16.399	17.629	33.982	40.009	24.384	28.328	31.496	28.06	17.877	19.414
AT1G24575	AT1G24575	52.475	37.864	16.788	22.115	40.831	42.449	19.464	21.961	21.863	20.355	18.021	18.728
AT5G06710	HAT14	5.386	6.282	7.423	6.213	15.586	13.968	5.302	6.208	7.685	6.533	4.446	5.372
AT2G25490	EBF1	21.902	20.805	10.944	11.348	24.402	23.977	17.265	15.503	14.34	12.264	12.011	15.631
AT1G77370	AT1G77370	81.53	73.168	22.198	29.941	60.716	52.165	35.408	37.969	33.846	36.922	51.31	52.258
AT1G54170	CID3	3.313	2.944	1.108	1.343	2.508	2.885	1.797	2.191	2.609	2.213	2.402	2.222
AT2G32250	FRS2	2.356	2.305	1.339	1.809	3.237	3.584	3.607	3.593	2.332	1.47	2.687	2.783
AT1G42540	ATGLR3.3	6.096	7.144	3.84	2.769	7.12	7.366	3.824	3.353	5.065	3.015	5.899	6.823
AT3G02880	AT3G02880	6.589	7.316	5.693	6.431	12.62	14.155	7.778	10.558	8.03	8	8.53	7.387
AT1G27200	AT1G27200	12.777	13.734	8.193	7.271	16.734	17.388	4.609	5.503	4.938	4.7	6.117	7.624
AT4G05050	UBQ11	838.961	839.749	444.131	446.44	982.9	986.497	602.288	623.907	524.665	529.821	823.008	814.644
AT4G04740	CPK23	5.401	5.732	2.881	2.388	5.91	5.822	4.001	4.037	3.718	4.457	4.926	4.418
AT5G51980	AT5G51980	10.297	10.82	6.832	6.831	17.668	12.938	7.124	8.301	6.42	5.276	4.34	4.99
AT4G31000	AT4G31000	7.846	8.493	4.051	3.72	9.854	7.6	3.726	4.28	3.613	3.662	4.532	5.246
AT3G59350	AT3G59350	7.698	8.549	4.02	3.474	8.621	8.145	4.574	4.517	2.892	2.113	2.607	2.875
AT4G21930	AT4G21930	45.986	48.927	21.027	19.953	47.582	43.996	23.039	27.745	30.911	29.324	28.001	28.825
AT5G16370	AAE5	29.383	26.687	10.045	9.941	20.873	24.13	9.267	10.417	9.353	8.606	20.228	20.115
AT5G25120	CYP71B11	11.579	13.725	6.734	7.451	14.968	16.742	10.077	6.964	6.633	6.007	10.904	9.407
AT1G28380	NSL1	11.045	11.224	6.884	7.048	15.753	15.606	10.691	9.563	7.451	7.88	8.746	9.034
AT1G69760	AT1G69760	9.791	8.996	7.316	6.101	15.541	14.689	8.671	7.403	9.15	9.162	11.353	11.991
AT1G70140	FH8	2.805	2.835	2.414	1.913	4.245	5.596	3.193	3.425	2.322	2.375	2.209	2.622
AT3G19130	ATRBP47B	18.548	18.939	8.552	7.669	18.812	17.743	8.944	8.962	4.744	6.167	6.929	9.758
AT4G17720	AT4G17720	24.728	24.71	8.659	9.294	19.973	20.613	20.59	20.001	11.048	12.581	12.67	16.266
AT4G27500	PPI1	112.383	90.452	37.802	41.692	93.338	85.529	81.972	79.565	56.692	42.581	58.594	62.1
AT3G53780	ATRBL4	7.712	8.197	4.667	3.385	7.976	10.424	5.676	6.606	5.248	3.792	7.347	6.8
AT1G74380	XXT5	24.136	26.169	20.115	17.321	43.504	41.747	25.598	26.618	20.175	20.995	25.774	26.026
AT1G09230	AT1G09230	5.538	5.121	1.543	1.955	4.075	3.945	2.153	2.636	2.279	2.983	2.092	1.949
AT5G04020	AT5G04020	11.323	10.669	5.272	5.98	11.587	14.502	8.391	8.478	5.288	5.576	10.409	11.151
AT5G15870	AT5G15870	19.657	18.779	9.1	8.909	20.327	21.04	14.775	17.975	10.527	9.948	14.957	15.04
AT3G23920	BMY7	215.667	211.653	114.419	77.157	257.343	185.417	169.913	162.394	168.48	116.449	187.396	189.892
AT3G24550	PERK1	33.353	40.1	13.419	12.851	28.707	32.965	19.662	20.476	14.848	14.82	20.063	18.715
AT1G14700	PAP3	1.718	2.338	2.085	2.045	5.463	4.284	1.713	1.75	2.444	2.511	2.386	2.621
AT1G30360	ERD4	23.064	23.464	26.503	25.575	57.739	63.843	22.171	21.432	19.921	20.745	39.241	38.224
AT1G07870	AT1G07870	9.484	7.804	3.343	3.473	7.774	8.268	5.166	4.273	4.721	4.004	6.958	5.985
AT2G46500	PI4K GAMMA 4	34.77	33.438	13.883	17.171	39.074	33.65	25.929	26.519	15.106	16.012	19.495	20.267
AT1G73080	ATPEPR1	9.364	8.69	5.995	6.719	14.312	15.834	6.414	6.46	5.371	6.563	7.939	8.105
AT2G24330	AT2G24330	18.82	21.032	12.503	9.846	26.145	26.479	16.823	14.249	9.161	10.98	13.556	17.684
AT3G20890	AT3G20890	7.743	8.278	4.122	3.24	8.442	9.071	7.402	7.885	5.605	6.25	4.964	5.625
AT3G56880	AT3G56880	65.678	64.695	43.709	40.466	104.206	96.957	25.223	26.368	24.777	27.947	28.687	28.591
AT4G27720	AT4G27720	5.051	5.721	4.243	5.869	13.22	10.592	5.175	4.1	6.787	7.438	5.137	5.973
AT4G31510	AT4G31510	13.23	11.573	3.87	5.078	12.047	9.297	6.442	6.012	2.887	3.691	6.939	7.092
AT5G53060	AT5G53060	3.301	3.919	2.17	2.292	5.309	5.362	2.376	2.475	3.207	4.424	3.22	2.424
AT1G01260	AT1G01260	7.029	7.605	5.699	5.677	13.014	14.621	3.213	5.471	7.659	6.366	8.36	8.4
AT1G53400	AT1G53400	9.017	7.887	4.131	2.948	9.42	7.851	3.812	4.889	6.183	5.898	4.197	3.829
AT4G02880	AT4G02880	8.157	8.433	2.67	3.29	7.401	7.168	5.912	5.418	2.784	2.851	4.799	4.699
AT1G70090	GATL9	12.975	13.879	5.263	6.475	14.358	14.493	5.753	5.683	5.576	6.696	10.23	11.641
AT1G21010	AT1G21010	37.456	39.139	26.261	21.133	60.062	56.109	21.689	20.4	43.495	42.297	35.456	38.274
AT1G52880	NAM	18.864	15.461	8.617	10.221	24.318	21.866	7.922	7.788	7.683	7.897	11.889	10.589
AT1G53870	AT1G53870	3.016	3.055	2.105	2.354	5.603	5.542	0.919	1.455	1.778	1.949	3.892	3.577
AT5G01730	WAVE3	4.35	4.03	2.262	1.779	5.164	4.788	2.668	3.49	1.805	2.091	2.727	3.04
AT5G13390	NEF1	12.663	11.222	4.9	5.367	13.38	11.934	6.774	6.231	6.063	5.275	8.453	8.588
AT4G30600	AT4G30600	33.716	34.777	14.096	15.952	36.202	38.262	30.017	30.93	20.035	21.187	24.65	26.101
AT1G80120	AT1G80120	9.809	13.751	4.512	5.077	11.997	11.916	10.705	9.954	5.534	8.38	8.162	7.615
AT4G23850	LACS4	84.406	82.84	34.668	33.552	85.576	86.574	43.386	87.778	33.154	32.445	46.046	49.235
AT2G01150	RHA2B	7.882	7.264	3.952	3.595	8.191	11.512	3.749	5.864	1.351	1.851	1.353	1.486
AT5G39785	AT5G39785	15.643	14.913	4.48	5.034	11.833	12.372	8.492	7.993	6.698	6.751	8.461	6.884
AT1G70590	AT1G70590	11.948	9.917	4.694	4.958	12.563	12.352	6.414	6.322	4.954	5.047	7.002	7.859
AT1G75860	AT1G75860	11.283	10.656	4.439	4.853	10.763	13.345	7.69	7.653	6.391	5.078	6.385	5.835
AT4G28230	AT4G28230	3.353	3.956	5.352	3.148	9.595	12.054	2.393	2.858	6.238	6.426	3.711	4.721
AT5G24430	AT5G24430	3.383	2.396	1.927	1.372	4.252	4.338	1.897	2.371	1.676	2.919	2.504	2.911
AT2G17220	AT2G17220	11.691	10.788	5.111	6.245	15.135	14.607	9.41	10.382	8.531	7.659	11.303	11.125
AT4G12040	AT4G12040	26.804	25.546	9.986	14.502	30.786	32.453	18.764	15.444	12.27	15.551	19.683	20.937
AT5G64850	AT5G64850	12.9	18.104	11.5	12.497	32.726	30.115	8.619	7.913	8.847	7.085	14.79	17.765
AT5G55120	VTC5	7.761	6.233	9.031	6.447	20.148	20.367	7.773	7.102	12.928	12.16	14.039	15.139
AT5G04870	CPK1	25.958	25.142	12.333	13.882	34.623	34.598	21.618	19.897	14.349	14.401	21.058	22.895
AT2G30540	AT2G30540	12.097	10.275	4.923	5.489	13.547	14.164	4.771	4.528	6.873	3.382	9.609	9.505
AT4G01090	AT4G01090	8.648	7.997	4.69	4.445	11.864	12.404	6.271	7.823	4.745	5.055	7.603	8.06
AT4G15260	AT4G15260	12.348	10.738	6.477	6.068	15.223	18.221	6.397	5.595	5.315	5.951	11.561	12.252
AT4G29670	ACHT2	14.13	13.422	15.413	16.188	42.332	41.397	14.19	18.21	18.194	18.777	23.777	27.668
AT5G53050	AT5G53050	5.71	5.527	5.166	4.014	13.072	11.162	4.893	3.615	4.568	4.939	6.954	5.735
AT3G59410	GCN2	2.696	2.521	1.547	0.74	1.537	1.422	1.884	1.782	1.017	1.087	0.745	0.96
AT3G17810	PYD1	41.613	40.299	10.802	14.742	32.634	34.461	22.389	23.59	15.303	14.787	23.567	26.788
AT4G16500	AT4G16500	33.606	27.262	16.255	21.81	46.745	53.929	14.242	20.804	29.592	26.338	38.544	39.391
AT5G09930	GCN2	2.283	2.048	1.278	1.447	3.797	3.502	1.966	1.512	1.171	1.796	1.294	0.948
AT5G16200	AT5G16200	22.797	29.749	10.494	11.238	29.591	28.329	21.208	22.419	5.681	7.373	9.164	9.604
AT2G30500	AT2G30500	68.853	67.72	22.691	22.511	61.597	59.588	40.499	47.852	30.562	29.082	29.444	29.766
AT3G05580	AT3G05580	6.872	6.926	5.186	5.662	14.18	14.9	8.867	9.086	4.243	3.602	6.716	7.363
AT3G56950	SIP2	13.552	14.911	8.672	7.153	8.383	10.454	9.748	8.116	9.827	9.005	8.45	8.796
AT3G57520	SIP2	10.104	8.838	2.796	2.917	7.826	7.537	2.2	1.979	1.624	1.893	3.073	3.709
AT4G05010	AT4G05010	9.875	12.641	5.636	4.564	14.245	13.212	4.881	7.023	6.166	6.969	5.906	4.239
AT1G09970	LRR XI-23	34.695	32.922	28.528	29.198	76.642	79.035	43.177	38.474	28.156	26.381	64.475	47.857
AT4G29430	rps15ae	6.425	6.869	2.506	2.941	8.342	6.586	6.304	5.056	2.57	2.973	3.346	3.895
AT5G04480	AT5G04480	6.092	6.648	3.176	3.17	8.932	8.347	4.92	4.328	3.181	3.149	6.537	6.366
AT5G65470	AT5G65470	15.63	19.249	14.056	13.938	38.124	37.964	9.832	8.835	15.889	13.973	27.554	28.224
AT1G78070	AT1G78070	10.848	11.448	10.79	9.458	27.378	27.937	6.116	7.365	7.118	7.398	10.487	10.346
AT2G03390	AT2G03390	24.699	24.125	16.611	16.897	47.706	43.871	16.879	19.488	19.901	17.141	14.183	16.161
AT2G43290	MSS3	92.287	84.391	42.948	43.193	123.777	115.085	70.143	69.71	38.499	40.195	74.468	69.105
AT5G37770	TCH2	106.456	93.258	71.019	64.369	183.213	198.072	48.486	47.46	64.503	58.542	71.461	66.076
AT4G28350	AT4G28350	3.852	3.102	2.337	2.821	7.465	7.012	2.549	3.515	1.957	3.216	3.674	3.745
AT3G15510	ATNAC2	2.64	2.181	2.745	2.658	6.505	9.214	2.165	1.527	2.229	3.214	5.64	4.388
AT4G21940	CPK15	12.354	12.191	7.88	8.674	23.802	23.429	12.052	11.915	10.907	11.205	15.273	13.068
AT3G03050	KJK	8.192	7.885	3.98	4.927	13.709	11.676	6.401	5.762	4.899	4.995	8.054	9.02
AT1G03280	AT1G03280	9.219	8.668	4.452	4.495	12.264	13.698	5.157	4.65	6.673	5.609	6.573	6.27
AT3G13050	AT3G13050	2.317	3.358	1.033	1.2	3.789	2.773	2.453	2.151	1.96	1.277	2.355	2.33
AT4G22758	AT4G22758	3.687	3.225	3.573	2.946	9.273	9.807	2.523	3.258	2.682	3.527	1.719	2.832
AT1G52830	IAA6	5.033	8.177	2.917	2.133	7.682	7.315	3.831	3.834	2.531	2.774	3.457	2.329
AT1G32920	AT1G32920	32.208	26.282	9.562	8.119	24.076	28.528	19.207	15.22	4.615	5.479	4.16	4.569
AT5G26030	FC-I	8.466	12.921	6.877	5.58	20.384	16.828	14.638	9.826	4.531	5.119	9.151	9.619
AT2G17880	AT2G17880	4.056	2.473	1.726	2.228	5.98	6.007	1.85	1.741	1.967	3.233	3.427	3.634
AT3G02540	RAD23-3	2.675	6.54	3.799	4.295	11.975	12.452	3.138	2.915	3.567	7.097	2.473	2.27
AT1G77420	AT1G77420	4.19	6.597	1.842	1.946	6.177	5.47	5.073	3.618	3.047	3.874	3.809	3.754
AT4G13800	AT4G13800	3.135	2.876	2.207	2.646	8.243	6.636	2.303	1.657	4.895	4.425	5.184	4.092
AT1G53840	ATPME1	38.117	36.282	35.923	38.992	130.749	100.995	32.672	36.633	46.997	35.961	49.827	54.449
AT5G05140	AT5G05140	13.265	12.98	3.771	4.677	12.922	13.118	8.69	7.961	2.743	2.563	8.188	7.4
AT3G55430	AT3G55430	28.928	25.128	10.151	13.333	38.081	34.501	14.564	14.663	13.704	12.298	21.657	20.699
AT1G48745	AT1G48745	7.775	7.368	2.022	3.069	8.653	7.108	2.345	2.699	6.091	3.267	5.607	5.36
AT5G20480	EFR	1.077	0.942	0.42	0.739	1.781	1.754	1.102	1.585	0.431	0.692	1.415	1.441
AT1G10560	PUB18	1.549	1.268	1.715	1.111	4.671	4.286	0.839	0.624	1.599	1.402	0.961	1.407
AT2G46240	BAG6	3.09	2.465	0.98	0.979	2.753	3.691	1.219	1.584	1.304	1.161	1.437	1.53
AT1G24600	AT1G24600	7.794	9.343	2.252	2.854	9.087	7.773	6.185	4.81	7.391	5.062	4.302	3.862
AT1G59910	AT1G59910	8.805	6.973	4.269	5.62	16.042	15.466	11.138	11.4	6.315	7.094	7.532	9.438
AT1G78280	AT1G78280	6.041	6.496	3.188	2.898	10.169	9.569	3.868	4.589	2.843	2.43	4.989	5.579
AT1G09940	HEMA2	14.324	10.557	4.487	5.994	18.399	15.355	9.895	8.458	3.339	3.659	6.29	5.281
AT5G59730	EXO70H7	12.005	11.82	10.864	13.102	37.728	39.652	9.75	7.837	9.397	10.435	18.69	21.844
AT2G38500	AT2G38500	2.732	1.773	1.306	1.234	4.875	3.691	1.429	2.202	2.538	2.163	2.161	3.288
AT1G32640	RD22BP1	185.968	187.177	136.95	127.565	438.89	451.83	90.324	94.406	80.064	79.344	204.312	210.324
AT3G44190	AT3G44190	15.953	12.649	7.601	7.381	26.614	25.004	9.511	9.887	8.992	7.373	10.542	10.181
AT4G00850	GIF3	2.357	2.062	1.313	0.925	3.534	4.479	2.47	2.899	0.629	1.378	1.943	2.371
AT4G30830	AT4G30830	0.801	0.56	0.5	0.594	2.291	1.677	0.742	0.734	1.089	1.474	1.155	0.958
AT5G38240	AT5G38240	3.373	4.426	1.579	1.612	5.857	5.787	2.891	2.979	1.404	1.952	3.438	2.85
AT2G27500	AT2G27500	3.369	2.88	1.553	1.325	4.748	5.88	2.527	2.679	1.838	1.746	1.767	1.617
AT5G03210	AT5G03210	12.033	13.06	6.779	4.957	23.171	19.558	4.387	10.026	2.496	1.954	2.464	2.824
AT1G24330	AT1G24330	1.766	2.432	2.238	2.473	7.832	9.553	1.482	1.214	2.154	0.813	3.247	3.512
AT3G50760	GATL2	5.69	6.083	5.706	5.134	19.644	20.358	10.198	10.384	8.599	10.611	10.943	8.902
AT4G24380	AT4G24380	4.869	4.502	2.17	2.292	8.36	8.464	3.544	3.709	2.894	4.025	4.414	4.407
AT1G32700	AT1G32700	29.697	57.488	15.973	9.893	49.398	46.407	18.252	18.044	16.469	17.672	17.783	19.022
AT1G65845	AT1G65845	7.802	6.824	5.135	1.607	11.164	11.672	4.376	5.281	1.365	2.138	8.322	7.896
AT3G07080	AT3G07080	2.604	2.62	0.356	0.858	1.863	2.663	2.074	1.953	1.563	1.598	1.221	0.871
AT5G56980	AT5G56980	35.127	36.058	29.413	29.354	115.643	119.835	24.243	23.772	19.846	17.788	56.905	58.65
AT4G18070	AT4G18070	14.379	13.569	9.449	12.637	43.396	46.241	11.102	9.73	10.459	11.003	18.645	19.696
AT5G45340	CYP707A3	5.14	5.65	2.365	2.715	11.002	10.977	2.748	2.141	2.636	1.791	1.869	1.81
AT3G54200	AT3G54200	19.559	17.458	11.935	12.935	54.326	53.481	14.023	15.631	19.056	19.483	18.872	17.705
AT1G64760	AT1G64760	1.555	1.555	0.866	0.671	3.461	3.397	0.729	1.666	0.533	0.454	0.498	0.626
AT5G50570	SPL13A	2.014	2.642	0.524	1.051	3.458	3.481	2.021	1.79	0.698	0.471	1.807	2.174
AT5G23360	AT5G23360	3.609	2.721	1.65	1.435	8.429	6.578	1.009	0.518	4.68	1.855	2.393	2.103
AT4G17490	ATERF6	2.741	3.196	1.158	1.223	4.902	7.061	2.513	1.617	1.645	1.702	0.769	0.482
AT3G18170	AT3G18170	2.346	2.053	0.986	0.669	3.185	5.581	1.045	1.654	3.177	2.849	2.43	2.605
AT3G19240	AT3G19240	46.826	45.716	15.156	13.303	69.521	71.988	17.516	19.283	13.953	11.232	19.305	19.326
AT1G05100	MAPKKK18	5.342	6.067	2.632	3.243	13.59	16.265	3.799	3.045	3.599	3.205	2.974	1.782
AT3G49580	LSU1	9.935	11.52	7.029	8.566	41.877	37.561	7.492	8.662	7.209	7.293	11.775	10.573
AT3G22470	AT3G22470	1.405	0.666	0.457	0.386	2.066	2.568	0.508	0.878	1.03	0.924	0.816	0.536
AT2G28140	AT2G28140	0.749	1.092	0.584	0.309	1.905	3.237	0.289	0.52	0.799	1.204	0.78	0.703
AT5G24290	AT5G24290	0.685	0.436	0.34	0.359	1.544	2.484	0.18	0.104	0.398	0.491	0.928	1.052
AT3G52450	PUB22	4.711	6.276	2.092	1.134	8.227	9.108	1.595	1.932	0.406	0.826	0.836	0.612
AT1G70700	JAZ9	28.872	25.507	34.08	35.838	157.596	276.429	18.38	16.568	28.837	31.602	80.164	84.61
AT4G30280	ATXTH18	0.91	1.194	0.621	0.562	4.449	3.971	2.24	2.464	0.546	1.596	0.984	0.721
AT5G62360	AT5G62360	1.465	2.434	0.914	0.724	5.868	5.697	0.339	0.244	0.586	0	1.056	1.444
AT1G76180	ERD14	712.617	446.644	165.706	289.259	1655.88	1630.22	600.895	321.892	374.608	400.969	585.294	1095.88
AT1G17860	AT1G17860	2.746	3.25	0.126	0.799	2.928	3.545	2.058	2.961	0.258	0.567	1.087	1.592
AT2G44840	ATERF13	1.151	1.119	1.197	0.422	5.613	7.655	3.555	2.451	0	0.224	1.784	1.981
AT4G18530	AT4G18530	1.261	0.929	0.155	0.055	0.95	1.125	0.884	0.387	0.319	0.233	0.319	0.421
AT3G56090	FER3	13.667	14.438	7.79	7.795	68.698	70.253	4.748	5.431	6.645	7.282	8.997	7.772
AT2G06550	AT2G06550	0	0	0	0	0.612	0.48	0	0	0	0	0.463	0.226
AT4G36010	AT4G36010	5.559	2.702	3.166	1.745	22.14	27.372	1.584	1.617	2.259	2.94	6.109	6.151
AT1G49530	GGPS6	1.04	1.241	0.221	0.078	1.984	1.509	0.328	0.551	0.832	0.497	0.727	0.865
AT5G03840	TFL1	0	0	0	0	0.68	0.711	0	0	0.428	0.781	0.171	0.251
AT3G53600	AT3G53600	0	0	0	0	1.292	0.676	0	0	0	0	0.326	0.318
AT1G11670	AT1G11670	0.182	0.265	0.142	0.1	1.737	1.695	0.457	0.506	0.34	0.213	0.204	0.043
AT2G45940	AT2G45940	0.195	0	0	0	0.558	0.487	0	0	0	0	0.375	0.275
AT1G63030	ddf2	0.29	0.76	0.113	0	1.796	1.3	0	0	0	0	0.279	0.306
AT5G16980	AT5G16980	0.846	1.585	0.094	0	1.728	0.964	0.14	0	0.097	0.106	0.348	0.255
AT3G43250	AT3G43250	2.225	1.947	0.372	0.262	7.582	4.756	0.736	1.324	0	0.557	1.223	1.455
AT5G21960	AT5G21960	3.781	4.299	0.492	1.661	15.268	15.209	0.292	0.315	0.504	0.663	2.363	2.129
AT5G26220	AT5G26220	0.384	0.224	0.299	0	2.563	1.786	0.518	0.107	0.205	0.336	0.677	1.171
AT3G12040	AT3G12040	0.805	1.006	0	0.189	2.193	1.147	0.466	0.766	1.196	1.008	0.774	0.89
AT3G53790	TRFL4	0	0	0	0	0.854	0.558	0	0	0	0	0.108	0.158
AT1G17390	AT1G17390	0	0	0	0	0.666	0.813	0	0	0	0	0.224	0
AT3G42252	AT3G42252	0	0	0	0	0.493	0.442	0.086	0	0	0	0	0
AT1G23500	AT1G23500	0.23	0.603	0	0	0.438	1.26	0	0	0	0	0	0
AT4G29930	AT4G29930	0	0	0	0	1.017	0.591	0	0.099	0	0	0.741	0.334
AT4G37420	AT4G37420	0.135	0.118	0	0	0.386	0.538	0	0	0.108	0.118	0	0
AT1G62650	AT1G62650	0	0	0	0	2.466	1.933	0	0	0	0	0	0
AT2G21510	AT2G21510	0.45	0.551	0	0	0.687	0.539	0.209	0	0	0	0.173	0.254
AT5G01600	FER1	79.451	35.52	17.015	17.004	321.097	300.485	44.792	28.939	5.236	4.34	39.329	61.432
AT5G64750	ABR1	0.679	0.33	0.176	0.621	6.186	7.671	0.044	0.063	0.06	0	1.341	2.071
AT4G20190	AT4G20190	0	0	0	0	0.972	0.61	0	0	0	0	0	0
AT5G18636	AT5G18636	0	0	0	0	1.03	0.862	0.125	0	0	0	0.208	0.152
AT4G35480	RHA3B	1.637	0.597	0.213	0.225	6.636	5.986	0.632	1.023	0.873	0.359	0.853	0.864
AT5G15960	KIN1	0.434	0.38	0.169	0.179	4.765	8.014	0	0	0.347	0	1.148	1.223
AT1G36600	AT1G36600	0.062	0	0	0	0.882	0.369	0.071	0.103	0	0	0.178	0.087
AT2G32210	AT2G32210	3.681	1.431	0.479	0	6.437	5.915	0.947	0.682	0	0	0	0.144
AT2G35000	AT2G35000	0.137	0.119	0	0	0.717	0.817	0.474	0.114	0.109	0.12	0.394	0.192
AT4G11370	RHA1A	0.334	0	0	0	2.393	1.501	1.162	0.557	0.268	0.293	0	0
AT5G14960	DEL2	0	0	0	0	1.423	1.063	0	0	0	0	0.051	0
AT5G16360	AT5G16360	2.146	1.596	0.335	0.177	10.544	12.629	0.186	0	0.086	0.282	0.825	1.209
AT2G22760	AT2G22760	0.587	0.086	0	0	2.519	1.366	0	0	0	0	0.094	0
AT4G35655	AT4G35655	3.456	1.511	0	0	14.834	23.551	1	0	0	0	1.385	2.838
Common elements in "AHS v ACS" and "EHS v ACS":	Genes Short Name	ALS_1 FPKM	ALS_2 FPKM	ACS_1 FPKM	ACS_2 FPKM	AHS_1 FPKM	AHS_1 FPKM	ELS_2 FPKM	ELS_2 FPKM	ECS_1 FPKM	ECS_2 FPKM	EHS_1 FPKM	EHS_2 FPKM
AT1G07410	RAB-A2B	0.947	0.829	1.724	1.431	0	0	0.366	0.526	1.39	1.661	0.152	0.445
AT3G22450	AT3G22450	2.675	2.563	1.391	1.049	0	0	1.77	1.486	0.611	0.67	0.367	0.359
AT3G18010	WOX1	0.514	0.45	2.084	1.439	0	0.205	1.012	0.942	1.645	0.811	0.198	0
AT5G49170	AT5G49170	2.096	1.49	0.818	1.079	0	0	0.759	0.873	3.249	2.297	0.063	0.184
AT1G49130	AT1G49130	1.889	1.136	2.118	1.556	0.338	0.118	1.299	1.869	3.494	4.036	4.313	5.153
AT1G49870	AT1G49870	0.795	0.586	0.686	0.621	0.08	0.084	0.412	0.488	0.971	1.064	0.242	0.236
AT1G04800	AT1G04800	176.186	180.22	213.382	211.027	43.176	41.154	260.676	265.393	402.675	405.599	20.25	21.009
AT3G49260	iqd21	7.707	7.338	8.778	7.529	2.602	2.517	7.78	10.74	12.114	10.285	2.623	2.737
AT4G38670	AT4G38670	6.111	5.346	3.329	3.277	1.018	1.064	2.64	1.859	3.648	2.552	1.632	1.639
AT1G19140	AT1G19140	4.261	5.591	5.47	4.9	2.456	1.417	3.341	3.55	3.338	3.969	2.134	2.062
AT2G37100	AT2G37100	17.455	16.619	12.504	12.62	4.758	4.974	12.17	8.31	8.931	8.537	3.483	3.093
AT3G21870	CYCP2	38.956	45.533	38.638	35.415	15.217	14.235	25.766	33.856	32.377	38.72	15.42	19.979
AT1G12020	AT1G12020	18.101	14.286	17.516	13.791	6.491	5.837	13.239	11.226	11.107	11.813	7.721	5.557
AT3G59100	ATGSL11	1.468	1.447	1.016	1.124	0.434	0.454	0.563	0.947	0.761	0.725	0.408	0.291
AT1G20470	AT1G20470	36.743	31.969	39.026	33.653	14.915	15.594	21.729	21.983	28.928	22.619	6.484	7.981
AT4G11211	AT4G11211	17.031	11.011	14.247	12.201	4.709	6.401	10.005	8.843	19.749	22.507	6.171	5.387
AT5G01890	AT5G01890	7.257	6.468	7.149	6.877	2.47	3.772	4.676	5.82	7.469	7.857	3.129	2.687
AT2G40020	AT2G40020	16.44	15.478	15.76	13.647	6.704	6.008	10.464	12.86	15.161	15.074	7.542	5.213
AT1G08810	MYB60	8.917	9.936	9.937	9.009	4.355	4.129	8.36	8.58	11.806	10.518	2.705	3.064
AT1G49600	ATRBP47A	6.992	9.143	8.208	8.146	3.571	4.227	8.343	8.415	6.442	6.378	3.43	3.481
AT4G20270	BAM3	12.504	11.854	12.205	13.1	6.274	5.947	8.998	8.491	13.878	11.724	5.282	4.427
AT3G16660	AT3G16660	14.128	14.997	14.364	16.218	7.723	7.283	8.825	11.507	11.304	12.388	5.037	3.353
AT1G03440	AT1G03440	19.524	21.207	21.812	20.269	12.485	9.13	12.092	14.777	17.28	18.247	10.659	8.107
AT2G44830	AT2G44830	4.622	5.825	4.652	3.603	1.991	2.23	2.388	2.484	3.578	3.399	1.888	2.169
AT4G14020	AT4G14020	55.727	57.337	27.791	19.945	12.201	12.073	13.886	15.033	17.542	15.419	12.738	11.578
AT2G36430	AT2G36430	10.928	10.161	11.863	12.278	6.853	5.717	11.24	13.244	8.499	13.736	5.769	6.672
AT4G25260	AT4G25260	32.16	33.956	19.99	18.837	9.587	10.901	20.587	22.189	19.097	17.954	6.402	5.926
AT2G43060	IBH1	13.276	13.703	11.598	8.75	18.87	25.158	9.456	8.628	13.065	13.852	25.596	24.957
AT1G64060	ATRBOHF	5.022	3.758	1.699	1.77	4.069	3.621	2.417	2.495	1.815	1.432	4.48	4.835
AT1G78670	ATGGH3	24.251	27.407	9.044	11.229	19.841	24.982	11.019	10.914	13.738	15.598	26.468	28.228
AT2G12400	AT2G12400	4.451	4.308	1.99	1.76	4.019	4.439	4.295	3.906	2.849	3.694	4.622	4.387
AT3G03990	AT3G03990	75.048	75.444	23.84	22.421	55.017	48.544	34.669	35.232	26.128	27.532	50.827	48.785
AT5G02810	PRR7	9.054	8.62	5.321	5.516	12.413	12.096	7.828	7.368	12.062	11.446	13.93	14.024
AT3G06470	AT3G06470	16.267	15.28	4.599	5.936	11.248	12.522	11.19	10.188	8.473	12.731	14.33	16.68
AT1G71950	AT1G71950	23.844	19.698	7.491	6.548	16.585	16.019	11.697	10.347	8.214	7.84	14.648	16.088
AT1G54030	MVP1	22.78	23.562	8.495	6.918	17.369	18.491	17.908	17.663	12.173	12.902	22.144	23.999
AT2G43018	CPuORF17	6.054	6.088	4.678	5.221	10.687	12.472	6.487	5.469	7.968	10.121	18.798	20.675
AT2G43020	ATPAO2	6.046	6.079	4.672	5.214	10.672	12.454	6.478	5.461	7.956	10.106	18.771	20.646
AT4G03420	AT4G03420	20.164	18.47	5.984	6.488	15.22	14.152	13.367	12.84	7.116	7.441	18.965	17.543
AT3G15730	PLDALPHA1	177.131	173.017	63.672	64.77	151.935	151.361	115.786	115.342	82.384	81.094	140.951	123.725
AT5G63800	MUM2	4.501	3.856	2.651	3.557	7.272	7.237	2.26	2.411	2.976	4.631	7.971	9.635
AT1G30390	AT1G30390	4.119	5.471	3.213	2.702	6.33	7.76	1.899	1.907	1.648	1.137	0.697	0.752
AT5G50400	ATPAP27	3.851	4.827	1.255	1.563	3.016	3.727	2.23	2.059	2.667	3.125	3.565	4.047
AT2G41110	CAM2	43.782	42.155	19.041	18.035	43.118	46.337	29.547	31.623	15.625	13.256	40.964	36.147
AT5G40340	AT5G40340	63.113	59.081	25.291	26.363	63.44	60.221	34.785	32.404	45.505	46.322	58.078	57.964
AT3G53230	AT3G53230	2.565	2.669	1.966	1.749	4.936	4.102	2.535	2.284	3.432	4.381	4.061	4.39
AT4G24220	AWI31	97.549	95.625	33.806	29.774	76.149	78.787	50.713	55.144	36.005	36.179	79.687	76.625
AT2G34810	AT2G34810	8.841	8.022	6.227	5.327	14.098	14.279	6.8	7.036	12.035	11.049	18.588	20.764
AT1G52720	AT1G52720	19.274	18.219	7.759	8.708	21.204	19.533	13.501	14.763	9.7	11.584	26.828	26.921
AT5G55050	AT5G55050	7.072	7.138	5.032	5.635	12.159	14.262	5.94	6.928	4.104	3.339	16.628	14.117
AT5G43860	ATCLH2	8.886	9.346	3.301	4.009	9.587	8.757	6.554	6.963	3.385	3.896	7.985	7.373
AT3G16400	NSP1	7.838	6.106	4.108	3.884	8.587	11.848	4.928	4.489	7.496	7.409	13.366	14.787
AT2G44230	AT2G44230	8.041	8.371	8.968	8.924	24.914	21.276	9.543	12.624	15.579	18.354	26.934	24.657
AT5G59540	AT5G59540	15.878	18.989	7.767	6.652	19.083	17.894	12.103	14.873	11.555	13.056	17.209	17.747
AT1G72180	AT1G72180	14.002	13.903	7.143	7.736	19.846	18.731	6.936	8.238	10.592	11.841	34.394	32.823
AT3G62010	AT3G62010	7.542	7.697	4.684	4.257	10.739	13.066	5.289	4.934	5.096	5.902	11.859	12.37
AT2G25450	AT2G25450	96.101	94.952	39.26	42.932	107.091	111.888	41.232	41.613	43.239	38.843	125.938	123.129
AT3G27250	AT3G27250	9.843	10.455	4.387	5.213	14.659	11.42	6.572	6.862	6.429	6.869	12.893	14.567
AT3G45600	TET3	6.2	6.668	6.739	5.526	16.482	17.435	5.532	6.52	12.767	10.159	16.028	14.956
AT4G13110	AT4G13110	14.255	16.313	7.464	7.642	21.609	20.84	9.612	12.04	10.078	12.585	15.351	17.392
AT5G06870	PGIP2	49.385	44.093	18.423	20.807	58.132	52.008	17.347	15.76	20.779	19.095	78.555	81.273
AT5G54940	AT5G54940	369.794	363.73	197.574	191.963	540.469	560.555	198.08	204.998	267.891	287.535	487.558	511.148
AT3G04910	WNK1	10.662	9.365	7.698	10.454	26.73	24.475	10.842	10.682	10.434	11.473	19.17	18.549
AT1G17620	AT1G17620	31.023	36.248	12.445	13.51	36.148	38.677	22.006	20.032	29.874	24.287	49.808	46.571
AT1G76390	AT1G76390	3.214	2.593	1.661	2.545	6.332	5.579	3.36	2.852	3.006	3.331	4.496	4.702
AT4G18210	ATPUP10	9.713	10.552	4.46	3.807	12.18	12.266	6.395	6.135	6.768	7.417	8.925	11.526
AT1G23830	AT1G23830	4.118	4.988	1.812	1.566	5.037	5.161	2.874	4.135	1.183	1.296	4.417	3.792
AT3G46110	AT3G46110	1.923	1.842	1.928	1.66	5.154	5.845	3.765	2.899	2.051	3.051	4.446	4.964
AT1G75220	AT1G75220	3.189	4.399	2.105	1.364	4.973	5.505	1.172	1.942	2.012	2.097	4.216	4.75
AT5G54170	AT5G54170	14.261	14.073	9.535	9.029	27.142	29.569	11.268	10.828	11.466	12.381	22.191	26.363
AT5G23020	MAM-L	6.229	5.449	2.481	2.402	8.724	6.411	1.573	1.767	1.379	1.046	11.502	13.811
AT3G10985	SAG20	9.48	7.611	8.813	8.132	27.007	25.776	4.963	5.843	8.832	13.55	21.479	24.779
AT3G05936	AT3G05936	9.28	7.567	2.208	2.98	10.203	6.745	3.37	2.883	6.292	8.55	11.872	13.842
AT5G50950	FUM2	8.102	8.29	5.248	5.483	17.598	16.883	3.267	5.967	10.997	10.339	26.155	27.656
AT4G34230	CAD-5	4.673	4.569	4.074	3.095	11.189	12.156	4.616	5.497	7.185	7.954	20.839	22.129
AT4G16760	ACX1	12.71	10.653	4.674	5.255	19.915	13.062	7.611	7.65	7.192	7.415	14.8	13.984
AT4G35110	AT4G35110	10.333	11.641	7.266	8.771	27.405	24.593	12.828	12.913	11.399	12.08	20.21	21.108
AT1G76580	AT1G76580	4.755	4.357	2.069	2.265	6.757	7.549	1.442	2.291	1.837	2.24	5.863	4.919
AT2G25250	AT2G25250	49.64	51.134	14.811	17.543	53.694	52.621	14.765	16.159	28.54	30.086	34.104	33.804
AT1G33610	AT1G33610	3.239	3.455	1.048	1.432	4.371	4.176	2.15	2.501	0.695	0.901	4.254	4.116
AT5G02940	AT5G02940	2.995	5.044	2.65	2.652	9.126	9.229	2.278	3.166	4.077	3.919	9.435	9.096
AT1G58200	MSL3	10.847	10.482	4.027	4.566	15.091	15.023	5.869	5.446	5.343	6.645	14.461	15.007
AT1G69360	AT1G69360	5.048	4.128	1.484	1.477	5.339	5.181	1.525	2.164	3.424	3.111	8.565	8.371
AT4G19200	AT4G19200	140.761	157.284	70.747	74.523	213.095	309.838	89.234	91.171	81.185	90.256	214.092	215.099
AT3G19970	AT3G19970	3.542	4.113	1.356	2.6	7.066	6.681	4.326	4.4	2.164	1.807	5.078	4.897
AT1G20510	OPCL1	44.426	49.307	22.284	20.839	80.902	78.182	44.61	44.449	21.625	24.373	66.733	62.015
AT5G57340	AT5G57340	5.651	3.727	2.023	2.366	9.455	7.206	2.628	3.936	5.336	6.416	12.159	12
AT5G40540	AT5G40540	0.625	0.821	1.037	0.58	3.281	2.885	1.765	2.084	1.876	1.782	3.571	3.468
AT2G39250	SNZ	6.517	4.862	2.915	2.684	10.422	11.852	4.107	4.312	6.134	5.714	6.911	6.882
AT3G17860	TIFY6B	3.228	2.824	2.635	2.227	8.809	10.483	1.565	0.438	2.463	1.382	7.58	8.457
AT1G71697	ATCK1	5.881	6.923	2.888	2.811	13.021	10.138	5.97	5.626	4.241	3.565	5.83	7.31
AT3G05500	AT3G05500	18.558	16.43	5.79	4.818	18.239	24.903	8.597	7.497	3.869	4.142	13.356	12.749
AT1G73480	AT1G73480	25.785	28.028	13.545	12.284	55.777	51.551	24.106	24.601	15.017	15.482	38.456	39.89
AT4G15440	HPL1	5.951	5.624	4.588	4.057	18.531	17.396	4.079	4.388	5.527	6.417	17.758	18.588
AT4G19960	ATKUP9	6.93	7.476	2.388	2.382	9.734	10.177	5.761	4.995	3.572	4.809	7.563	7.723
AT4G11670	AT4G11670	0.657	0.661	0.154	0.189	0.814	0.688	0.532	0.465	0.21	0.144	0.568	0.624
AT4G08870	AT4G08870	40.575	40.61	48.235	49.034	284.675	145.298	26.829	51.676	73.768	142.954	205.169	209.515
AT2G46520	AT2G46520	12.173	11.625	4.924	5.575	23.691	21.986	7.291	6.858	5.358	5.444	14.372	13.556
AT4G15200	FH3	0.416	0.409	0.729	1.412	4.113	4.922	0.872	0.736	1.496	1.776	4.72	3.694
AT1G51760	IAR3	35.468	34.927	12.204	12.015	55.784	54.086	18.652	18.757	16.03	16.822	57.251	60.56
AT1G35350	AT1G35350	2.431	2.912	1.443	1.045	6.705	5.429	1.652	2.334	2.241	2.085	5.386	4.428
AT3G43270	AT3G43270	15.411	15	9.1	9.791	43.379	47.952	9.144	7.912	13.589	14.607	50.092	52.723
AT3G63010	GID1B	4.43	4.549	1.452	1.798	8.574	7.876	2.602	2.621	1.695	0.844	4.383	3.978
AT4G18440	AT4G18440	3.192	2.255	2.49	1.72	10.834	10.225	2.24	2.711	5.108	4.36	24.94	25.501
AT3G20500	ATPAP18	37.656	35.292	16.908	14.599	77.806	82.926	19.835	16.346	14.558	10.89	37.312	39.991
AT1G19380	AT1G19380	19.019	17.715	8.104	7.544	40.485	41.801	10.197	9.977	4.931	5.713	23.283	21.821
AT1G70820	AT1G70820	0.83	0.533	0.561	0.319	2.27	2.374	0.449	1.015	1.461	1.213	4.896	5.962
AT1G72450	JAZ6	23.428	26.608	18.643	14.865	84.35	91.016	17.286	15.033	29.251	25.677	84.025	88.659
AT5G37540	AT5G37540	11.123	10.122	2.62	3.813	18.444	15.189	5.187	7.028	2.807	1.767	9.404	12.194
AT3G28290	AT14A	1.211	0.265	0.945	0.499	5.416	6.644	0.57	0.378	2.059	1.593	10.663	9.593
AT3G28300	AT14A	0.681	0.53	0.649	0.873	5.416	3.095	0.219	0.378	1.817	2.389	10.7	10.392
AT4G30290	ATXTH19	9.415	5.274	1.568	2.963	12.917	10.762	6.677	6.786	3.555	2.783	6.561	7.15
AT2G46510	ATAIB	39.1	39.763	26.8	26.187	150.306	141.348	23.868	23.203	26.803	25.524	60.957	60.777
AT1G61890	AT1G61890	12.19	12.796	6.228	6.879	36.747	36.474	10.765	9.598	5.949	5.611	18.491	18.452
AT1G19300	GATL1	11.552	8.937	4.904	5.503	30.587	29.237	7.964	6.286	4.653	4.134	13.527	12.837
AT3G17110	AT3G17110	3.882	3.88	0.757	2.741	9.654	7.743	5.057	4.851	2.662	3.282	9.331	6.93
AT3G45140	LOX2	464.645	462.354	233.285	235.286	1386.67	1429.46	325.339	319.869	487.249	495.934	1732.68	1687.73
AT5G65280	GCL1	2.938	2.097	1.689	2.038	12.612	10.564	1.701	1.868	2.784	2.373	6.542	6.423
AT5G10410	AT5G10410	0.61	1.297	1.701	1.15	8.32	10.264	1.667	1.744	1.186	1.3	5.577	5.158
AT1G10090	AT1G10090	2.991	2.688	1.182	1.114	8.559	7.682	1.091	1.775	1.967	2.443	5.476	5.625
AT4G39320	AT4G39320	8.31	9.494	3.439	3.493	28.634	22.157	2.062	1.978	8.277	6.542	13.29	15.999
AT1G51090	AT1G51090	5.285	6.39	2.425	3.714	23.576	20.619	1.44	1.166	0.995	1.772	13.302	11.491
AT4G20860	AT4G20860	4.004	5.197	3.929	4.469	33.7	30.918	8.227	7.856	4.082	5.209	14.78	14.414
AT1G01470	LEA14	127.582	133.261	49.63	48.637	385.143	384.031	75.396	75.556	74.393	77.642	304.097	320.969
AT5G38710	AT5G38710	2.678	1.622	0.911	0.622	5.831	6.507	2.227	1.373	1.099	1.806	6.736	7.301
AT5G47240	atnudt8	0.32	0	0.187	0.263	1.982	2.072	0.185	0.133	0.575	0.701	2.843	2.194
AT1G06620	AT1G06620	9.043	8.959	3.239	2.053	18.837	25.769	4.328	4.459	3.618	3.074	23.158	24.103
AT2G38400	AGT3	1.821	2.801	1.175	0.517	7.965	5.761	0.763	0.68	0.904	0.771	2.747	3.182
AT3G25780	AOC3	6.038	5.696	1.662	3.024	18.409	19.483	4.662	3.551	1.421	1.661	7.229	8.085
AT2G39420	AT2G39420	0.976	0.854	0.457	0.724	4.937	5.453	0.848	0.651	1.172	1.113	5.774	7.149
AT3G05660	RLP33	1.019	1.028	0.795	0.581	5.494	6.486	0.794	0.947	0.47	0.893	5.557	6.234
AT5G19230	AT5G19230	1.588	1.389	1.013	0.357	7.435	4.463	1.755	1.804	1.963	0.633	4.094	3.76
AT2G06050	OPR3	10.642	8.399	11.172	10.283	92.738	95.045	7.459	6.466	9.539	8.629	60.435	61.798
AT2G28500	LBD11	1.091	2.59	1.216	0.385	6.393	6.839	0.541	0.649	1.247	1.093	3.971	3.511
AT1G74950	TIFY10B	11.456	8.718	4.359	4.144	42.115	36.043	4.692	4.035	5.142	5.471	23.196	21.181
AT2G21500	AT2G21500	6.627	6.658	1.945	2.487	23.409	18.847	3.495	3.28	3.622	1.898	9.274	9.147
AT5G15970	KIN2	10.68	10.429	4.456	2.865	37.199	36.91	7.335	8.691	8.545	8.493	30.928	33.05
AT3G51450	AT3G51450	4.868	3.856	2.078	1.74	20.678	19.512	2.34	1.53	2.719	2.094	23.316	33.433
AT1G11960	AT1G11960	5.513	4.587	1.748	2.179	20.693	20.339	3.244	3.473	1.255	1.14	7.003	6.974
AT4G27860	AT4G27860	0.894	1.369	0.218	0.184	2.453	2.174	0.485	0.792	0.492	0.735	4.568	4.329
AT5G06865	AT5G06865	1.02	2.157	0.265	0.28	2.515	4.071	0.443	0.354	2.109	0.969	6.214	6.047
AT1G25250	AtIDD16	1.312	0.971	1.102	0.749	10.111	10.37	0.877	0.925	2.423	2.213	2.864	2.772
AT1G64200	VHA-E3	1.151	1.438	0.513	0.813	7.216	8.036	0.857	0	2.763	1.874	8.301	9.378
AT1G29395	COR414-TM1	0.656	1.034	0.512	0.865	8.267	7.726	2.509	1.75	1.471	1.266	7.575	8.505
AT5G07920	DGK1	8.619	6.888	3.087	3.163	38.495	38.567	7.691	6.626	5.705	4.637	14.108	14.812
AT1G65890	AAE12	1.486	1.733	0.628	1.02	9.743	10.495	0.43	0.464	2.674	2.008	3.422	2.484
AT1G19180	JAZ1	98.496	99.969	36.385	32.297	431.209	436.524	59.32	56.578	27.848	25.247	111.274	119.558
AT3G54020	AtIPCS1	0.472	0.687	0.245	0.259	3.673	3.527	0.319	0.327	0.503	0.276	1.171	1.549
AT5G19100	AT5G19100	0	0	0	0.167	1.064	1.314	0	0	0.162	0	1.024	1.071
AT1G21550	AT1G21550	0.615	0.672	0.479	0.506	9.673	7.508	2.669	1.664	0.738	1.078	2.438	2.271
AT4G12480	pEARLI 1	2.862	4.257	0.112	0.59	5.325	4.711	1.243	2.385	2.29	0.627	4.886	6.953
AT3G55970	ATJRG21	1.547	1.203	0.67	0.496	9.676	10.373	0.348	0.215	2.269	3.241	4.339	5.81
AT1G17420	LOX3	4.919	6.701	3.302	3.953	58.96	62.046	4.786	6.853	4.806	4.595	31.034	30.004
AT2G18196	AT2G18196	0.271	0.356	0.106	0	1.034	2.297	0.078	0	0.217	0.238	0.977	1.049
AT2G34600	TIFY5B	0.704	2.311	0.549	0.145	7.056	6.499	0.102	0	0.704	0.772	4.487	6.447
AT4G16730	TPS02	0	0	0	0	0.494	0.452	0	0	0.104	0.284	0.374	0.684
AT1G74430	MYB95	0.875	0.842	1.297	1.731	29.559	30.294	1.267	0.875	2.591	2.226	16.539	14.113
AT4G17615	ATCBL1	1.537	1.429	0.225	0.317	5.224	7.282	0.445	0.24	0.231	0.253	1.801	1.488
AT5G11610	AT5G11610	0.307	0.107	0.048	0	1.053	0.673	0.249	0.511	0.834	0.86	1.71	2.375
AT5G19880	AT5G19880	0.191	0.167	0	0	1.002	0.572	0.277	0.159	0.153	0.168	0.735	0.404
AT4G30650	AT4G30650	0.207	2.176	0.162	0.342	5.736	8.065	1.681	0.691	1.991	2.181	8.274	6.715
AT1G20440	COR47	303.963	206.346	77.049	81.139	1985.16	1926.68	154.038	100.877	144.839	224.579	1059.15	704.134
AT5G67620	AT5G67620	0.882	1.213	0.492	0	4.929	5.028	0.657	0.42	0.504	0.221	1.878	1.863
AT5G59580	UGT76E1	0.235	0.411	0	0.129	1.868	2.344	0.091	0	0.376	0.275	0.753	1.489
AT4G35985	AT4G35985	5.487	4.49	1.864	1.021	43.904	45.814	2.358	2.655	2.408	1.474	15.106	19.068
AT4G12490	AT4G12490	0.91	1.327	0	0	2.026	1.664	0.176	0.885	1.214	0.532	2.698	1.922
AT3G46700	AT3G46700	0	0.138	0	0.13	3.155	2.356	0	0	0.693	0.621	0.909	1.663
AT1G09950	RAS1	1.393	1.015	0.091	0.574	12.735	12.388	0.269	0.193	0.464	0.204	3.181	3.106
AT4G01985	AT4G01985	0.82	0.331	0.148	0.883	17.441	17.481	0.84	0.578	0.404	0.221	4.274	4.616
AT5G63450	CYP94B1	0	0	0.055	0.585	10.77	12.464	0	0	0	0.062	3.516	3.15
AT2G42530	COR15B	4.017	4.152	0.57	0.752	56.777	42.427	3.383	4.259	4.674	4.482	74.435	78.281
AT1G18200	RABA6b	2.239	2.326	0.218	0	8.543	11.863	0.729	0.583	0.112	0.245	3.095	4.926
AT1G09350	AtGolS3	0.092	0.802	0	0	4.808	5.941	0.478	0.153	0.367	0.723	11.191	15.033
AT1G16370	2014-10-06	0.748	0.357	0	0.112	9.142	9.965	0.157	0.113	0	0.238	1.928	2.106
Common elements in "AHS v ACS" and "ECS v ACS":	Genes Short Name	ALS_1 FPKM	ALS_2 FPKM	ACS_1 FPKM	ACS_2 FPKM	AHS_1 FPKM	AHS_1 FPKM	ELS_2 FPKM	ELS_2 FPKM	ECS_1 FPKM	ECS_2 FPKM	EHS_1 FPKM	EHS_2 FPKM
AT2G34430	LHB1B1	271.316	239.608	130.725	130.376	56.639	54.262	213.129	233.541	526.134	526.587	207.724	210.092
AT1G67470	AT1G67470	20.938	18.315	7.933	8.942	17.936	22.076	15.786	13.386	4.513	4.721	5.054	5.235
AT5G53420	AT5G53420	12.637	7.198	7.947	10.976	20.933	24.524	13.217	14.202	27.667	23.62	19.923	17.587
AT2G26530	AR781	12.946	11.539	14.061	14.244	33.376	38.001	17.792	18.569	8.195	7.543	13.512	12.576
AT1G42990	BZIP60	55.065	52.71	28.438	32.978	75.647	88.802	65.401	70.666	12.204	11.572	21.378	22.622
AT5G04340	C2H2	22.598	26.819	9.147	8.856	24.354	26.193	8.417	9.77	4.3	4.284	6.049	7.568
AT5G63130	AT5G63130	24.461	28.144	7.305	9.895	29.956	28.133	10.655	11.751	5.201	2.995	6.304	6.051
AT5G62570	AT5G62570	13.428	14.655	8.663	8.064	29.569	28.099	16.714	17.304	3.615	3.631	12.791	14.579
AT3G14440	NCED3	13.252	11.547	4.827	5.65	19.578	21.652	9.674	13.104	1.733	1.537	3.471	3.594
AT1G09070	(AT)SRC2	358.974	349.677	120.832	116.685	544.118	548.036	178.911	186.418	67.357	67.539	222.756	236.827
AT1G66180	AT1G66180	23.682	22.704	8.178	6.705	43.505	41.537	10.105	11.179	4.106	3.15	12.761	12.492
Common elements in "AHS v ACS", "ECS v ACS" and "EHS v ACS":	Genes Short Name	ALS_1 FPKM	ALS_2 FPKM	ACS_1 FPKM	ACS_2 FPKM	AHS_1 FPKM	AHS_1 FPKM	ELS_2 FPKM	ELS_2 FPKM	ECS_1 FPKM	ECS_2 FPKM	EHS_1 FPKM	EHS_2 FPKM
AT5G15780	AT5G15780	23.554	25.667	27.716	29.075	9.049	8.9	34.121	36.101	86.509	85.428	3.788	3.566
AT2G38310	PYL4	42.901	44.411	36.911	35.256	14.602	10.428	22.221	20.207	11.988	14.082	7.67	8.045
AT3G21150	BBX32	136.89	132.548	105.44	106.804	39.88	34.856	79.191	86.693	21.208	19.195	15.471	14.856
AT3G17790	PAP17	41.402	45.234	22.048	25.822	10.627	7.794	35.817	36.85	11.108	12.027	10.552	8.253
AT4G04614	AT4G04614	53.776	66.395	20.189	19.224	7.548	8.828	39.526	29.609	9.871	7.995	8.188	9.064
AT5G25840	AT5G25840	41.688	44.809	33.357	31.431	14.088	14.576	21.913	19.481	19.446	16.725	11.02	11.589
AT1G75750	GASA1	386.253	365.858	167.024	165.37	71.102	79.33	133.928	134.474	81.371	77.888	48.467	47.443
AT2G36970	AT2G36970	6.061	7.046	3.89	3.729	1.976	1.683	4.531	4.538	0.859	1.278	1.77	1.404
AT2G23130	AGP17	32.792	28.302	29.785	30.379	17.518	12.21	29.791	24.043	92.937	82.167	72.805	68.648
AT2G31380	STH	61.994	60.81	51.663	48.106	24.869	26.423	30.13	30.991	29.675	27.874	17.578	20.294
AT4G01250	WRKY22	10.269	8.127	4.882	3.545	9.05	9.169	4.247	3.748	1.487	0.772	2.116	1.79
AT4G29190	AT4G29190	7.721	6.463	2.914	2.052	5.544	6.045	4.423	4.704	6.576	6.697	10.977	10.989
AT3G50270	AT3G50270	1.844	1.833	1.896	2.97	5.199	6.104	3.01	2.794	7.58	8.233	9.352	9.799
AT4G19170	NCED4	67.952	64.574	59.422	56.885	139.8	140.196	84.427	88.159	137.6	144.081	195.719	192.423
AT1G75370	AT1G75370	6.428	6.92	3.9	2.806	8.7	8.932	6.426	5.447	8.747	7.515	13.947	12.107
AT3G55980	ATSZF1	73.259	71.784	43.754	46.442	123.87	115.15	73.042	76.677	16.614	15.682	22.736	22.573
AT4G01026	PYL7	8.793	9.659	3.19	3.285	9.851	7.75	5.625	5.708	8.59	7.261	15.485	15.909
AT3G26290	CYP71B26	6.836	5.915	4.529	5.934	12.901	16.494	10.513	9.002	18.583	20.493	28.942	30.998
AT4G03400	DFL2	21.391	24.559	12.423	10.009	32.549	31.596	18.916	18.984	27.951	28.388	46.392	46.982
AT5G41600	BTI3	15.678	17.428	6.2	5.113	21.915	12.705	13.239	12.337	20.558	15.369	25.44	23.61
AT5G17860	CAX7	10.8	9.657	3.65	3.361	10.875	10.053	7.887	8.148	10.993	7.838	9.693	10.181
AT5G65640	bHLH093	1.266	1.424	1.199	1.118	3.279	4.06	2.776	2.412	5.862	5.79	3.131	3.312
AT1G27730	STZ	70.534	67.4	23.622	21.581	70.334	71.114	20.2	27.254	10.53	12.884	10.26	11.066
AT3G26280	CYP71B4	7.451	7.249	2.336	2.18	9.433	8.751	4.637	4.003	6.296	6.96	14.731	14.267
AT1G60190	AT1G60190	130.533	139.795	45.557	47.816	226.008	239.849	32	31.815	17.35	17.314	13.851	14.494
AT2G33380	CLO-3	235.583	239.498	178.825	173.956	880.596	894.328	302.213	306.876	449.036	443.896	529.588	550.088
AT1G21790	AT1G21790	2.419	2.37	1.283	1.913	8.216	8.107	3.082	3.547	4.336	4.073	10.84	10.015
AT1G17380	JAZ5	18.94	17.672	11.737	10.23	78.094	70.84	8.835	8.416	6.062	5.351	37.589	38.301
AT5G52390	AT5G52390	1.281	0.306	0.999	0.959	8.552	7.083	0.876	0.776	10.153	10.31	14.722	13.935
AT3G44860	FAMT	18.163	18.761	15.825	17.193	137.967	133.745	18.853	19.479	38.572	41.761	131.313	128.15
AT4G23600	JR2	10.506	9.765	9.106	7.935	78.301	75.753	8.45	10.273	30.997	28.339	117.233	115.837
AT2G27690	CYP94C1	4.182	3.877	2.921	3.343	39.537	39.158	2.169	1.924	0.949	0.876	13.594	14.898
AT2G38750	ANNAT4	0.268	0.546	0.348	0.367	4.508	5.87	0.671	0.371	2.854	3.127	7.931	7.282
AT4G04293	AT4G04293	4.049	2.361	0.526	0.371	6.008	8.525	3.126	2.624	3.599	5.128	18.277	18.371
AT3G25180	CYP82G1	0.208	0.121	0.217	0.229	5.163	5.675	0.321	0.173	1.61	1.582	2.803	3.664
AT4G36950	MAPKKK21	7.53	8.468	2.657	3.176	75.078	70.181	4.723	4.481	1.076	0.629	15.299	15.588
AT1G61120	GES	0.452	0.468	0.064	0.068	2.707	2.625	0.572	0.24	1.974	1.983	3.678	3.272
AT2G42540	COR15	30.667	31.587	18.4	16.295	1385.51	1274.12	34.044	42.03	79.996	70.163	1588.87	1633.26
Common elements in "AHS v ACS"and "ELS v ACS":	Genes Short Name	ALS_1 FPKM	ALS_2 FPKM	ACS_1 FPKM	ACS_2 FPKM	AHS_1 FPKM	AHS_1 FPKM	ELS_2 FPKM	ELS_2 FPKM	ECS_1 FPKM	ECS_2 FPKM	EHS_1 FPKM	EHS_2 FPKM
AT3G45410	AT3G45410	0.564	0.74	0.264	0.372	0	0	1.175	1.362	0.09	0.099	0.298	0.397
AT4G28900	AT4G28900	0.47	0.388	0.122	0.129	0	0	0	0	0.23	0.115	0.025	0.037
AT4G29140	AT4G29140	3.201	3.645	4.193	3.184	0.922	1.024	2.203	1.862	1.643	2.277	2.236	3.062
AT1G53160	SPL4	22.864	22.597	25.825	21.039	7.506	8.588	8.253	8.535	12.591	16.272	11.992	15.366
AT5G01810	CIPK15	33.009	32.446	25.173	25.186	12.065	11.54	16.06	12.428	38.935	34.71	18.57	20.685
AT2G01420	PIN4	7.792	7.84	6.713	6.461	2.963	3.606	3.45	3.267	5.215	4.376	5.019	4.41
AT4G39640	GGT1	10.354	12.446	7.462	7.483	17.386	16.607	21.317	20.633	7.121	6.477	12.343	13.684
AT2G23320	WRKY15	21.01	18.8	6.766	7.702	17.009	17.687	22.993	22.243	7.942	8.788	13.669	14.182
AT2G32160	AT2G32160	23.762	24.571	8.408	7.804	18.695	20.686	18.961	18.981	13.85	14.534	14.958	14.833
AT1G78200	AT1G78200	12.581	9.782	3.427	3.62	8.287	9.261	8.094	8.901	5.352	4.727	5.905	6.889
AT3G22750	AT3G22750	1.14	0.897	1.511	1.08	3.316	3.183	0.297	0.617	0.866	0.55	1.562	1.765
AT2G02220	PSKR1	4.849	3.877	1.507	1.529	3.758	3.967	4.98	5.902	2.061	1.76	3.096	2.747
AT5G22690	AT5G22690	2.615	2.623	1.414	1.092	2.827	3.686	4.745	4.997	0.809	1.009	2.531	2.455
AT3G25610	AT3G25610	4.856	5.115	2.396	1.905	5.987	5.239	8.512	9.771	1.374	1.101	3.859	3.512
AT1G29340	ATPUB17	74.462	72.105	34.719	36.914	90.645	97.911	93.555	102.32	32.149	33.851	50.721	48.513
AT2G35020	GlcNAc1pUT2	11.661	13.563	3.71	4.723	12.119	10.331	9.431	11.67	7.245	8.739	7.141	6.926
AT1G24140	AT1G24140	12.073	9.706	3.739	3.51	9.061	11.51	14.65	14.496	3.48	3.191	7.426	6.062
AT2G27260	AT2G27260	19.629	21.384	6.2	6.449	18.265	17.776	15.062	18.16	8.768	7.285	11.522	13.396
AT1G74360	AT1G74360	11.085	9.987	3.754	4.156	12.348	11.222	25.753	27.542	3.054	3.638	5.33	5.982
AT3G09520	EXO70H4	4.233	5.471	1.873	1.457	5.123	4.915	4.573	5.159	0.859	0.886	1.276	1.646
AT4G08145	AT4G08145	3.939	5.63	1.499	1.504	4.857	4.791	0.278	0.48	0.307	0.168	0.462	0.947
AT3G55950	CCR3	3.261	4.048	1.444	1.924	5.298	5.363	9.239	10.869	2.327	2.087	3.433	3.475
AT5G46780	AT5G46780	28.251	31.48	9.144	11.01	33.772	34.725	21.518	28.226	13.506	15.417	18.148	17.91
AT5G66650	AT5G66650	15.296	16.219	5.351	4.277	15.388	18.862	19.808	23.79	4.97	5.121	6.374	6.201
AT1G30757	AT1G30757	4.694	5.255	1.611	0.773	4.477	5.43	5.871	6.57	1.352	0.823	1.986	2.644
AT5G50670	SPL13B	3.345	2.369	0.683	0.591	2.811	2.78	2.951	1.991	0.828	0.698	1.493	1.906
AT1G31840	AT1G31840	0.189	0.248	0.074	0.078	0.451	0.471	0.438	0.512	0.302	0.29	0.045	0.067
AT1G57990	ATPUP18	5.22	4.419	2.036	0.832	7.71	6.046	8.824	6.734	1.145	1.255	3.643	3.082
AT4G33905	AT4G33905	0.677	0.889	0.528	0.186	2.046	2.027	1.765	1.881	0.271	0.495	0.814	0.874
AT1G49450	AT1G49450	2.896	3.826	3.55	3.457	19.791	21.341	1.814	0.936	2.27	2.021	3.524	4.994
AT3G03640	GLUC	4.231	5.731	1.171	1.293	8.268	7.147	4.939	11.315	2.457	2.154	5.086	5.525
AT4G22780	ACR7	8.138	5.525	2.795	2.152	17.728	18.354	9.39	13.966	2.478	3.568	4.818	5.559
AT4G28140	AT4G28140	2.643	1.798	0.993	2.581	12.512	14.253	5.951	5.138	2.349	1.888	1.788	1.861
AT5G57480	AT5G57480	1.22	1.401	0.654	0.063	2.547	2.815	2.959	2.161	1.221	0.936	1.357	2.094
AT5G41730	AT5G41730	0.112	0.244	0	0	0.213	0.223	0.743	0.698	0	0	0.027	0
AT5G36925	AT5G36925	1.718	0.902	0	0	1.966	1.713	1.592	2.576	0.275	0	0.826	0.484
AT1G51620	AT1G51620	0.532	0.776	0	0.219	2.2	1.416	2.363	2.587	0.071	0.311	0.682	1.249
AT3G28600	AT3G28600	0.688	1.672	0	0.126	1.313	1.602	1.328	1.784	0	0	0.147	0.108
AT4G28025	AT4G28025	2.111	1.601	3.184	1.276	46.19	48.152	43.279	43.273	1.689	1.358	1.15	1.09
AT4G10860	AT4G10860	1.554	1.554	0	0	2.541	2.214	4.371	2.035	0	0	1.494	0.313
AT2G22880	AT2G22880	5.529	6.65	3.235	0.569	48.129	43.426	10.405	13.244	2.488	1.212	7.476	9.002
AT2G25735	AT2G25735	2.044	2.384	0	0.281	6.986	6.115	6.312	6.669	0.818	0	1.883	2.518
Common elements in "AHS v ACS", ELS v ACS" and "EHS v ACS":	Genes Short Name	ALS_1 FPKM	ALS_2 FPKM	ACS_1 FPKM	ACS_2 FPKM	AHS_1 FPKM	AHS_1 FPKM	ELS_2 FPKM	ELS_2 FPKM	ECS_1 FPKM	ECS_2 FPKM	EHS_1 FPKM	EHS_2 FPKM
AT1G22570	AT1G22570	1.755	1.597	0.329	0.231	6.363	7.773	0	0	0.112	0	1.857	1.681
AT5G62260	AT5G62260	0.151	0.397	0.354	0.374	0	0	0	0	0.242	0.133	0	0
AT4G24275	AT4G24275	8.766	7.668	9.744	8.305	3.345	1.53	1.269	1.643	10.871	9.223	1.054	2.006
AT1G73590	PIN1	4.044	3.997	4.588	3.462	2.405	1.414	1.886	2.582	4.916	4.467	1.54	1.516
AT2G35660	CTF2A	6.13	7.55	7.613	8.041	3.232	4.586	4.11	4.906	4.969	5.658	3.064	3.635
AT3G16240	DELTA-TIP1	84.026	78.601	61.4	55.673	30.493	28.35	31.352	32.792	42.736	43.181	15.419	18.034
AT1G33260	AT1G33260	4.697	4.304	3.664	4.238	8.606	8.403	8.937	10.312	7.278	7.583	9.392	11.286
AT4G38550	AT4G38550	35.273	35.627	15.822	16.581	33.497	37.874	42.261	44.171	20.255	20.757	39.265	42.211
AT5G39030	AT5G39030	12.459	11.803	5.262	4.95	11.415	11.689	11.948	14.934	7.525	6.779	12.453	11.927
AT2G29120	ATGLR2.7	21.825	22.239	6.499	7.057	17.611	17.555	16.285	19.455	11.11	10.871	27.023	26.877
AT1G53440	AT1G53440	5.984	5.234	1.466	2.339	4.757	5.088	6.997	6.679	4.327	2.96	4.352	4.267
AT4G36988	CPuORF49	53.825	51.528	21.175	21.704	60.851	59.286	58.735	62.84	29.156	28.668	44.974	47.265
AT2G46170	AT2G46170	9.219	9.256	2.942	2.935	9.694	7.105	8.796	8.117	4.526	4.225	6.296	7.892
AT1G53110	AT1G53110	4.036	4.81	1.46	1.301	4.129	3.792	3.116	3.85	1.872	2.359	4.359	3.954
AT4G37640	ACA2	16.286	15.828	5.211	5.963	15.635	16.59	16.684	16.758	5.902	6.499	13.033	12.568
AT1G23040	AT1G23040	35.08	32.762	14.813	12.821	41.013	42.88	39.71	38.237	24.585	23.242	32.4	31.848
AT1G69610	AT1G69610	13.95	12.712	4.987	4.023	13.807	14.262	11.612	11.768	6.185	6.727	10.033	8.922
AT1G29690	CAD1	11.293	10.251	4.155	4.082	13.162	12.751	11.506	12.56	3.324	2.662	9.22	9.039
AT4G29440	AT4G29440	8.049	6.839	2.728	2.745	8.811	8.653	8.099	8.19	4.038	3.442	5.789	5.644
AT5G58940	CRCK1	6.857	5.869	2.07	1.822	6.611	6.177	10.075	8.477	2.478	3.232	9.252	8.513
AT1G76360	AT1G76360	20.901	20.327	6.354	6.295	21.746	20.028	23.913	25.464	9.751	10.409	16.637	16.45
AT3G26910	AT3G26910	3.33	3.092	1.239	1.393	4.838	4.292	3.59	4.183	2.5	2.381	3.35	3.246
AT1G63750	AT1G63750	3.681	4.782	1.221	1.584	4.795	4.849	4.931	5.15	1.099	1.325	3.249	2.94
AT2G32800	AP4.3A	23.949	24.083	7.738	7.237	26.348	25.76	25.053	25.633	14.406	13.718	24.1	23.723
AT4G36500	AT4G36500	11.427	10.593	6.12	8.993	30.425	31.13	43.751	39.362	15.556	14.505	19.844	15.731
AT3G05320	AT3G05320	7.338	6.13	2.572	3.6	11.719	14.637	10.264	9.411	2.639	0.94	7.294	7.894
AT2G15390	FUT4	5.748	6.008	1.165	1.353	5.27	7.371	18.501	14.803	2.449	3.862	8.686	8.094
AT2G16367	AT2G16367	1.806	1.58	3.17	1.86	13.785	12.611	0	0	4.336	6.731	12.159	10.492
AT1G76070	AT1G76070	9.014	5.596	2.873	1.677	14.147	12.181	9.541	7.914	4.033	3.909	6.338	6.346
AT5G67210	AT5G67210	3.254	3.623	4.384	3.9	24.081	25.079	2.17	2.054	4.497	5.793	17.542	19.925
AT5G42570	AT5G42570	27.132	30.397	9.695	8.479	53.422	58.92	20.122	22.605	16.04	19.922	47.487	40.839
AT4G23190	CRK11	1.769	1.092	0.284	0.514	2.531	3.113	2.651	3.51	0.375	0.091	1.901	2.344
AT5G46080	AT5G46080	2.265	2.853	0.848	0.746	6.568	5.692	6.819	10.642	2.754	2.78	5.749	5.039
AT5G24770	VSP2	5.561	5.749	4.009	2.707	24.755	25.042	0.39	0.281	4.516	4.063	25.277	27.168
AT2G38790	AT2G38790	4.875	7.463	1.296	1.278	11.627	9.393	11.933	10.247	2.128	2.332	4.848	3.9
AT1G72520	LOX4	8.74	9.256	3.546	3.197	29.871	25.759	27.505	27.493	1.568	2.612	12.907	13.134
AT2G34930	AT2G34930	4.913	5.326	4.717	5.293	41.061	44.815	1.872	2.204	3.293	2.909	15.041	15.847
AT1G51800	AT1G51800	0.622	0.797	0.162	0.102	1.225	1.281	1.56	1.692	0.464	0.218	1.554	2.276
AT3G10300	AT3G10300	4.853	5.788	1.118	1.545	11.994	13.09	4.279	5.697	1.147	0.387	5.78	6.911
AT5G05300	AT5G05300	16.204	16.875	3.611	1.907	25.764	30.015	62.555	48.539	4.939	3.045	21.889	26.892
AT5G13200	AT5G13200	21.343	21.781	8.324	8.525	93.368	89.555	27.089	23.979	13.626	11.058	58.977	61.852
AT5G13220	TIFY9	0.819	1.023	0.913	0.675	10.156	10.852	0.135	0.097	0.281	0.615	4.163	4.283
AT1G44350	ILL6	1.476	2.169	1.52	1.216	20.109	18.905	0.308	0.59	1.654	1.294	13.655	14.426
AT4G15280	UGT71B5	0.332	0.871	0.129	0.137	2.612	3.806	1.345	2.419	0.664	0.509	3.909	3.096
AT3G50260	CEJ1	2.897	1.521	0	0.239	2.349	3.467	2.516	2.776	0	0.254	2.368	1.632
AT2G47190	ATMYB2	0.629	0.275	0	0	1.199	0.731	0.91	0.611	0.587	0.459	1.158	1.18
AT1G71390	AtRLP11	0.405	0.177	0	0	0.628	1.06	1.231	0.844	0.081	0	0.56	0.713
Common elements in "AHS v ACS", ELS v ACS" and "ECS v ACS":	Genes Short Name	ALS_1 FPKM	ALS_2 FPKM	ACS_1 FPKM	ACS_2 FPKM	AHS_1 FPKM	AHS_1 FPKM	ELS_2 FPKM	ELS_2 FPKM	ECS_1 FPKM	ECS_2 FPKM	EHS_1 FPKM	EHS_2 FPKM
AT1G05770	AT1G05770	0.479	0.558	0.622	0.657	0	0	0.092	0	0	0	0.153	0.112
AT2G15580	AT2G15580	158.23	214.849	66.215	58.367	13.248	14.785	25.843	22.362	16.231	11.356	22.132	45.045
AT2G30040	MAPKKK14	35.929	34.071	12.739	11.235	53.593	55.055	5.248	6.531	2.875	4.224	5.3	7.934
Common elements in "AHS v ACS", "ELS v ACS", "ECS v ACS" and "EHS v ACS":	Genes Short Name	ALS_1 FPKM	ALS_2 FPKM	ACS_1 FPKM	ACS_2 FPKM	AHS_1 FPKM	AHS_1 FPKM	ELS_2 FPKM	ELS_2 FPKM	ECS_1 FPKM	ECS_2 FPKM	EHS_1 FPKM	EHS_2 FPKM
AT1G11850	AT1G11850	22.942	20.248	18.375	21.771	2.54	6.946	49.225	48.811	62.771	64.657	6.205	4.471
AT5G14120	AT5G14120	45.022	46.138	31.575	37.176	9.582	11.327	9.44	10.219	16.557	15.887	15.167	14.819
AT5G51550	EXL3	15.816	12.496	12.934	13.381	4.38	5.343	4.235	4.959	8.164	6.114	4.293	3.892
AT2G28200	AT2G28200	40.563	39.084	38.145	41.816	18.464	16.737	19.494	20.415	12.52	10.652	4.306	5.726
AT1G05870	AT1G05870	124.921	114.5	101.889	98.78	45.336	47.941	37.819	40.501	42.695	38.097	29.508	26.003
AT3G09450	AT3G09450	10.345	9.99	12.103	11.603	5.52	5.567	5.842	4.011	5.613	3.996	5.417	6.887
AT2G36790	UGT73C6	22.678	23.071	12.033	8.317	5.29	4.68	52.609	51.53	5.631	5.984	1.367	1.351
AT3G52310	AT3G52310	2.113	2.899	2.81	2.849	1.604	1.389	1.502	1.521	1.384	1.348	1.224	1.082
AT1G30250	AT1G30250	15.442	11.124	7.971	7.296	18.197	17.892	24.195	27.245	23.438	28.273	42.907	49.883
AT5G19190	AT5G19190	4.826	4.847	4.74	5.743	13.129	12.479	22.977	21.742	73.791	78.358	53.71	55.874
AT5G45100	AT5G45100	11.069	8.616	3.644	5.271	11.818	12.964	18.229	20.644	12.187	15.136	12.401	12.655
AT3G06070	AT3G06070	1.526	2.27	2.381	3.647	9.174	10.353	20.065	20.476	30.655	33.862	21.504	22.247
AT2G39050	AT2G39050	16.321	15.261	5.561	5.641	19.149	21.049	12.764	13.989	12.083	17.517	25.525	26.02
AT2G29460	GST22	2.632	2.647	0.616	0.434	4.519	4.593	3.581	4.714	6.001	6.461	5.378	5.744
AT5G22270	AT5G22270	3.691	4.197	1.008	0.76	8.45	9.203	5.343	5.843	7.826	6.634	6.921	7.796
AT4G06536	AT4G06536	0.935	1.227	0.365	0.385	4.46	6.994	4.873	4.869	7.107	10.863	4.608	3.621
AT5G52310	LTI140	21.412	21.316	13.503	14.497	330.631	321.949	40.923	42.87	76.842	77.644	259.723	259.063
Elements only in "ALS v ACS":	Genes Short Name	ALS_1 FPKM	ALS_2 FPKM	ACS_1 FPKM	ACS_2 FPKM	AHS_1 FPKM	AHS_1 FPKM	ELS_2 FPKM	ELS_2 FPKM	ECS_1 FPKM	ECS_2 FPKM	EHS_1 FPKM	EHS_2 FPKM
AT1G72970	HTH	2.219	2.523	5.063	4.753	2.646	2.656	5.782	6.055	8.788	9.631	2.214	3.203
AT3G54400	AT3G54400	15.804	17.314	19.568	21.932	27.371	23.567	22.7	19.431	47.263	44.395	17.815	17.014
AT3G01930	AT3G01930	0.394	0.345	0.871	1.028	0.564	0.786	0.571	0.766	1.104	0.634	0.663	0.462
AT2G40010	AT2G40010	2.792	2.623	0.081	0.085	0.197	0.516	0.539	0.258	0.248	0.635	0.447	0.073
AT1G63930	ROH1	0	0	0.258	0.204	0.473	0.494	0.239	0.138	0.331	0.072	0.04	0.116
AT1G24735	AT1G24735	0	0.144	4.373	4.347	2.831	7.072	4.488	4.396	7.916	9.976	6.659	4.76
AT1G47395	AT1G47395	0	0.834	13.639	10.739	3.336	2.537	22.275	15.098	17.297	28.989	10.394	12.758
AT1G15960	NRAMP6	0	0	0.435	0.506	0.373	0.445	0.355	0.325	0.402	0.098	0.322	0.157
AT1G17480	IQD7	0	0	0.381	0.939	0.311	0.406	0.189	0.339	0.326	0	0.196	0.229
AT3G23880	AT3G23880	0.405	0	1.58	2.754	0.87	0.606	1.818	1.181	1.621	1.421	0.682	0.214
AT5G09805	IDL3	0	0	1.86	3.601	1.516	0.793	0.92	2.649	2.544	2.091	0.764	1.119
AT1G47400	AT1G47400	1.015	0.444	9.695	13.166	8.469	2.53	19.241	19.866	25.774	25.799	3.781	5.715
AT1G52990	AT1G52990	0.253	0	1.481	1.668	0.241	0.252	0.366	0.105	0.203	0.444	1.582	0.713
AT3G44970	AT3G44970	0	0	0.323	0.614	0.079	0.248	0.144	0.276	0.662	0.726	0.119	0.058
AT2G07170	AT2G07170	0.086	0	0.371	0.712	0.165	0.129	0.551	0.72	0.415	0.834	0.166	0.517
AT2G40530	AT2G40530	0.337	0.148	3.288	2.779	0.322	0.841	1.269	0.421	3.643	4.14	1.135	0.237
AT2G21990	AT2G21990	0	0	0.355	0.45	0.087	0.182	0.053	0	0.146	0	0.088	0.128
AT4G24265	AT4G24265	0	0	0.766	0.971	0	0.784	0.227	0.327	0	0	0.755	0.277
AT4G37970	ATCAD6	0	0	0.229	0.726	0.748	0.879	0.511	0.245	0.235	0.258	0.754	1.31
AT5G58390	AT5G58390	0.391	0	1.22	1.208	2.61	2.729	0.962	0.814	1.173	1.457	3.007	2.752
AT1G64625	AT1G64625	0	0.11	0.883	0.414	0	0.188	0.583	0.262	0.704	0.882	0.423	0.398
AT2G38720	MAP65-5	0	0	0.193	0.306	0	0	0.179	0.155	0.247	0.325	0	0.131
AT5G23370	AT5G23370	0	0.332	1.482	1.253	0.967	1.264	0.22	0.739	1.723	3.555	0.487	0.892
AT5G56840	AT5G56840	0.121	0	1.035	0.596	0.576	0.361	0.21	0.101	2.51	1.481	0.87	0.85
AT2G43440	AT2G43440	0.177	0	0.692	0.804	0.338	1.062	0.308	0.591	0.994	0.778	1.535	0.999
AT1G14600	AT1G14600	0	0	0.395	0.521	0	0.379	0	0	0.911	0.777	0.183	0.356
AT1G68795	CLE12	0.299	0	0.932	1.6	0.57	1.192	2.076	0.996	1.434	1.572	1.508	1.262
AT3G19300	AT3G19300	0	0.19	0.637	0.628	0.104	0.109	0.567	0.363	0.784	0.62	0.236	0.46
AT4G17760	AT4G17760	0	0	0.531	0.281	0	0	0.066	0	0.091	0	0	0.08
AT3G22540	AT3G22540	0	0.378	1.685	1.601	0.412	0	0.5	0.72	3.456	2.651	0.208	0.456
AT5G05940	ATROPGEF5	0.059	0.052	0.463	0.684	0.226	0.592	0.687	0.741	0.569	0.884	0.228	0.251
AT3G46730	AT3G46730	0.047	0	0.292	0.193	0.671	0.608	0.054	0.039	0.15	0.164	0.045	0
AT3G03910	GDH3	0	0	0.252	0.199	0.231	0.161	0.28	0.067	0.451	0.283	0.155	0.17
AT1G75110	RRA2	0	0.133	0.474	0.564	0.29	0.303	0.484	0.253	0.304	0.333	0.512	0.321
ATCG01270	ORF77.2	1.528	0	3.179	4.617	2.43	2.541	2.36	2.547	1.631	2.68	2.45	1.076
AT1G25425	CLE43	0.377	0.165	1.913	2.331	0.36	0.376	1.092	0.471	3.471	2.646	0.998	2.258
AT2G41340	RPB5D	0	0	0.65	0.275	0	0.166	0	0	0	0	0.08	0
AT1G29510	SAUR68	1.161	0.339	4.378	4.305	1.846	1.93	3.026	4.354	6.504	3.224	2.233	2.316
AT1G10750	AT1G10750	0	0.06	0.319	0.281	0	0	0.316	0.171	0.491	0.539	0.131	0.048
AT2G20880	AT2G20880	0.185	1.131	3.313	2.891	7.752	4.881	5.401	5.309	5.763	3.239	1.243	1.56
AT1G31050	AT1G31050	0	0	0.248	0.131	0	0	0.138	0.133	0.127	0.14	0.191	0.056
AT4G39770	TPPH	0	0	0.145	0.306	0.177	0.278	0.054	0.077	0.149	0.163	0.268	0.196
AT1G55260	AT1G55260	1.083	0.316	3.66	3.469	3.099	4.08	3.135	3.508	10.395	6.962	5.957	5.59
AT2G47370	AT2G47370	0.772	0.506	2.859	4.45	0.46	1.251	1.508	1.447	2.392	3.383	1.391	2.648
AT4G15620	AT4G15620	0.149	0.26	0.928	1.96	0.142	0.148	1.291	1.486	1.546	0.782	0.286	0.523
AT4G10160	AT4G10160	0	0	0.393	0.277	0	0	0	0	0.942	0.442	0	0
AT5G01790	AT5G01790	4.62	3.129	19.18	19.399	13.79	11.891	12.34	15.644	29.45	24.042	12.61	13.43
AT2G25820	AT2G25820	0.785	0.687	3.981	3.45	5.867	7.048	2.046	2.072	3.036	2.524	6.103	4.146
AT2G45870	AT2G45870	0.091	0.32	1.141	0.829	0.436	0.456	0.476	0.305	0.805	0.882	0.264	0.772
AT1G66810	AT1G66810	1.067	0.207	2.773	1.855	0.452	1.655	1.098	1.284	0.948	1.455	0.456	0.334
AT1G45191	BGLU1	0.141	0.556	1.543	1.338	0.539	1.268	0.982	0.471	2.769	3.096	1.324	1.193
AT2G19990	PR-1-LIKE	0.169	0.592	1.847	1.672	0.323	0.675	1.273	1.409	2.571	2.224	2.195	1.905
AT3G42660	AT3G42660	0.666	0.219	1.69	1.682	1.351	0.499	1.134	0.902	1.633	1.278	0.781	0.997
AT3G52370	FLA15	2.603	1.757	8.47	9.865	7.379	8.085	9.345	9.295	19.339	21.258	10.942	12.043
AT4G33790	CER4	0.21	0.367	1.145	1.497	0.667	0.767	1.659	2.096	2.628	2.083	2.755	2.362
AT2G14090	AT2G14090	0.075	0.066	0.293	0.557	0.43	0.15	0.087	0.125	0.12	0.198	0.289	0.37
AT1G22170	AT1G22170	0.086	0.3	1.002	0.564	1.471	1.11	0.546	0.214	1.302	1.577	0.371	0.362
AT4G14770	TCX2	0.274	0.192	1.324	0.632	0.522	0.765	0.571	1.141	0.745	0.864	0.29	0.424
AT2G41050	AT2G41050	0.077	0.067	0.361	0.381	0.074	0	0.045	0.064	0.123	0.271	0.111	0.163
AT2G26010	PDF1.3	0.241	0.211	0.939	1.389	0.919	0.24	0.558	0.803	2.698	2.745	1.621	1.696
AT1G33480	AT1G33480	0.55	0.866	2.831	2.265	2.413	1.536	1.719	2.657	3.608	2.411	3.596	3.02
AT3G28130	AT3G28130	0.32	0.35	1.187	1.32	0.994	0.959	0.974	1.135	2.436	1.686	1.387	1.749
AT5G51560	AT5G51560	0.545	0.13	1.005	0.857	0.142	0.049	0.717	0.826	1.744	1.086	0.286	0.419
AT2G46640	AT2G46640	0.566	0.989	2.294	3.075	1.403	0.338	0.655	1.885	2.353	2.479	2.447	1.991
AT4G26790	AT4G26790	2.058	2.111	6.366	7.425	5.077	4.53	4.726	5.617	8.687	10.453	6.107	7.095
AT4G36240	GATA7	3.549	1.265	5.639	8.447	6.52	5.506	5.632	4.271	7.677	7.722	3.918	3.054
AT5G46830	ATNIG1	2.328	1.833	6.417	7.162	9.551	11.844	9.933	9.7	15.835	15.516	5.859	6.394
AT2G40550	ETG1	0.176	0.205	0.687	0.677	0.168	0.176	0.272	0.489	0.235	0.309	0.254	0.207
AT1G64390	AtGH9C2	7.798	7.645	24.612	23.521	17.829	16.674	21.1	19.418	39.302	37.45	13.597	15.809
AT1G23130	AT1G23130	399.042	396.878	771.526	2080.95	1593.82	1610.31	836.815	802.609	548.837	531.177	410.067	419.141
AT5G46700	TET1	0.746	0.373	1.58	1.933	0.407	0.532	0.741	1.333	1.28	1.776	0.82	0.901
AT1G78450	AT1G78450	0.972	0.607	2.598	2.401	1.589	1.384	1.447	1.503	3.553	3.407	2.669	2.638
AT5G35495	AT5G35495	0.271	0.266	1.003	0.725	1.55	1.249	0.608	0.367	1.029	0.831	1.074	0.81
AT5G27550	AT5G27550	0.573	0.209	0.931	1.259	1.64	2.001	0.553	0.875	1.376	1.214	0.85	0.874
AT3G49290	ABIL2	0.555	0.346	1.359	1.436	0.605	0.553	0.826	0.99	0.951	1.042	0.533	0.725
AT5G41900	AT5G41900	3.01	3.403	10.021	9.193	9.454	10.324	8.289	7.645	10.22	10.62	7.271	7.288
AT1G02820	AT1G02820	16.09	22.214	55.947	56.696	62.319	58.389	48.043	45.384	48.236	50.82	38.399	36.85
AT1G60390	PG1	0.513	1.097	2.934	1.831	1.25	1.989	1.683	1.662	3.556	3.448	1.178	1.364
AT2G46970	PIL1	0.156	0.752	1.097	1.223	1.714	2.026	0.633	0.716	1.625	1.37	0.639	0.77
AT4G02060	MCM7	0.235	0.246	0.696	0.812	0.627	0.515	0.381	0.469	0.601	0.494	0.587	0.661
AT5G03880	AT5G03880	2.949	4.471	7.053	17.166	3.75	9.41	3.87	3.275	4.797	4.653	3.261	4.359
AT2G36590	ProT3	0.224	0.131	0.524	0.615	0.783	0.596	0.389	0.56	1.254	0.851	0.538	0.315
AT5G40380	CRK42	2.927	1.707	6.278	6.47	7.259	6.519	8.954	7.275	9.328	9.238	8.678	9.376
AT3G23810	SAHH2	27.854	30.344	82.733	84.197	77.254	78.134	86.097	92.721	190.926	158.349	90.706	87.569
AT1G01120	KCS1	24.672	21.637	65.423	65.584	102.29	113.02	90.591	95.249	134.966	136.07	117.445	118.9
AT1G68780	AT1G68780	1.138	0.442	1.874	2.187	0.603	0.757	2.928	3.897	4.097	2.605	2.948	2.047
AT3G17130	AT3G17130	5.831	2.267	11.119	9.431	5.975	5.816	10.13	9.537	10.886	10.036	6.023	3.954
AT1G21810	AT1G21810	0.231	0.303	0.675	0.951	0.495	0.345	0.702	0.481	1.154	1.366	0.638	0.731
AT2G35370	GDCH	78.687	82.987	400.459	123.173	97.866	105.134	68.174	54.427	111.065	99.322	205.22	184.18
AT3G17120	AT3G17120	9.618	10.234	27.321	27.793	31.838	30.138	17.04	18.957	48.927	44.87	27.641	28.046
AT2G22420	AT2G22420	2.153	1.704	6.157	4.561	4.303	3.272	5.402	3.758	5.249	4.494	4.584	3.248
AT2G35860	FLA16	19.119	16.067	47.242	48.998	40.71	37.047	30.88	33.223	62.334	65.436	34.404	31.104
AT1G22770	GI	1.182	1.235	3.373	3.253	3.465	3.047	2.17	2.57	3.667	3.184	2.093	2.537
AT4G34090	AT4G34090	16.886	3.926	22.55	20.164	16.822	16.096	16.678	15.271	27.064	25.441	13.231	14.748
AT5G54300	AT5G54300	26.019	20.781	57.764	68.396	94.386	85.23	39.002	41.182	49.224	72.713	47.78	48.708
AT5G20670	AT5G20670	2.196	1.372	4.527	5.04	2.245	0.782	4.178	4.574	5.397	4.539	4.601	2.43
AT1G51680	4CL.1	34.02	34.128	88.776	93.138	116.979	110.701	72.743	81.216	152.316	157.438	103.225	102.263
AT1G51440	AT1G51440	12.644	13.343	37.834	31.693	39.25	37.5	31.805	28.595	44.535	39.418	29.11	31.512
AT1G30530	UGT78D1	15.904	16.478	44.335	41.404	37.308	38.747	45.029	42.089	82.191	81.669	38.892	39.238
AT2G41290	SSL2	1.669	1.306	4.112	3.764	3.185	3.417	2.595	2.269	5.272	7.164	2.661	2.66
AT4G00480	myc1	0.331	0.289	0.929	0.818	0.884	0.462	0.536	0.331	1.906	1.334	0.191	0.326
ATCG01080	NDHG	9.205	10.409	25.569	26.636	17.777	31.126	23.791	17.584	14.371	18.504	17.703	15.175
AT3G24420	AT3G24420	22.062	19.298	50.55	57.761	45.835	55.856	57.672	57.529	82.062	85.279	35.952	35.472
AT5G57800	WAX2	5.582	3.255	10.717	11.202	10.695	11.8	6.519	7.711	11.489	10.75	16.216	16.928
AT2G35960	NHL12	26.015	20.976	60.348	60.013	40.679	45.013	39.036	36.659	63.892	68.331	47.258	48.817
AT5G03530	ATRABC2A	0.404	0.706	1.654	1.331	1.156	0.604	0.468	0.673	1.615	1.239	0.631	1.208
AT2G45560	CYP76C1	1.876	2.051	4.343	5.988	5.2	3.508	3.021	2.881	4.877	6.321	2.987	3.178
AT4G01410	AT4G01410	2.135	2.594	5.922	6.157	2.376	4.259	3.228	4.052	7.023	5.096	3.023	3.758
AT4G35730	AT4G35730	0.526	0.46	1.347	1.237	0.788	0.374	0.696	0.438	1.622	0.79	0.83	0.581
AT5G59050	AT5G59050	1.936	0.81	3.218	2.983	3.614	2.603	2.243	2.946	4.109	4.134	6.355	4.505
AT2G21830	AT2G21830	0.473	0.518	1.477	1.072	0.508	0.354	0.788	0.69	1.183	1.089	1.337	1.625
AT3G13470	AT3G13470	0.627	0.648	1.955	1.314	1.25	1.136	1.748	2.42	3.099	4.045	1.369	1.364
AT5G67100	ICU2	0.287	0.251	0.488	0.945	0.472	0.442	0.362	0.347	0.771	1.074	0.501	0.477
AT2G01210	AT2G01210	0.205	0.268	0.638	0.59	0.146	0.306	0.385	0.384	0.491	0.269	0.393	0.288
AT1G27120	AT1G27120	2.242	2.048	5.402	5.131	4.372	2.882	5.423	4.773	7.095	10.265	3.018	3.157
AT3G21580	AT3G21580	1.036	0.982	2.491	2.56	1.976	1.808	1.5	1.654	1.934	1.665	2.698	1.884
AT3G21700	SGP2	0.667	1	2.08	2.118	1.544	1.804	1.709	2.063	2.209	1.169	1.373	2.212
AT3G41768	AT3G41768	41778.5	40906.7	100698	102308	100323	101038	97697.6	99559.5	72108.9	72136.7	117047	119146
AT1G67630	POLA2	0.282	0.197	0.616	0.604	0.538	0.675	0.522	0.235	0.857	0.593	0.407	0.357
AT4G17740	AT4G17740	0.352	0.74	1.209	1.451	1.277	1.476	1.224	0.998	1.24	1.483	1.084	1.339
AT2G23690	AT2G23690	2.134	1.05	2.704	5.054	1.654	1.33	1.236	1.889	3.521	2.689	1.282	1.502
AT4G36360	BGAL3	11.073	11.06	29.354	24.316	21.697	27.087	18.26	20.227	43.547	32.864	19.262	16.83
AT4G21440	ATM4	1.157	1.634	3.331	3.518	3.14	2.396	3.091	3.706	4.769	3.12	1.797	2.192
AT1G12060	ATBAG5	2.944	3.701	7.893	8.337	5.967	7.89	6.499	7.051	9.274	7.743	5.307	7.254
AT3G12685	AT3G12685	2.689	1.176	4.778	3.816	5.558	7.301	3.46	2.863	6.813	7.859	3.807	3.576
AT2G40690	SFD1	0.149	0.392	0.758	0.554	0.143	0.149	0.303	0.374	0.538	0.393	0.539	0.579
AT2G38995	AT2G38995	1.009	0.946	2.924	1.9	0.894	1.438	2.296	2.762	4.96	5.119	1.594	1.218
AT3G21610	AT3G21610	0.412	0.84	1.712	1.356	0.393	0.41	1.033	0.457	0.659	0.842	1.055	1.352
ATCG00530	YCF10	2.419	4.232	7.952	7.829	6.593	3.619	6.803	10.797	9.262	9.695	5.815	9.002
AT3G53620	AtPPa4	0.368	0.644	1.435	1.061	1.141	1.101	0.852	1.38	1.546	1.21	1.371	1.36
AT4G24790	AT4G24790	0.923	0.59	1.524	2.019	1.016	1.24	0.925	1.509	1.335	1.339	0.922	1.125
AT1G50280	AT1G50280	1.749	1.7	4.296	3.95	2.72	2.714	3.339	1.296	6.376	6.192	3.614	2.509
AT2G01010	AT2G01010	27280.6	27103.3	63739.5	64870.4	65442.1	66065.3	65987.3	67470.8	48226.8	48355.7	76990	78356.9
AT5G21100	AT5G21100	20.439	19.753	49.635	45.461	29.44	31.011	31.751	30.778	55.962	54.981	32.515	32.205
AT5G49215	AT5G49215	0.672	0.705	1.834	1.494	0.833	1.072	1.167	1.007	1.827	1.826	1.227	0.851
AT1G70550	AT1G70550	2.105	0.92	2.994	3.519	1.358	2.716	1.756	2.372	4.754	3.636	1.637	1.787
AT1G32900	AT1G32900	73.043	161.851	261.796	256.619	181.436	201.63	292.639	125.566	251.431	211.348	248.39	161.02
AT3G62750	BGLU8	0.58	0.825	1.755	1.614	1.384	1.592	1.008	1.572	2.264	2.672	3.489	3.065
AT5G62580	AT5G62580	2.319	2.075	7.318	3.561	3.268	3.049	2.472	2.986	5.777	5.915	2.382	5.677
AT1G27020	AT1G27020	0.747	0.736	1.53	2.078	0.98	1.584	0.649	0.856	0.897	0.573	2.291	2.697
AT4G12320	CYP706A6	28.229	26.071	63.011	62.263	73.466	74.76	37.215	35.45	58.547	52.925	63.281	67.053
AT1G23880	AT1G23880	0.538	0.8	1.259	1.951	0.822	0.913	1.278	1.256	2.153	2.548	1.113	1.137
AT2G39850	AT2G39850	21.454	22.726	51.827	49.148	39.982	36.34	32.316	30.093	78.836	77.702	50.965	51.05
AT2G46710	AT2G46710	5.234	7.832	15.418	14.299	11.235	10.166	10.768	7.517	21.436	20.954	9.073	7.468
AT5G63060	AT5G63060	1.243	1.186	2.909	2.793	4.959	4.057	1.57	2.354	2.351	2.972	1.413	1.909
AT1G45201	TLL1	7.447	10.017	19.618	19.968	24.461	26.486	12.977	12.994	29.509	29.012	28.676	30.963
AT4G12690	AT4G12690	1.015	1.332	2.574	2.858	1.695	3.038	2.254	1.41	2.911	2.522	2.115	2.264
AT4G28310	AT4G28310	1.34	1.823	4.179	3.188	2.272	4.602	4.395	4.34	3.811	4.176	3.864	3.772
ATCG00510	PSAI	16.732	14.637	39.155	32.74	48.883	39.635	33.911	24.397	25.101	22.923	30.671	32.397
AT3G22790	AT3G22790	0.495	0.904	1.579	1.49	0.965	0.988	0.898	1.256	2.171	1.888	0.859	0.773
AT3G56360	AT3G56360	239.508	217.097	509.663	509.282	472.08	472.31	336.549	351.533	678.925	681.553	380.426	373.908
AT4G14310	AT4G14310	0.641	0.35	1.187	0.957	0.229	0.12	0.441	0.634	1.89	1.334	0.693	0.367
ATCG00490	RBCL	451.043	419.676	964.153	978.864	1024.35	1019.2	895.046	907.273	643.057	658.68	564.471	568.323
AT5G13730	SIG4	8.757	8.495	18.463	20.001	18.362	17.382	13.506	13.87	27.54	25.239	12.089	13.186
AT3G05180	AT3G05180	0.875	0.842	2.047	1.874	0.751	1.483	1.57	1.968	2.869	2.531	0.799	0.985
AT4G12310	CYP706A5	6.888	4.693	12.089	13.042	8.024	8.588	7.594	8.498	11.234	9.698	11.464	11.145
AT4G13930	SHM4	7.917	7.212	16.69	16.819	13.046	14.031	11.935	13.084	20.208	17.383	13.433	12.116
AT3G17840	RLK902	4.815	5.277	10.525	11.858	6.562	6.122	13.053	12.785	14.225	14.568	7.658	7.451
AT3G61550	AT3G61550	9.971	14.537	29.87	24.287	21.505	25.078	21.505	22.274	38.732	39.404	19.454	20.755
AT4G30400	AT4G30400	5.171	3.408	8.73	9.688	10.609	11.304	7.26	7.2	17.116	13.664	7.22	10.174
AT3G04960	AT3G04960	0.351	0.358	0.866	0.77	1.282	1.399	0.338	0.341	0.374	0.461	0.731	0.329
AT4G27595	AT4G27595	4.111	3.569	7.579	9.417	5.793	6.461	6.655	8.77	12.484	12.67	5.196	4.802
AT4G38770	PRP4	267.811	269.926	588.022	595.816	371.463	366.078	517.05	528.342	836.342	841.323	390.381	399.608
AT5G50170	AT5G50170	1.332	0.518	1.645	1.981	1.694	1.882	1.05	0.925	2.19	1.589	0.96	0.807
AT4G31590	CSLC5	5.66	8.137	14.443	15.509	12.599	12.429	10.798	9.542	17.413	20.506	8.417	8.557
AT5G09870	CESA5	12.917	12.432	28.366	26.703	30.334	27.636	26.643	32.57	41.394	45.631	27.086	23.78
AT2G03980	AT2G03980	1.763	1.469	3.209	3.873	4.725	4.019	2.82	2.588	2.888	2.65	5.974	6.561
AT1G63020	NRPD1	0.289	0.274	0.583	0.655	0.506	0.433	0.572	0.622	0.366	0.317	0.429	0.407
AT2G26540	HEMD	1.36	0.892	2.055	2.8	2.351	2.627	2.017	1.841	1.836	2.682	2.329	1.735
AT2G36830	GAMMA-TIP	33.21	33.088	70.688	71.416	51.656	46.933	111.863	114.43	147.357	155.363	98.4	99.234
AT5G53760	MLO11	0.707	0.839	1.575	1.83	3.083	2.417	1.637	1.22	2.343	1.904	2.015	1.884
AT1G65560	AT1G65560	1.449	0.895	2.127	2.808	0.488	0.85	2.566	3.195	1.705	2.765	1.27	0.6
AT5G63700	AT5G63700	2.413	2.522	4.819	5.818	5.726	6.867	3.305	3.628	5.65	4.85	3.791	4.806
AT1G09310	AT1G09310	811.436	834.787	1770.8	1740.14	1804.51	1844.76	1452.89	1504.61	3088.36	3128.66	2216.35	2259.89
AT4G23020	AT4G23020	1.769	2.874	4.403	5.484	2.572	3.025	5.903	5.897	10.651	11.007	3.929	3.974
AT5G54180	PTAC15	5.104	5.039	10.067	11.354	9.251	6.982	6.713	6.5	9.451	9.782	6.661	6.366
AT2G01760	ARR14	0.764	0.445	1.258	1.258	0.486	0.339	0.442	0.636	1.29	1.488	0.734	1.016
AT4G01440	AT4G01440	0.913	1.089	2.331	1.984	2.297	1.325	1.058	0.692	1.993	2.912	2.155	2.046
AT4G39800	MIPS1	68.887	68.727	145.467	143.419	106.032	109.126	141.015	145.296	210.384	217.928	112.37	114.654
AT5G08720	AT5G08720	8.105	8.616	17.846	17.413	16.932	16.219	12.06	11.583	17.69	19.251	11.025	11.088
AT1G14840	ATMAP70-4	6.865	6.234	13.612	13.772	11.148	11.028	10.985	12.094	20.041	18.103	7.382	9.15
AT1G26761	AT1G26761	21.31	18.347	39.723	42.924	39.217	33.889	27.983	31.176	50.478	52.596	42.394	38.867
AT1G47580	AT1G47580	14.207	14.989	31.531	29.563	22.634	27.024	19.845	17.694	35.74	32.874	18.449	19.077
AT2G29730	UGT71D1	0.435	0.634	1.018	1.314	0.691	1.157	0.713	0.966	1.45	1.334	1.185	1.633
AT2G28470	BGAL8	10.026	12.169	21.824	24.363	23.428	22.905	23.806	21.077	36.625	35.877	25.689	27.414
AT4G27820	BGLU9	0.725	0.824	1.583	1.732	1.244	1.807	1.301	0.725	1.914	1.589	1.429	1.021
AT4G39350	CESA2	12.021	8.315	23.285	17.812	16.179	15.769	12.933	13.406	26.394	26.827	21.804	15.878
AT3G53380	AT3G53380	0.81	1.506	2.132	2.544	3.187	2.474	1.905	2.025	4.091	4.971	2.945	2.245
AT2G19580	TET2	1.089	0.693	2.163	1.468	2.928	2.469	2.924	3.217	4.516	4.341	2.476	1.673
AT4G22190	AT4G22190	13.844	15.814	29.664	30.795	32.316	33.869	25.18	25.782	26.192	24.633	21.377	20.01
AT1G06000	AT1G06000	34.256	34.302	68.91	69.751	51.382	52.073	78.169	80.865	108.188	115.265	45.364	51.568
AT1G68810	AT1G68810	4.576	1.794	4.554	7.085	4.742	4.879	4.386	5.785	10.164	8.993	3.831	3.444
AT4G35560	AT4G35560	0.342	0.449	0.907	0.732	0.326	0.443	1.287	0.826	1.313	1.319	0.986	0.77
AT5G43950	AT5G43950	1.892	2.403	4.476	4.225	3.261	4.201	3.429	3.713	6.642	5.727	3.933	3.352
AT3G02820	AT3G02820	1.927	1.19	2.652	3.548	1.189	1.13	2.559	2.36	2.176	1.689	1.689	1.835
AT1G12900	GAPA-2	104.525	109.635	215.971	214.633	137.065	129.679	136.458	138.571	209.263	218.251	116.241	115.868
AT2G24170	AT2G24170	1.401	1.401	2.928	2.721	1.098	1.148	2.058	1.251	3.163	4.301	2.647	2.185
AT4G34610	BLH6	13.646	12.428	26.895	25.122	15.589	14.954	19.25	15.861	24.801	25.505	13.526	13.561
AT5G40610	AT5G40610	0.474	0.691	1.233	1.172	0.377	0.63	0.732	0.724	1.517	1.178	0.76	0.501
AT2G26150	ATHSFA2	3.085	6.747	9.025	9.744	9.648	9.83	12.01	11.283	10.766	10.971	9.23	9.836
AT4G18570	AT4G18570	6.557	5.917	11.599	13.314	6.846	6.643	7.474	8.389	14.128	14.532	9.88	9.997
AT2G32960	AT2G32960	0.481	0.758	1.426	1.11	1.101	1.344	0.557	0.481	1.463	1.94	0.555	0.542
AT1G10380	AT1G10380	3.097	2.201	5.208	5.102	2.585	3.861	4.315	3.628	7.51	5.091	4.885	4.837
AT1G30600	AT1G30600	0.629	0.367	0.949	0.968	0.4	0.335	0.389	0.734	1.712	1.177	1.008	1.359
AT1G64400	LACS3	1.501	1.132	2.543	2.6	2.271	2.271	2.397	2.199	4.595	3.856	2.911	3.534
AT2G38480	AT2G38480	1.073	1.76	3.138	2.541	2.942	3.611	3.028	2.682	3.219	3.41	1.741	2.738
AT3G26300	CYP71B34	10.47	10.2	18.252	23.134	17.404	17.642	12.631	11.103	21.958	25.802	17.39	16.251
AT3G06750	AT3G06750	6.365	4.966	10.735	11.339	17.067	19.045	6.276	8.6	14.039	10.709	8.933	12.112
AT3G08030	AT3G08030	16.238	16.161	38.774	25.801	22.603	37.184	23.747	23.745	21.609	21.138	19.956	19.832
AT3G19260	LAG1 HOMOLOG 2	0.901	0.502	1.47	1.215	0.469	0.49	1.566	2.048	0.918	0.503	0.67	0.462
AT5G05580	FAD8	12.226	11.498	24.034	22.474	12.337	13.885	18.21	18.606	31.55	28.564	14.44	15.872
AT5G28913	SADHU4-1	1.838	1.263	2.663	3.462	2.881	1.833	2.053	1.422	2.836	2.533	2.02	1.849
AT1G65010	AT1G65010	15.236	16.903	30.578	32.137	27.583	26.815	23.908	24.392	41.442	42.27	20.813	20.965
AT3G51080	GATA6	1.195	2.171	3.226	3.256	1.228	2.017	2.874	2.374	3.015	5.077	1.503	1.877
AT4G27430	CIP7	19.366	20.477	37.879	39.873	38.579	39.581	28.158	29.065	47.772	50.679	27.426	29.306
AT5G58260	AT5G58260	35.596	32.744	69.855	62.61	50.261	48.746	51.039	54.607	77.642	73.443	40.069	39.283
AT1G48300	AT1G48300	132.962	184.992	372.802	248.58	194.731	190.631	266.204	239.579	307.722	306.956	172.93	175.75
AT1G53250	AT1G53250	1.252	1.486	3.279	2.211	0.938	1.16	2.227	4.173	4.437	4.313	2.236	1.952
AT2G41170	AT2G41170	11.826	10.086	21.965	20.095	20.87	16.955	20.03	17.181	33.766	18.34	12.864	14.31
AT3G09050	AT3G09050	6.629	5.287	12.242	10.681	7.997	9.431	6.774	8.041	9.593	9.829	9.186	7
AT3G18160	PEX3-1	0.785	0.824	1.775	1.423	0.973	0.939	1.045	0.981	0.754	1.307	1.094	1.326
AT3G48720	AT3G48720	9.738	10.147	19.325	19.172	14.139	17.068	28.111	26.667	45.487	43.381	31.052	33.877
ATCG00500	ACCD	1.138	1.422	2.282	2.812	4.496	5.35	3.671	3.927	3.316	1.995	2.969	2.746
AT5G14640	SK13	1.456	1.213	2.326	2.857	3.374	3.389	1.928	2.08	3.218	3.527	2.334	2.1
AT1G55360	AT1G55360	7.696	7.892	15.473	14.539	10.506	10.786	11.602	11	17.888	17.858	7.496	8.454
AT2G34460	AT2G34460	25.78	25.215	48.618	49.648	30.3	25.604	32.124	31.811	38.467	40.629	31.013	33.544
AT3G12120	FAD2	66.5	64.74	126.72	125.013	83.47	85.597	80.519	81.772	129.514	126.458	85.715	88.66
AT5G15740	AT5G15740	5.384	6.152	11.425	10.749	6.154	6.627	8.482	6.708	15.057	13.438	7.322	7.615
AT2G39700	ATHEXP ALPHA 1.6	9.801	10.99	19.321	20.554	12.835	13.064	13.312	12.695	18.749	17.343	20.134	19.573
AT5G48900	AT5G48900	2.555	2.302	4.71	4.592	4.062	4.401	5.29	5.611	7.866	5.023	2.903	3.543
AT2G36870	XTH32	6.697	7.722	13.929	13.793	10.26	9.512	14.101	14.878	20.132	24.197	10	9.287
AT4G32770	VTE1	11.328	12.809	20.312	26.234	25.764	25.903	33.517	13.639	24.371	21.439	14.712	15.319
AT1G32470	AT1G32470	22.457	25.313	44.086	46.565	26.311	30.516	31.419	31.77	41	42.023	25.217	27.165
AT2G15310	ATARFB1A	1.205	0.863	2.137	1.806	1.777	0.874	1.523	1.096	0.789	0.673	0.843	1.157
AT3G01210	AT3G01210	4.967	4.85	9.281	9.422	7.824	8.065	5.084	7.507	13.587	12.155	9.886	8.377
AT5G60050	AT5G60050	2.893	2.742	5.077	5.661	5.117	4.689	3.49	3.314	5.69	7.98	4.492	3.522
AT3G21240	4CL2	3.703	3.239	5.966	7.151	3.88	4.904	4.569	5.664	9.276	9.527	6.858	8.163
AT1G29170	ATSCAR3	2.569	2.996	5.283	5.259	4.01	4.387	3.471	3.632	6.104	6.655	4.173	3.727
AT5G13460	IQD11	2.152	1.294	3.199	3.047	2.822	3.42	1.986	1.401	3.174	4.009	2.522	2.083
AT5G21482	CKX7	6.967	6.941	13.184	13.128	10.462	12.096	7.845	10.051	19.717	18.044	13.151	14.716
AT1G50250	FTSH1	89.474	88.725	231.297	117.007	221.34	216.463	188.064	89.448	94.267	97.978	131.442	138.107
AT3G55110	AT3G55110	2.73	2.717	4.919	5.312	3.727	4.319	2.916	3.804	5.046	4.663	3.507	2.717
AT1G67590	AT1G67590	3.858	3.214	5.803	7.567	4.819	4.397	7.286	5.357	7.937	5.154	8.832	7.501
AT2G38940	ATPT2	0.878	0.384	0.93	1.292	0.958	0.688	1.417	1.673	1.054	0.935	0.573	0.707
AT3G07210	AT3G07210	1.696	1.675	3.414	2.93	2.192	2.619	1.806	2.234	2.758	2.542	2.21	1.618
AT1G28610	AT1G28610	2.724	1.702	3.763	4.231	4.009	3.648	3.515	3.631	7.845	7.778	3.292	3.013
AT3G19820	DIM1	21.324	21.395	39.642	39.693	25.56	29.665	25.621	28.058	55.363	52.372	27.684	27.258
AT1G29720	AT1G29720	3.804	4.224	7.932	6.902	4.711	4.561	5.296	4.663	8.283	9.205	4.96	6.516
AT3G07320	AT3G07320	0.91	1.137	2.13	1.714	2.48	2.529	1.619	1.625	4.005	4.161	2.094	1.968
AT1G12110	CHL1-1	23.051	20.603	38.66	41.753	29.71	31.953	36.004	35.9	64.081	60.975	32.872	35.995
AT1G66080	AT1G66080	4.531	3.963	8.394	7.349	8.104	7.626	7.871	7.668	6.231	8.69	5.922	5.981
AT1G67830	FXG1	1.329	1.245	2.073	2.815	0.543	1.041	0.934	1.503	2.278	1.997	1.278	1.403
AT2G18328	ATRL4	5.996	8.068	11.332	15.199	9.679	13.11	8.145	11.143	17.158	14.355	16.741	16.398
AT5G35970	AT5G35970	97.607	91.954	175.24	172.299	166.633	167.581	100.506	101.207	141.904	141.704	91.793	88.673
AT1G14150	PQL1	73.441	73.749	137.819	131.051	101.633	98.541	78.665	76.829	114.225	114.924	77.903	78.952
AT1G70410	ATBCA4	3.424	4.228	6.519	7.632	4.419	4.921	5.539	5.621	7.251	7.946	4.938	4.608
AT1G63000	UER1	7.935	6.615	12.452	14.075	10.331	10.242	8.055	9.101	17.927	17.026	12.972	14.986
AT1G69160	AT1G69160	6.069	5.764	11.903	9.786	9.346	8.215	13.455	15.82	23.101	18.929	10.005	11.843
AT3G19370	AT3G19370	13.214	13.699	25.081	24.192	18.581	19.134	18.987	19.409	41.428	42.781	18.283	20.054
AT3G54050	HCEF1	384.83	439.166	764.42	742.315	619.904	539.86	478.393	465.241	743.552	726.522	439.063	389.58
AT3G60390	HAT3	0.879	0.922	2.056	1.375	1.592	1.402	1.475	1.537	3.796	4.006	0.76	1.423
AT4G39780	AT4G39780	8.084	6.56	12.84	13.802	16.539	17.292	10.039	8.521	8.65	8.882	6.603	7.886
AT5G10150	AT5G10150	11.605	11.997	23.296	20.059	17.884	21.126	16.918	18.527	20.584	23.126	18.768	16.056
AT5G61340	AT5G61340	5.779	6.085	11.186	10.58	16.334	11.421	10.597	8.649	15.412	15.482	10.342	10.172
AT1G68470	AT1G68470	0.62	1.423	1.934	1.659	2.143	2.163	2.602	1.807	4.091	4.619	3.054	2.836
AT1G75680	AtGH9B7	3.625	3.171	5.518	6.888	5.912	5.307	4.74	4.871	10.058	9.023	7.562	6.01
AT2G39435	AT2G39435	0.731	1.278	1.538	2.167	2.3	2.113	0.761	1.217	2.981	3.331	2.775	3.189
AT3G03780	ATMS2	36.353	32.238	62.576	61.515	57.364	54.114	48.775	50.556	98.119	101.254	78.477	88.588
AT3G56940	ACSF	332.103	318.653	550.233	627.743	370.665	359.265	358.765	522.857	642.973	528.317	321.07	351.658
AT3G14450	CID9	1.09	1.06	1.985	1.996	3.698	3.383	1.964	2.221	2.133	1.7	1.689	2.73
AT5G09760	AT5G09760	13.135	10.505	20.199	21.747	13.604	16.282	17.059	19.23	30.177	28.299	18.344	17.88
AT1G15820	LHCB6	427.191	417.934	753.453	764.759	475.487	489.895	585.769	592.363	1145.11	1129.68	712.73	753.8
AT1G77580	AT1G77580	3.898	3.809	6.163	7.782	6.03	6.409	5.816	5.091	12.587	12.254	6.281	6.478
AT3G51930	AT3G51930	1.158	1.158	1.742	2.59	2.447	1.403	1.485	1.103	2.648	3.119	1.909	1.281
AT4G20870	ATFAH2	1.298	1.419	3.122	1.961	2.374	2.374	1.503	1.532	1.558	2.276	0.936	1.295
AT3G05370	AtRLP31	0.573	0.925	1.031	1.742	1.009	1.23	1.276	1.321	1.163	0.695	1.165	1.086
AT5G17600	AT5G17600	42.171	42.181	75.296	75.278	94.632	97.077	49.251	48.553	77.518	85.34	70.921	69.968
AT1G12750	ATRBL6	1.233	0.616	1.305	1.886	1.512	1.581	1.632	1.467	3.241	3.397	1.778	1.55
AT2G42200	SPL9	0.874	0.764	1.301	1.701	0.833	0.871	0.736	0.529	2.605	2.02	1.031	1.51
AT2G44160	MTHFR2	11.003	12.133	20.635	20.734	13.902	13.601	12.2	14.58	24.865	23.964	15.308	14.628
AT3G02930	AT3G02930	1.674	2.068	3.419	3.286	2.208	2.554	2.025	2.954	5.792	6.347	2.723	3.086
AT1G29920	AB165	2193.68	2151.41	3808.35	3872.95	2376.98	2405.92	2809.15	2872.35	5313.03	5346.19	2959.72	3009.24
AT3G16370	AT3G16370	12.095	11.954	20.032	22.646	15.583	16.998	22.102	23.164	28.653	26.649	16.237	16.754
AT5G41140	AT5G41140	9.551	10.802	18.199	17.958	13.049	14.187	13.669	12.761	27.701	27.127	13.235	14.242
AT3G50240	KICP-02	1.094	0.679	1.652	1.367	1.683	0.88	1.676	1.558	2.061	2.414	1.34	1.367
AT5G48930	HCT	30.65	32.185	53.739	57.215	34.309	63.687	35.576	38.248	70.421	70.09	48.291	47.922
AT1G04680	AT1G04680	6.076	8.026	14.024	10.93	12.006	10.697	9.513	8.936	21.329	23.863	13.681	12.615
AT3G50560	AT3G50560	2.263	1.98	3.45	4.068	3.533	2.462	2.859	3.257	4.115	6.403	1.83	2.028
AT4G25290	AT4G25290	2.309	2.065	4.644	3.129	3.182	2.15	3.863	3.292	3.531	4.545	2.912	2.457
AT5G16590	LRR1	4.46	3.443	5.689	8.171	5.807	6.908	4.467	3.978	6.13	5.061	3.305	5.431
AT5G07800	AT5G07800	0.906	1.321	2.061	1.866	0.504	0.678	1.224	1.95	2.416	1.787	1.016	0.532
AT5G61270	PIF7	7.101	6.825	12.308	12.061	12.962	12.24	7.36	9.641	13.045	13.835	8.471	7.777
AT3G44730	KP1	0.793	0.434	1.16	0.871	0.725	0.626	0.632	1.019	1.719	1.739	0.953	0.745
AT4G21280	PSBQA	250.464	244.527	540.327	336.803	359.089	369.24	313.103	333.225	440.232	441.99	234.422	233.106
AT4G22200	AKT2/3	18.246	16.684	28.787	31.614	23.435	33.131	20.717	20.718	30.069	28.994	24.454	26.805
AT2G24630	CSLC08	1.318	1.306	1.885	2.787	0.67	0.92	1.653	0.878	2.32	2.349	1.668	1.052
AT1G62870	AT1G62870	1.214	1.1	2.3	1.751	2.234	1.817	1.155	1.554	3.227	3.84	0.917	1.496
AT1G64670	BDG1	5.523	6.024	10.407	9.633	8.759	8.442	9.553	9.204	13.774	13.648	7.898	8.788
AT4G31850	PGR3	9.746	9.846	16.543	17.473	12.735	12.972	10.611	11.008	15.678	15.345	9.141	9.375
AT5G01090	AT5G01090	11.005	8.231	16.173	16.491	17.116	16.543	12.098	12.89	17.227	17.2	11.157	11.903
AT2G36570	AT2G36570	8.678	6.958	11.725	15.193	7.736	7.367	11.097	10.888	23.805	23.415	7.028	7.928
AT5G56890	AT5G56890	6.868	7.712	11.562	13.738	11.032	10.705	9.526	9.475	13.878	13.472	8.155	8.839
AT1G20640	AT1G20640	4.197	4.861	8.093	7.555	9.675	10.309	4.32	5.666	11.814	11.686	12.443	12.202
AT1G49890	QWRF2	2.528	3.726	5.111	5.63	4.465	4.575	3.822	3.744	4.382	4.596	3.713	3.955
AT3G15270	SPL5	2.392	1.86	4.043	3.285	2.789	2.651	3.771	3.765	7.337	7.924	4.856	3.649
AT3G59970	MTHFR1	38.707	41.497	68.69	69.116	37.085	44.224	54.255	51.026	62.839	58.687	80.642	62.715
AT5G52280	AT5G52280	8.753	7.914	14.607	13.972	12.284	11.416	12.671	11.605	18.215	20.256	10.44	12.533
AT5G63980	RON1	3.793	2.941	5.984	5.398	5.181	5.846	4.842	3.735	6.828	6.047	8.869	9.225
AT5G13520	AT5G13520	1.912	2.46	3.378	4.216	1.77	2.86	2.41	3.608	4.049	5.473	4.083	3.049
AT1G32220	AT1G32220	4.898	6.17	8.711	10.331	5.981	7.914	6.75	8.325	10.189	10.479	7.913	6.69
AT2G15050	LTP7	17.261	17.314	29.083	29.959	19.979	19.741	24.522	26.462	43.273	39.552	34.413	30.14
AT2G28880	emb1997	1.353	1.589	2.653	2.42	2.766	1.851	1.724	1.9	2.443	2.644	1.654	1.687
AT3G19480	AT3G19480	13.436	12.497	22.098	22.038	20.008	17.463	12.849	15.55	20.818	19.296	13.299	13.141
AT3G63140	CSP41A	58.828	62.686	107.946	99.576	67.892	64.992	63.603	63.546	88.671	89.597	112.264	118.172
AT4G24510	CER2	13.103	14.06	23.59	22.845	16.641	18.691	23.997	27.038	41.384	41.411	16.774	15.5
AT4G31290	AT4G31290	1.496	1.309	2.772	2.08	2.765	1.958	1.462	1.169	2.394	2.46	1.978	1.712
AT5G45300	BMY2	1.522	1.745	2.825	2.811	2.354	4.555	1.824	2.406	3.318	2.439	1.767	1.959
AT4G22730	AT4G22730	1.521	1.496	2.15	3.093	1.677	1.564	1.899	1.544	3.726	3.958	2.353	2.375
AT5G14740	CA2	38.112	40.777	65.537	68.184	58.291	56.311	141.807	134.035	88.959	86.647	45.81	46.459
AT1G22850	AT1G22850	31.129	33.244	53.781	55.273	50.969	52.826	30.724	33.29	45.128	46.602	37.393	40.104
AT5G50210	QS	5.736	6.101	8.984	11.266	9.674	8.009	5.872	6.729	7.343	8.972	7.281	6.785
AT3G01480	ATCYP38	23.047	18.605	33.124	36.217	23.614	25.612	26.938	27.796	37.562	36.548	20.93	24.29
AT4G28100	AT4G28100	22.248	23.32	41.151	35.963	48.178	44.753	28.32	27.139	45.59	46.585	32.721	31.856
AT2G23670	YCF37	461.74	423.171	740.794	743.512	601.044	596.54	541.757	563.471	876.227	895.797	399.13	420.987
AT4G17600	LIL3:1	28.227	28.858	47.843	48.571	41.697	41.813	31.862	29.372	49.551	50.124	27.944	25.491
AT5G67070	RALFL34	42.382	38.713	65.781	70.785	47.857	46.728	52.339	44.8	112.11	109.332	48.101	49.022
AT2G22670	IAA8	13.032	12.944	21.838	21.542	33.525	21.634	14.459	14.29	21.122	25.285	19.039	19.534
AT1G26500	AT1G26500	1.335	1.443	2.205	2.523	3.446	3.368	1.137	1.57	3.205	3.305	1.888	1.161
AT1G70760	CRR23	37.443	35.897	64.371	58.612	55.007	52.731	37.379	39.432	60.515	63.821	41.981	41.125
AT1G76670	AT1G76670	13.883	13.896	23.444	22.993	19.524	21.554	15.29	16.634	26.566	29.991	17.581	19.397
AT2G36880	MAT3	89.113	82.217	145.415	140.315	107.324	110.377	116.38	119.701	207.564	207.262	123.404	121.751
AT3G48980	AT3G48980	0.92	0.632	1.281	1.299	0.439	0.917	1.636	1.423	1.419	1.613	0.758	0.74
AT5G09660	PMDH2	36.795	39.313	64.961	62.748	59.728	65.27	37	38.159	51.261	52.565	41.773	40.459
AT3G18750	ZIK5	14.019	14.958	24.132	24.095	24.325	22.6	18.789	19.231	29.056	28.556	16.763	18.166
AT4G26850	VTC2	254.969	259.412	428.686	428.843	446.346	365.389	302.571	314.24	611.721	473.642	356.482	370.386
AT2G28150	AT2G28150	4.081	2.866	5.829	5.494	3.674	5.103	4.693	4.693	9.244	7.409	5.444	4.33
AT3G15850	FADB	35.653	33	55.688	58.178	42.082	37.798	32.542	34.524	53.598	47.08	33.536	35.192
AT3G17330	ECT6	5.502	4.553	8.197	8.413	9.978	8.158	8.382	8.26	10.074	9.214	9.891	8.76
AT3G50790	AT3G50790	2.183	2.203	3.667	3.666	4.085	1.926	2.09	2.588	3.493	4.343	2.382	1.714
AT1G12500	AT1G12500	14.931	18.458	28.343	26.611	20.13	22.11	20.379	20.374	37.545	34.131	19.924	18.182
[truncated: 4,407 more rows]
