# Supplementary material for: Physiological and Transcriptome Responses to Combinations of Elevated CO2 and Magnesium in Arabidopsis thaliana
Source: PLoS One. 2016 Feb 16;11(2):e0149301. doi: 10.1371/journal.pone.0149301 (PMC4755599; doi:10.1371/journal.pone.0149301)
Supplement: S4 Table — (XLS) [file pone.0149301.s004.xls]

## Sheet: Sheet1
Table S4. List of primers used for the reverse transcription quantitative polymerase chain reaction (qPCR) assay and transcriptomic data of reconfirmed genes
Genes and gene-specific primers used for the qPCR experiments				qPCR results*
Primer Name	Gene short name	The nucleotide sequence((5'to3')	Gene function	Treatments	ALS		ACS		AHS		ELS		ECS		EHS		ALR		ACR		AHR		ELR		ECR		EHR
AT1G51460.1 F	AT1G51460.1 F	CATGTTGGGAGCTGGTTACATTGG		Gene name	Mean value	SD	Mean value	SD	Mean value	SD	Mean value	SD	Mean value	SD	Mean value	SD	Mean value	SD	Mean value	SD	Mean value	SD	Mean value	SD	Mean value	SD	Mean value	SD
AT1G51460.1 R	AT1G51460.1 R	TCGCCAGAACACCATTGGTAAGTC	Photosynthesis realted genes	RBCL	3.2024	0.723	25.222	4.123	22.2661	3.0856	12.2056	2.367	8.2345	1.687	8.2755	1.0731	0.8675	0.1356	0.75	0.0786	2.2579	0.4216	1.5315	0.3687	1.1527	0.3617	2.4453	0.3524
AT1G32930.1 F	AT1G32930.1 F	AGAGGAACTTGGCTTCCTAAAGGG		CCH1	3.1233	0.712	15.3382	2.0564	10.5345	2.0136	7.7505	1.0891	10.7083	2.178	7.3702	1.1148	0.2986	0.02654	0.2986	0.071	2.5768	0.336	2.361	0.4567	1.1261	0.3268	2.5369	0.3677
AT1G32930.1 R	AT1G32930.1 R	TCAGCTTCAATGGTGTGGTCCAAG		PSAA	2.0851	0.25	4.42	0.8651	4.929	1.017	1.2354	0.2547	1.3137	0.3569	1.833	0.669	0.1278	0.016651	0.1361	0.0765	0.1245	0.0102	0.2637	0.05587	0.4464	0.05514	0.19325	0.01269
AT1G18570.1 F	BW51A F	CCTTCACGGCAACAAATGGTCTG	acting on acid anhydrides, in phosphorus-containing anhydrides	AT1G51460	0.3791	0.0533	0.39	0.023	0.2921	0.016	1.8856	0.457	0.3536	0.0655	0.3134	0.071	0.712	0.0611	0.7214	0.2058	0.7281	0.0587	1.1527	0.109	1.244	0.106	1.7231	0.0855
AT1G18570.1 R	BW52A R	TACCGGAGGTTATGCCCTTGTG		ERS2	0.201	0.0081	0.2197	0.0258	0.0634	0.0057	0.223	0.0674	0.206	0.0505	0.21014	0.0487	1.4132	0.123	1.4477	0.6876	1.3333	0.464	1.244	0.0871	0.0799	0.024	0.6134	0.1258
AT1G04310.1 F	ERS2 F	TGATCACTACGTTGCAGGGAAAC	structural constituent of cell wall; plant-type cell wall organization	Prx37	0.1361	0.0351	0.7675	0.1454	0.687	0.154	0.1669	0.0471	0.3042	0.04789	0.5915	0.0661	3.2909	0.986	3.0397	0.8447	5.4716	1.0587	5.9123	1.054	8.8504	1.6687	0.063	0.01258
AT1G04310.1 R	ERS3 R	ACAAGCTACCGTCGTCTTCTGC		AT1G32930	0.4666	0.045	0.5013	0.0103	0.4681	0.0823	0.395	0.0728	0.5151	0.0525	0.483	0.0763	1.21	0.465	1.506	0.358	1.1107	0.2269	1.1261	0.221	2.917	0.4269	0.7008	0.1554
AT1G54970.1 F	ATPRP1 F	CCCAGAGATCATTAAAGCCGTTGG	response to stress and programmed cell death	BW51A	0.6842	0.0355	0.9107	0.087	1.0593	0.126	1.1096	0.2128	1.2614	0.0914	1.219	0.244	1.2249	0.4887	1.0102	0.026	0.182	0.02267	0.4464	0.0668	0.00525	0.001365	0.8766	0.0581
AT1G54970.1 R	ATPRP2 R	CACAATCTTTGCTTTCGCTCCTTG		AT4G20830	0.2346	0.0354	0.8089	0.1588	0.7895	0.0856	0.3499	0.0926	0.418	0.08669	0.4019	0.09126	2.1896	0.544	1.712	0.487	1.1383	0.2106	2.8504	0.4721	14.9282	2.2578	0.8879	0.0547
AT4G20830.1 F	AT4G20830.1 F	ATGTTGTTGCCTGAGCCGGGAAAG	cellular ion transport; response to abscisic acid stimulus|	ATCBL1	0.2517	0.0264	0.4996	0.0515	0.5141	0.1327	0.4871	0.04799	0.8579	0.133	0.455	0.0768	0.4053	0.031	0.339	0.053	0.4794	0.03308	0.9282	0.159	0.8645	0.07146	0.5669	0.03358
AT4G20830.1 R	AT4G20830.1 R	TGTAAGACCACCGTCGCAACTACG	core root development gene and root hair-specific genes	ATPRP1	0.0129	0.0075	0.01272	0.0069	0.0143	0.04578	0.0119	0.00571	0.01475	0.0268	0.0143	0.00557	0.0881	0.0177	0.068	0.012	0.07132	0.01258	0.0799	0.05561	4.5315	0.8745	0.3333	0.03687
AT3G04730.1 F	IAA16 F	AGACGTACCGTGGGAGATGTTTG		XTH26	0.00278	0.00064	0.00233	0.00091	0.0027	0.00078	0.00289	0.007401	0.0029	0.000771	0.00292	0.000664	2.319	0.667	0.8114	0.0984	0.7112	0.097	0.8645	0.0336	0.9123	0.1105	0.8139	0.1874
AT3G04730.1 R	IAA17 R	AGTCCGATTGCTTCTGATCCCTTC	response to auxin stimulus	IAA16	0.184	0.0214	0.163	0.02687	0.155	0.0154	0.1599	0.033	0.1634	0.05371	0.01487	0.00334	0.0983	0.01665	0.281	0.0501	0.1173	0.03069	0.917	0.0601	2.361	0.587	0.1229	0.0493
AT3G23030.1 F	IAA2 F	AGCGTCTATTTGAGGAAACTCGTG		IAA2	2.0389	0.6125	2.4665	0.567	2.9733	0.267	0.7684	0.1456	0.7267	0.1487	0.7389	0.1247	1.0443	0.2568	1.2963	0.06543	1.3054	0.1669	2.9525	0.515	0.2637	0.041	2.9287	0.4654
AT3G23030.1 R	IAA3 R	GGTGGCCAACCAACGATTTGAG
AT4G17615.1 F	ATCBL1 F	CCGATCATCCATCTTGCCATCAC
AT4G17615.1 R	ATCBL2 R	ACTGTTTACACCCAAGAGAAACGG
AT4G28850.1 F	XTH26 F	TCAACCCGACCAATGGTTTCC
AT4G28850.1 R	XTH27 R	GAGTTCCATCGACGAACCACAC
ATCG00490.1 F	RBCL F	TAGCCAACCGAGTAGCTCTGGAAG
ATCG00490.1 R	RBCL R	TTACCCTCGACTGCAAGATCACG
ATCG00350.1 F	CCH1 F	ACAGCGAGCACCAGTTTGACTTG
ATCG00350.1 R	CCH2 R	AAAGCTACTTTGCCACCCACTGC
AT5G13630.1 F	PSAA F	AAACGCGCAGGTGAGGACACTATC
AT5G13630.1 R	PSAA R	CAGCAGCTTTGTTCTTGCGTCCAG
AT4G08770.1 F	Prx37 F	AACCTTCCAGCTCCATTCTTTACC
AT4G08770.1 R	Prx38 R	CCAAAGGTGTGACCACCAGAAAG
			* Relative expression levels were calculated and normalized with respect to UBQ10 mRNA. Data are means ± SD (n = 4)
Relative expression levels were calculated and normalized with respect to UBQ10 mRNA. Data are means ± SD (n = 4)
