# Supplementary material for: Physiological and Transcriptome Responses to Combinations of Elevated CO2 and Magnesium in Arabidopsis thaliana
Source: PLoS One. 2016 Feb 16;11(2):e0149301. doi: 10.1371/journal.pone.0149301 (PMC4755599; doi:10.1371/journal.pone.0149301)
Supplement: S6 Table — (XLS) [file pone.0149301.s006.xls]

## Sheet: Shoot cluster GO
	Table S6. Gene ontology analysis of hierarchical clusters as shown in Figure 5.
GO Information				Shoot Cluster																				A		B		C		D		E		F		G		H		I		J		K		L		M
No	GO Term	Onto	Description	A	B	C	D	E	F	G	H	I	J	K	L	M	N	O	P	Q	R	S	T	FDR	Num	FDR	Num	FDR	Num	FDR	Num	FDR	Num	FDR	Num	FDR	Num	FDR	Num	FDR	Num	FDR	Num	FDR	Num	FDR	Num	FDR	Num
1	GO:0006066	P	alcohol metabolic process																					0.0016	28	---	---	---	---	1.3e-21	69	7.1e-06	31	---	---	0.00094	21	0.014	22	---	---	---	---	---	---	---	---	---	---
2	GO:0006629	P	lipid metabolic process																					0.002	34	---	---	---	---	1.6e-09	61	5.7e-05	38	---	---	---	---	---	---	---	---	---	---	0.0066	28	---	---	---	---
3	GO:0009411	P	response to UV																					0.002	12	0.02	7	---	---	1.3e-10	23	2.1e-06	15	---	---	---	---	0.045	8	---	---	---	---	---	---	---	---	---	---
4	GO:0009825	P	multidimensional cell growth																					0.002	8	---	---	---	---	3.9e-07	13	---	---	---	---	---	---	---	---	---	---	---	---	---	---	---	---	---	---
5	GO:0048856	P	anatomical structure development																					0.002	53	6.4e-05	42	---	---	2.7e-08	89	0.022	48	---	---	---	---	---	---	---	---	---	---	---	---	---	---	---	---
6	GO:0046148	P	pigment biosynthetic process																					0.002	12	---	---	---	---	5.7e-16	31	5.2e-08	19	---	---	0.049	7	---	---	---	---	---	---	---	---	---	---	---	---
7	GO:0048731	P	system development																					0.002	38	3.9e-06	34	---	---	2.6e-12	74	0.024	33	---	---	---	---	---	---	---	---	---	---	---	---	---	---	---	---
8	GO:0048513	P	organ development																					0.002	38	3.9e-06	34	---	---	2.6e-12	74	0.024	33	---	---	---	---	---	---	---	---	---	---	---	---	---	---	---	---
9	GO:0044272	P	sulfur compound biosynthetic process																					0.002	16	---	---	---	---	4.7e-11	32	---	---	---	---	0.011	11	8.8e-05	18	---	---	0.0037	11	0.0032	13	---	---	---	---
10	GO:0007018	P	microtubule-based movement																					0.002	7	---	---	---	---	---	---	---	---	---	---	---	---	0.014	5	---	---	---	---	---	---	---	---	---	---
11	GO:0032502	P	developmental process																					0.0023	60	4.2e-05	48	---	---	1.7e-06	95	---	---	---	---	---	---	---	---	---	---	---	---	---	---	---	---	---	---
12	GO:0005975	P	carbohydrate metabolic process																					0.0032	39	---	---	---	---	1.2e-18	91	3.5e-05	45	---	---	1.5e-06	39	0.0007	40	---	---	0.0029	27	---	---	---	---	---	---
13	GO:0019318	P	hexose metabolic process																					0.0033	17	---	---	---	---	2.5e-11	36	---	---	---	---	---	---	---	---	---	---	---	---	---	---	---	---	---	---
14	GO:0051258	P	protein polymerization																					0.0033	6	---	---	---	---	---	---	---	---	---	---	---	---	---	---	---	---	---	---	---	---	---	---	---	---
15	GO:0019344	P	cysteine biosynthetic process																					0.0033	10	---	---	---	---	4.9e-11	22	---	---	---	---	---	---	9.1e-05	12	---	---	---	---	---	---	---	---	---	---
16	GO:0006534	P	cysteine metabolic process																					0.0033	10	---	---	---	---	6.3e-11	22	---	---	---	---	---	---	9.1e-05	12	---	---	---	---	0.024	7	---	---	---	---
17	GO:0005996	P	monosaccharide metabolic process																					0.0034	20	---	---	---	---	2.6e-18	53	4.1e-06	26	---	---	0.019	14	---	---	---	---	---	---	---	---	---	---	---	---
18	GO:0007275	P	multicellular organismal development																					0.0036	56	2.3e-05	47	---	---	3.4e-06	90	---	---	---	---	---	---	---	---	---	---	---	---	---	---	---	---	---	---
19	GO:0006006	P	glucose metabolic process																					0.0036	16	---	---	---	---	2.8e-12	36	---	---	---	---	---	---	---	---	---	---	---	---	---	---	---	---	---	---
20	GO:0009070	P	serine family amino acid biosynthetic process																					0.0036	10	---	---	---	---	1.3e-10	22	---	---	---	---	---	---	0.00011	12	---	---	---	---	---	---	---	---	---	---
21	GO:0046164	P	alcohol catabolic process																					0.0036	15	---	---	---	---	6.1e-13	35	---	---	---	---	0.032	10	---	---	---	---	---	---	---	---	---	---	---	---
22	GO:0016052	P	carbohydrate catabolic process																					0.0047	16	---	---	---	---	3.9e-13	38	---	---	---	---	0.011	12	---	---	---	---	---	---	---	---	---	---	---	---
23	GO:0006184	P	GTP catabolic process																					0.0047	5	---	---	---	---	---	---	---	---	---	---	---	---	---	---	---	---	---	---	---	---	---	---	---	---
24	GO:0005976	P	polysaccharide metabolic process																					0.0049	18	---	---	---	---	7.6e-07	31	0.018	16	---	---	1.6e-06	21	8.8e-05	22	---	---	0.0022	14	---	---	---	---	---	---
25	GO:0009628	P	response to abiotic stimulus																					0.0049	42	0.024	28	---	---	5e-06	68	0.0059	42	---	---	---	---	1e-05	52	---	---	0.031	26	4.4e-05	45	2e-08	94	---	---
26	GO:0016051	P	carbohydrate biosynthetic process																					0.0049	23	0.034	15	---	---	5.9e-09	44	0.034	20	---	---	3.7e-07	27	0.00011	27	---	---	0.0014	18	---	---	---	---	---	---
27	GO:0019320	P	hexose catabolic process																					0.0052	14	---	---	---	---	3e-13	35	---	---	---	---	---	---	---	---	---	---	---	---	---	---	---	---	---	---
28	GO:0043481	P	anthocyanin accumulation in tissues in response to UV light																					0.0052	7	0.0027	6	---	---	3.1e-06	12	---	---	---	---	---	---	---	---	---	---	---	---	---	---	---	---	---	---
29	GO:0043480	P	pigment accumulation in tissues																					0.0052	7	0.0027	6	---	---	3.1e-06	12	---	---	---	---	---	---	---	---	---	---	---	---	---	---	---	---	---	---
30	GO:0006091	P	generation of precursor metabolites and energy																					0.0052	18	---	---	---	---	3e-13	43	7.9e-06	24	---	---	---	---	0.00021	21	---	---	---	---	---	---	---	---	---	---
31	GO:0043473	P	pigmentation																					0.0052	7	0.0027	6	---	---	3.1e-06	12	---	---	---	---	---	---	---	---	---	---	---	---	---	---	---	---	---	---
32	GO:0043476	P	pigment accumulation																					0.0052	7	0.0027	6	---	---	3.1e-06	12	---	---	---	---	---	---	---	---	---	---	---	---	---	---	---	---	---	---
33	GO:0043478	P	pigment accumulation in response to UV light																					0.0052	7	0.0027	6	---	---	3.1e-06	12	---	---	---	---	---	---	---	---	---	---	---	---	---	---	---	---	---	---
34	GO:0043479	P	pigment accumulation in tissues in response to UV light																					0.0052	7	0.0027	6	---	---	3.1e-06	12	---	---	---	---	---	---	---	---	---	---	---	---	---	---	---	---	---	---
35	GO:0019748	P	secondary metabolic process																					0.0052	25	---	---	---	---	7e-18	65	6.6e-07	35	---	---	0.0056	20	0.0018	26	---	---	6.6e-05	23	2.4e-06	31	---	---	---	---
36	GO:0006007	P	glucose catabolic process																					0.0052	14	---	---	---	---	2.9e-13	35	---	---	---	---	---	---	---	---	---	---	---	---	---	---	---	---	---	---
37	GO:0042440	P	pigment metabolic process																					0.0053	12	---	---	---	---	6.7e-15	33	3.7e-07	19	---	---	0.0053	10	---	---	---	---	---	---	---	---	---	---	---	---
38	GO:0046039	P	GTP metabolic process																					0.0053	5	---	---	---	---	---	---	---	---	---	---	---	---	---	---	---	---	---	---	---	---	---	---	---	---
39	GO:0046365	P	monosaccharide catabolic process																					0.0053	14	---	---	---	---	3.7e-13	35	---	---	---	---	0.029	10	---	---	---	---	---	---	---	---	---	---	---	---
40	GO:0000097	P	sulfur amino acid biosynthetic process																					0.0053	11	---	---	---	---	1.4e-09	24	---	---	---	---	---	---	0.00011	14	---	---	---	---	---	---	---	---	---	---
41	GO:0044275	P	cellular carbohydrate catabolic process																					0.0053	15	---	---	---	---	8.7e-12	35	---	---	---	---	0.022	11	---	---	---	---	---	---	---	---	---	---	---	---
42	GO:0032501	P	multicellular organismal process																					0.0053	56	1.3e-05	49	---	---	5e-06	92	---	---	---	---	---	---	---	---	---	---	---	---	---	---	---	---	---	---
43	GO:0071554	P	cell wall organization or biogenesis																					0.0053	21	---	---	---	---	1.9e-06	36	---	---	---	---	---	---	0.0004	24	---	---	---	---	---	---	---	---	---	---
44	GO:0006790	P	sulfur metabolic process																					0.0054	17	---	---	---	---	2.3e-09	35	---	---	---	---	0.0023	15	0.00028	20	---	---	0.0015	14	0.017	14	3.5e-09	41	---	---
45	GO:0007017	P	microtubule-based process																					0.0057	11	0.016	8	---	---	0.0069	13	---	---	---	---	---	---	0.05	9	---	---	---	---	---	---	---	---	---	---
46	GO:0044262	P	cellular carbohydrate metabolic process																					0.0064	31	---	---	---	---	4.9e-15	73	1.1e-05	40	---	---	4.6e-06	33	0.012	30	---	---	0.006	22	---	---	---	---	---	---
47	GO:0044283	P	small molecule biosynthetic process																					0.0065	32	---	---	---	---	2e-10	65	0.00015	38	---	---	0.02	24	8.6e-08	47	---	---	0.00064	26	4.5e-05	36	5.6e-29	117	---	---
48	GO:0009069	P	serine family amino acid metabolic process																					0.0076	10	---	---	---	---	2.1e-11	25	---	---	---	---	0.013	8	0.0005	12	---	---	---	---	0.0064	9	---	---	---	---
49	GO:0008610	P	lipid biosynthetic process																					0.0083	23	0.012	17	---	---	2.1e-12	53	3.9e-06	32	---	---	---	---	---	---	---	---	---	---	---	---	---	---	---	---
50	GO:0006090	P	pyruvate metabolic process																					0.0098	12	---	---	---	---	4.6e-13	32	4.7e-06	18	---	---	---	---	---	---	---	---	---	---	---	---	---	---	---	---
51	GO:0000271	P	polysaccharide biosynthetic process																					0.0098	15	---	---	---	---	2e-07	29	0.0034	16	---	---	1e-05	18	0.00046	18	---	---	0.03	10	---	---	---	---	---	---
52	GO:0009166	P	nucleotide catabolic process																					0.0098	6	---	---	---	---	---	---	---	---	---	---	---	---	---	---	---	---	---	---	---	---	---	---	---	---
53	GO:0009261	P	ribonucleotide catabolic process																					0.0098	6	---	---	---	---	---	---	---	---	---	---	---	---	---	---	---	---	---	---	---	---	---	---	---	---
54	GO:0006195	P	purine nucleotide catabolic process																					0.0098	6	---	---	---	---	---	---	---	---	---	---	---	---	---	---	---	---	---	---	---	---	---	---	---	---
55	GO:0034622	P	cellular macromolecular complex assembly																					0.0098	15	---	---	---	---	0.00057	22	---	---	---	---	---	---	---	---	---	---	---	---	---	---	---	---	---	---
56	GO:0009143	P	nucleoside triphosphate catabolic process																					0.0098	6	---	---	---	---	---	---	---	---	---	---	---	---	---	---	---	---	---	---	---	---	---	---	---	---
57	GO:0009146	P	purine nucleoside triphosphate catabolic process																					0.0098	6	---	---	---	---	---	---	---	---	---	---	---	---	---	---	---	---	---	---	---	---	---	---	---	---
58	GO:0009207	P	purine ribonucleoside triphosphate catabolic process																					0.0098	6	---	---	---	---	---	---	---	---	---	---	---	---	---	---	---	---	---	---	---	---	---	---	---	---
59	GO:0009203	P	ribonucleoside triphosphate catabolic process																					0.0098	6	---	---	---	---	---	---	---	---	---	---	---	---	---	---	---	---	---	---	---	---	---	---	---	---
60	GO:0009154	P	purine ribonucleotide catabolic process																					0.0098	6	---	---	---	---	---	---	---	---	---	---	---	---	---	---	---	---	---	---	---	---	---	---	---	---
61	GO:0071555	P	cell wall organization																					0.012	15	---	---	---	---	1.3e-05	26	---	---	---	---	---	---	0.031	14	---	---	---	---	---	---	---	---	---	---
62	GO:0034621	P	cellular macromolecular complex subunit organization																					0.013	15	---	---	---	---	0.00098	22	---	---	---	---	---	---	---	---	---	---	---	---	---	---	---	---	---	---
63	GO:0010027	P	thylakoid membrane organization																					0.015	8	---	---	---	---	3.3e-08	18	5.8e-06	13	---	---	0.044	6	---	---	---	---	---	---	---	---	---	---	---	---
64	GO:0009668	P	plastid membrane organization																					0.015	8	---	---	---	---	3.3e-08	18	5.8e-06	13	---	---	0.044	6	---	---	---	---	---	---	---	---	---	---	---	---
65	GO:0032787	P	monocarboxylic acid metabolic process																					0.015	26	---	---	---	---	5.1e-06	46	0.00058	31	---	---	---	---	---	---	---	---	---	---	5.5e-05	31	7e-20	88	---	---
66	GO:0044281	P	small molecule metabolic process																					0.015	54	0.0046	41	---	---	7.2e-17	124	1.5e-06	72	---	---	0.0069	44	3.4e-05	67	---	---	0.042	35	0.00083	55	4.7e-12	140	---	---
67	GO:0044042	P	glucan metabolic process																					0.015	12	---	---	---	---	7.3e-05	20	0.00016	16	---	---	2.6e-07	18	0.0016	14	---	---	0.00063	12	---	---	---	---	---	---
68	GO:0043623	P	cellular protein complex assembly																					0.017	13	---	---	---	---	6e-05	22	---	---	---	---	---	---	---	---	---	---	---	---	---	---	---	---	---	---
69	GO:0043436	P	oxoacid metabolic process																					0.017	33	---	---	---	---	7.4e-11	71	0.00037	40	---	---	---	---	0.00081	38	---	---	---	---	0.00034	36	4.2e-23	114	---	---
70	GO:0006082	P	organic acid metabolic process																					0.017	33	---	---	---	---	7.6e-11	71	0.00037	40	---	---	---	---	0.00081	38	---	---	---	---	0.00034	36	4.5e-23	114	---	---
71	GO:0019752	P	carboxylic acid metabolic process																					0.017	33	---	---	---	---	7.4e-11	71	0.00037	40	---	---	---	---	0.00081	38	---	---	---	---	0.00034	36	4.2e-23	114	---	---
72	GO:0034637	P	cellular carbohydrate biosynthetic process																					0.018	19	---	---	---	---	8.7e-06	34	0.02	19	---	---	5.1e-07	25	0.0089	20	---	---	0.0012	17	---	---	---	---	---	---
73	GO:0042180	P	cellular ketone metabolic process																					0.019	33	---	---	---	---	4.5e-11	72	0.00041	40	---	---	---	---	0.0005	39	---	---	---	---	0.00039	36	8.5e-23	114	---	---
74	GO:0009199	P	ribonucleoside triphosphate metabolic process																					0.021	7	---	---	---	---	---	---	---	---	---	---	---	---	---	---	---	---	---	---	---	---	---	---	---	---
75	GO:0009144	P	purine nucleoside triphosphate metabolic process																					0.021	7	---	---	---	---	---	---	---	---	---	---	---	---	---	---	---	---	---	---	---	---	---	---	---	---
76	GO:0009205	P	purine ribonucleoside triphosphate metabolic process																					0.021	7	---	---	---	---	---	---	---	---	---	---	---	---	---	---	---	---	---	---	---	---	---	---	---	---
77	GO:0009141	P	nucleoside triphosphate metabolic process																					0.022	7	---	---	---	---	---	---	---	---	---	---	---	---	---	---	---	---	---	---	---	---	---	---	---	---
78	GO:0065003	P	macromolecular complex assembly																					0.022	15	---	---	---	---	0.001	23	---	---	---	---	---	---	---	---	---	---	---	---	---	---	---	---	---	---
79	GO:0006096	P	glycolysis																					0.023	8	---	---	---	---	---	---	---	---	---	---	---	---	---	---	---	---	---	---	---	---	---	---	---	---
80	GO:0009891	P	positive regulation of biosynthetic process																					0.023	14	---	---	---	---	---	---	0.00051	18	---	---	---	---	---	---	---	---	---	---	---	---	---	---	---	---
81	GO:0031328	P	positive regulation of cellular biosynthetic process																					0.023	14	---	---	---	---	---	---	0.00051	18	---	---	---	---	---	---	---	---	---	---	---	---	---	---	---	---
82	GO:0009820	P	alkaloid metabolic process																					0.026	8	---	---	---	---	2.7e-18	31	0.0064	9	---	---	0.0012	9	---	---	---	---	---	---	---	---	---	---	---	---
83	GO:0009813	P	flavonoid biosynthetic process																					0.026	8	---	---	---	---	0.00041	13	0.00042	11	---	---	---	---	---	---	---	---	0.032	6	0.0083	8	---	---	---	---
84	GO:0031325	P	positive regulation of cellular metabolic process																					0.028	14	---	---	---	---	---	---	0.00067	18	---	---	---	---	---	---	---	---	---	---	---	---	---	---	---	---
85	GO:0043933	P	macromolecular complex subunit organization																					0.029	15	---	---	---	---	0.0017	23	---	---	---	---	---	---	---	---	---	---	---	---	---	---	---	---	---	---
86	GO:0005982	P	starch metabolic process																					0.029	8	---	---	---	---	1.3e-06	17	0.00011	12	---	---	4.9e-08	15	0.031	8	---	---	0.00064	9	---	---	---	---	---	---
87	GO:0009893	P	positive regulation of metabolic process																					0.031	14	---	---	---	---	---	---	0.00078	18	---	---	---	---	---	---	---	---	---	---	---	---	---	---	---	---
88	GO:0019319	P	hexose biosynthetic process																					0.033	7	---	---	---	---	---	---	---	---	---	---	---	---	---	---	---	---	---	---	---	---	---	---	---	---
89	GO:0009888	P	tissue development																					0.034	19	1.4e-05	22	---	---	3.2e-07	39	---	---	---	---	---	---	0.041	19	---	---	---	---	---	---	---	---	---	---
90	GO:0009150	P	purine ribonucleotide metabolic process																					0.035	7	---	---	---	---	---	---	---	---	---	---	---	---	---	---	---	---	---	---	---	---	---	---	---	---
91	GO:0008652	P	cellular amino acid biosynthetic process																					0.041	12	---	---	---	---	1.2e-07	27	---	---	---	---	0.037	10	0.0063	14	---	---	---	---	---	---	---	---	---	---
92	GO:0009664	P	plant-type cell wall organization																					0.041	10	---	---	---	---	0.0012	16	---	---	---	---	---	---	0.015	11	---	---	---	---	---	---	---	---	---	---
93	GO:0006461	P	protein complex assembly																					0.041	13	---	---	---	---	0.00014	23	0.042	13	---	---	---	---	---	---	---	---	---	---	---	---	---	---	---	---
94	GO:0070271	P	protein complex biogenesis																					0.041	13	---	---	---	---	0.00014	23	0.042	13	---	---	---	---	---	---	---	---	---	---	---	---	---	---	---	---
95	GO:0019252	P	starch biosynthetic process																					0.041	7	---	---	---	---	1.7e-05	14	2.4e-05	12	---	---	4.9e-08	14	---	---	---	---	0.017	6	---	---	---	---	---	---
96	GO:0046364	P	monosaccharide biosynthetic process																					0.041	7	---	---	---	---	---	---	---	---	---	---	---	---	---	---	---	---	---	---	---	---	---	---	---	---
97	GO:0055086	P	nucleobase, nucleoside and nucleotide metabolic process																					0.041	15	---	---	---	---	2e-10	38	0.045	15	---	---	---	---	---	---	---	---	---	---	---	---	---	---	---	---
98	GO:0009725	P	response to hormone stimulus																					0.041	23	---	---	---	---	---	---	---	---	---	---	---	---	---	---	0.048	14	---	---	4.1e-05	30	2.2e-15	76	---	---
99	GO:0044271	P	cellular nitrogen compound biosynthetic process																					0.041	16	---	---	---	---	2.9e-09	38	0.0044	19	---	---	0.045	13	0.00065	21	---	---	---	---	0.0047	17	---	---	---	---
100	GO:0009812	P	flavonoid metabolic process																					0.042	8	---	---	---	---	7.2e-05	15	0.00093	11	---	---	---	---	---	---	---	---	0.047	6	0.015	8	---	---	---	---
101	GO:0006631	P	fatty acid metabolic process																					0.045	13	---	---	---	---	---	---	---	---	---	---	---	---	---	---	---	---	---	---	8.4e-05	18	---	---	---	---
102	GO:0044255	P	cellular lipid metabolic process																					0.048	23	---	---	---	---	6.8e-08	49	1.7e-05	34	---	---	---	---	---	---	---	---	---	---	0.023	22	---	---	---	---
103	GO:0006740	P	NADPH regeneration																					0.049	7	---	---	---	---	3.4e-19	31	0.0033	9	---	---	0.0034	8	---	---	---	---	---	---	---	---	---	---	---	---
104	GO:0005874	C	microtubule																					0.0019	6	---	---	---	---	---	---	---	---	---	---	---	---	---	---	---	---	---	---	---	---	---	---	---	---
105	GO:0030312	C	external encapsulating structure																					0.0019	18	---	---	---	---	0.0016	21	---	---	---	---	---	---	3.7e-08	25	---	---	---	---	0.003	16	---	---	---	---
106	GO:0048046	C	apoplast																					0.0019	14	0.02	8	---	---	0.00022	18	0.05	10	---	---	---	---	7.2e-05	15	---	---	---	---	0.024	11	---	---	---	---
107	GO:0005618	C	cell wall																					0.0021	17	---	---	---	---	0.0016	21	---	---	---	---	---	---	3.7e-08	25	---	---	---	---	0.003	16	---	---	---	---
108	GO:0044434	C	chloroplast part																					0.0026	25	3.1e-06	25	---	---	6.7e-30	81	4.1e-22	57	---	---	0.00067	22	0.025	21	---	---	---	---	---	---	---	---	---	---
109	GO:0031225	C	anchored to membrane																					0.0027	10	---	---	---	---	0.0022	12	---	---	---	---	---	---	---	---	---	---	---	---	---	---	---	---	---	---
110	GO:0009570	C	chloroplast stroma																					0.0027	16	0.0015	13	---	---	3.8e-08	30	1.3e-12	31	---	---	0.032	11	---	---	---	---	---	---	---	---	---	---	---	---
111	GO:0044435	C	plastid part																					0.0027	25	6.3e-07	27	---	---	3.6e-30	83	4.1e-22	58	---	---	0.00074	22	0.036	21	---	---	---	---	---	---	---	---	---	---
112	GO:0009532	C	plastid stroma																					0.0044	16	0.00035	15	---	---	9.5e-09	32	4.3e-12	31	---	---	0.042	11	---	---	---	---	---	---	---	---	---	---	---	---
113	GO:0016020	C	membrane																					0.0077	75	0.0004	59	---	---	3.6e-18	162	0.001	82	---	---	---	---	1.3e-08	98	---	---	---	---	---	---	1.2e-07	174	---	---
114	GO:0005576	C	extracellular region																					0.011	41	---	---	---	---	0.013	57	---	---	---	---	---	---	3.2e-05	50	---	---	---	---	0.00081	45	---	---	---	---
115	GO:0044430	C	cytoskeletal part																					0.014	7	---	---	---	---	---	---	---	---	---	---	---	---	---	---	---	---	---	---	---	---	---	---	---	---
116	GO:0015630	C	microtubule cytoskeleton																					0.017	6	---	---	---	---	---	---	---	---	---	---	---	---	---	---	---	---	---	---	---	---	---	---	---	---
117	GO:0044425	C	membrane part																					0.032	35	0.043	24	---	---	7.9e-05	60	---	---	---	---	---	---	3.7e-05	45	---	---	---	---	---	---	---	---	---	---
118	GO:0009579	C	thylakoid																					0.033	12	0.0015	12	---	---	4.1e-25	51	1.4e-08	23	---	---	0.032	10	7.2e-05	17	---	---	---	---	---	---	---	---	---	---
119	GO:0005856	C	cytoskeleton																					0.033	7	---	---	---	---	---	---	---	---	---	---	---	---	---	---	---	---	---	---	---	---	---	---	---	---
120	GO:0005886	C	plasma membrane																					0.033	48	0.00084	41	---	---	6e-09	96	---	---	---	---	---	---	5e-06	63	---	---	---	---	---	---	3.2e-10	130	---	---
121	GO:0009507	C	chloroplast																					0.034	50	0.0081	38	---	---	1.5e-17	122	5.8e-21	100	---	---	3.9e-07	56	---	---	---	---	---	---	0.048	48	---	---	---	---
122	GO:0009505	C	plant-type cell wall																					0.043	8	---	---	---	---	0.00042	14	---	---	---	---	---	---	0.0022	10	---	---	---	---	---	---	---	---	---	---
123	GO:0009536	C	plastid																					0.046	50	0.0043	40	---	---	9.5e-18	124	2.2e-21	102	---	---	4e-07	56	0.049	50	---	---	---	---	0.048	49	---	---	---	---
124	GO:0035266	P	meristem growth																					---	---	4.9e-09	14	---	---	2.5e-11	21	---	---	---	---	---	---	0.00011	11	---	---	---	---	---	---	---	---	---	---
125	GO:0010075	P	regulation of meristem growth																					---	---	4.9e-09	14	---	---	1.2e-11	21	---	---	---	---	---	---	9.1e-05	11	---	---	---	---	---	---	---	---	---	---
126	GO:0048509	P	regulation of meristem development																					---	---	5.2e-08	14	---	---	2.2e-11	23	---	---	---	---	---	---	0.00011	12	---	---	---	---	---	---	---	---	---	---
127	GO:0048507	P	meristem development																					---	---	5.3e-08	19	---	---	3.7e-07	26	---	---	---	---	---	---	0.0058	14	---	---	---	---	---	---	---	---	---	---
128	GO:0010073	P	meristem maintenance																					---	---	6.9e-08	15	---	---	1.8e-09	23	---	---	---	---	---	---	0.00021	13	---	---	---	---	---	---	---	---	---	---
129	GO:0048638	P	regulation of developmental growth																					---	---	2.7e-07	14	---	---	1.8e-08	21	---	---	---	---	---	---	0.0016	11	---	---	---	---	---	---	---	---	---	---
130	GO:0040008	P	regulation of growth																					---	---	1e-06	14	---	---	2.5e-08	22	---	---	---	---	---	---	0.0039	11	---	---	---	---	---	---	---	---	---	---
131	GO:0010014	P	meristem initiation																					---	---	1.2e-05	10	---	---	---	---	---	---	---	---	---	---	---	---	---	---	---	---	---	---	---	---	---	---
132	GO:0051239	P	regulation of multicellular organismal process																					---	---	1.7e-05	18	---	---	1.4e-06	30	---	---	---	---	---	---	0.0058	17	---	---	---	---	---	---	---	---	---	---
133	GO:0009886	P	post-embryonic morphogenesis																					---	---	3.3e-05	15	---	---	0.00018	21	---	---	---	---	---	---	---	---	---	---	---	---	---	---	---	---	---	---
134	GO:0050793	P	regulation of developmental process																					---	---	4.7e-05	19	---	---	2e-05	31	---	---	---	---	---	---	0.0026	20	---	---	---	---	---	---	---	---	---	---
135	GO:0010817	P	regulation of hormone levels																					---	---	5e-05	14	---	---	3e-07	25	---	---	---	---	---	---	---	---	---	---	0.02	9	0.017	11	---	---	---	---
136	GO:0009791	P	post-embryonic development																					---	---	0.00018	31	---	---	0.0019	51	---	---	---	---	---	---	---	---	---	---	---	---	---	---	---	---	---	---
137	GO:0009933	P	meristem structural organization																					---	---	0.00025	10	---	---	---	---	---	---	---	---	---	---	---	---	---	---	---	---	---	---	---	---	---	---
138	GO:0048532	P	anatomical structure arrangement																					---	---	0.00027	10	---	---	---	---	---	---	---	---	---	---	---	---	---	---	---	---	---	---	---	---	---	---
139	GO:0048589	P	developmental growth																					---	---	0.00027	17	---	---	2e-06	32	---	---	---	---	---	---	0.019	17	---	---	---	---	---	---	---	---	---	---
140	GO:0007389	P	pattern specification process																					---	---	0.00048	11	---	---	0.00018	17	---	---	---	---	---	---	---	---	---	---	---	---	---	---	---	---	---	---
141	GO:0048466	P	androecium development																					---	---	0.00081	8	---	---	0.013	9	---	---	---	---	---	---	---	---	---	---	---	---	---	---	---	---	---	---
142	GO:0009314	P	response to radiation																					---	---	0.00081	21	---	---	9.7e-09	48	0.00027	29	---	---	---	---	0.00097	27	---	---	---	---	---	---	---	---	---	---
143	GO:0048443	P	stamen development																					---	---	0.00081	8	---	---	0.013	9	---	---	---	---	---	---	---	---	---	---	---	---	---	---	---	---	---	---
144	GO:0009416	P	response to light stimulus																					---	---	0.001	20	---	---	1.6e-09	48	9.8e-05	29	---	---	---	---	0.00046	27	---	---	---	---	---	---	---	---	---	---
145	GO:0009798	P	axis specification																					---	---	0.0014	6	---	---	---	---	---	---	---	---	---	---	---	---	---	---	---	---	---	---	---	---	---	---
146	GO:0009926	P	auxin polar transport																					---	---	0.0016	6	---	---	6.6e-07	12	---	---	---	---	---	---	0.046	5	---	---	---	---	---	---	---	---	---	---
147	GO:0060918	P	auxin transport																					---	---	0.0019	6	---	---	1.1e-06	12	---	---	---	---	---	---	---	---	---	---	---	---	---	---	---	---	---	---
148	GO:0010103	P	stomatal complex morphogenesis																					---	---	0.0019	7	---	---	1.3e-06	14	0.042	6	---	---	---	---	---	---	---	---	---	---	---	---	---	---	---	---
149	GO:0040007	P	growth																					---	---	0.0019	17	---	---	6.1e-08	39	---	---	---	---	---	---	0.0096	20	---	---	---	---	---	---	---	---	---	---
150	GO:0009914	P	hormone transport																					---	---	0.0019	6	---	---	1.2e-06	12	---	---	---	---	---	---	---	---	---	---	---	---	---	---	---	---	---	---
151	GO:0048438	P	floral whorl development																					---	---	0.0024	12	---	---	---	---	---	---	---	---	---	---	---	---	---	---	---	---	---	---	---	---	---	---
152	GO:0048437	P	floral organ development																					---	---	0.0027	13	---	---	0.0048	20	---	---	---	---	---	---	---	---	---	---	---	---	---	---	---	---	---	---
153	GO:0010016	P	shoot morphogenesis																					---	---	0.0027	12	---	---	3.1e-07	27	0.0012	16	---	---	0.047	10	---	---	---	---	---	---	---	---	---	---	---	---
154	GO:0048569	P	post-embryonic organ development																					---	---	0.0027	13	---	---	0.005	20	---	---	---	---	---	---	---	---	---	---	---	---	---	---	---	---	---	---
155	GO:0050896	P	response to stimulus																					---	---	0.0029	57	---	---	---	---	---	---	---	---	0.036	57	0.0022	81	0.035	41	0.024	50	1.7e-13	106	9.1e-57	290	0.00029	111
156	GO:0009653	P	anatomical structure morphogenesis																					---	---	0.003	24	---	---	1.9e-07	56	---	---	---	---	---	---	---	---	---	---	---	---	---	---	---	---	---	---
157	GO:0009855	P	determination of bilateral symmetry																					---	---	0.0038	6	---	---	---	---	---	---	---	---	---	---	---	---	---	---	---	---	---	---	---	---	---	---
158	GO:0009799	P	specification of symmetry																					---	---	0.0039	6	---	---	---	---	---	---	---	---	---	---	---	---	---	---	---	---	---	---	---	---	---	---
159	GO:0048608	P	reproductive structure development																					---	---	0.0046	23	---	---	---	---	---	---	---	---	---	---	---	---	---	---	---	---	---	---	---	---	---	---
160	GO:0007167	P	enzyme linked receptor protein signaling pathway																					---	---	0.0048	6	---	---	0.0018	9	---	---	---	---	---	---	---	---	---	---	---	---	---	---	---	---	---	---
161	GO:0007169	P	transmembrane receptor protein tyrosine kinase signaling pathway																					---	---	0.0048	6	---	---	0.0018	9	---	---	---	---	---	---	---	---	---	---	---	---	---	---	---	---	---	---
162	GO:0006732	P	coenzyme metabolic process																					---	---	0.0067	11	---	---	3.8e-20	46	0.0025	15	---	---	0.015	11	---	---	---	---	---	---	---	---	---	---	---	---
163	GO:0009058	P	biosynthetic process																					---	---	0.0075	66	---	---	1.6e-06	156	6.6e-07	116	---	---	0.031	69	---	---	---	---	---	---	---	---	0.016	180	---	---
164	GO:0010374	P	stomatal complex development																					---	---	0.011	7	---	---	1.4e-05	15	---	---	---	---	---	---	---	---	---	---	---	---	---	---	---	---	---	---
165	GO:0022414	P	reproductive process																					---	---	0.011	26	---	---	---	---	---	---	---	---	---	---	---	---	---	---	---	---	---	---	---	---	---	---
166	GO:0009908	P	flower development																					---	---	0.012	15	---	---	0.0093	26	---	---	---	---	---	---	---	---	---	---	---	---	---	---	---	---	---	---
167	GO:0007166	P	cell surface receptor linked signaling pathway																					---	---	0.013	6	---	---	0.0017	10	---	---	---	---	---	---	---	---	---	---	---	---	---	---	---	---	---	---
168	GO:0000003	P	reproduction																					---	---	0.015	26	---	---	---	---	---	---	---	---	---	---	---	---	---	---	---	---	---	---	---	---	---	---
169	GO:0003006	P	reproductive developmental process																					---	---	0.018	24	---	---	---	---	---	---	---	---	---	---	---	---	---	---	---	---	---	---	---	---	---	---
170	GO:0022622	P	root system development																					---	---	0.02	11	---	---	0.004	20	---	---	---	---	---	---	---	---	---	---	---	---	---	---	---	---	---	---
171	GO:0048364	P	root development																					---	---	0.02	11	---	---	0.009	19	---	---	---	---	---	---	---	---	---	---	---	---	---	---	---	---	---	---
172	GO:0065007	P	biological regulation																					---	---	0.02	53	---	---	1.8e-08	137	0.019	78	---	---	---	---	---	---	0.035	42	---	---	---	---	5.8e-19	210	---	---
173	GO:0007010	P	cytoskeleton organization																					---	---	0.021	10	---	---	0.0042	18	---	---	---	---	---	---	---	---	---	---	---	---	---	---	---	---	---	---
174	GO:0022621	P	shoot system development																					---	---	0.027	12	---	---	3.3e-07	32	0.0014	19	---	---	0.048	12	---	---	---	---	---	---	---	---	---	---	---	---
175	GO:0048367	P	shoot development																					---	---	0.027	12	---	---	3.3e-07	32	0.0014	19	---	---	0.048	12	---	---	---	---	---	---	---	---	---	---	---	---
176	GO:0044237	P	cellular metabolic process																					---	---	0.035	84	---	---	1.7e-07	211	5.3e-08	155	---	---	0.0046	97	0.03	123	---	---	---	---	---	---	0.00076	258	---	---
177	GO:0051186	P	cofactor metabolic process																					---	---	0.036	12	---	---	1.3e-21	57	4.5e-06	25	---	---	0.00064	17	---	---	---	---	---	---	---	---	---	---	---	---
178	GO:0000096	P	sulfur amino acid metabolic process																					---	---	0.041	9	---	---	6.6e-09	28	---	---	---	---	---	---	0.001	15	---	---	---	---	---	---	2.8e-10	35	---	---
179	GO:0016571	P	histone methylation																					---	---	0.046	7	---	---	---	---	---	---	---	---	---	---	---	---	---	---	---	---	---	---	---	---	---	---
180	GO:0034357	C	photosynthetic membrane																					---	---	0.0015	10	---	---	9.4e-16	33	7.2e-10	21	---	---	---	---	7.2e-05	14	---	---	---	---	---	---	---	---	---	---
181	GO:0009535	C	chloroplast thylakoid membrane																					---	---	0.0029	9	---	---	1.2e-13	29	8.8e-10	20	---	---	---	---	3.7e-05	14	---	---	---	---	---	---	---	---	---	---
182	GO:0055035	C	plastid thylakoid membrane																					---	---	0.0029	9	---	---	2.6e-14	30	9.2e-10	20	---	---	---	---	3.7e-05	14	---	---	---	---	---	---	---	---	---	---
183	GO:0042651	C	thylakoid membrane																					---	---	0.0038	9	---	---	2.1e-15	32	5.9e-10	21	---	---	---	---	5.6e-05	14	---	---	---	---	---	---	---	---	---	---
184	GO:0044422	C	organelle part																					---	---	0.0081	34	---	---	1.1e-13	102	6e-10	70	---	---	---	---	---	---	---	---	---	---	---	---	---	---	---	---
185	GO:0009941	C	chloroplast envelope																					---	---	0.0081	11	---	---	1.5e-19	46	2.9e-10	27	---	---	---	---	0.049	12	---	---	---	---	---	---	---	---	---	---
186	GO:0044436	C	thylakoid part																					---	---	0.0081	9	---	---	3.6e-17	36	2.8e-09	21	---	---	---	---	0.00018	14	---	---	---	---	---	---	---	---	---	---
187	GO:0044446	C	intracellular organelle part																					---	---	0.0081	34	---	---	1e-13	102	6e-10	70	---	---	---	---	---	---	---	---	---	---	---	---	---	---	---	---
188	GO:0005840	C	ribosome																					---	---	0.0081	10	---	---	---	---	---	---	---	---	---	---	---	---	---	---	---	---	---	---	---	---	---	---
189	GO:0009526	C	plastid envelope																					---	---	0.0089	11	---	---	2.1e-20	48	2.7e-11	29	---	---	---	---	---	---	---	---	---	---	---	---	---	---	---	---
190	GO:0031976	C	plastid thylakoid																					---	---	0.0096	9	---	---	1.4e-21	43	6e-10	23	---	---	0.032	9	3.7e-05	16	---	---	---	---	---	---	---	---	---	---
191	GO:0009534	C	chloroplast thylakoid																					---	---	0.0096	9	---	---	1.4e-21	43	6e-10	23	---	---	0.032	9	3.7e-05	16	---	---	---	---	---	---	---	---	---	---
192	GO:0031984	C	organelle subcompartment																					---	---	0.0096	9	---	---	1.5e-21	43	6e-10	23	---	---	0.032	9	3.7e-05	16	---	---	---	---	---	---	---	---	---	---
193	GO:0055044	C	symplast																					---	---	0.012	13	---	---	0.013	23	---	---	---	---	---	---	0.00032	21	---	---	---	---	---	---	---	---	---	---
194	GO:0005911	C	cell-cell junction																					---	---	0.012	13	---	---	0.013	23	---	---	---	---	---	---	0.00032	21	---	---	---	---	---	---	---	---	---	---
195	GO:0030054	C	cell junction																					---	---	0.012	13	---	---	0.013	23	---	---	---	---	---	---	0.00032	21	---	---	---	---	---	---	---	---	---	---
196	GO:0009506	C	plasmodesma																					---	---	0.012	13	---	---	0.013	23	---	---	---	---	---	---	0.00032	21	---	---	---	---	---	---	---	---	---	---
197	GO:0044459	C	plasma membrane part																					---	---	0.012	15	---	---	0.0034	29	---	---	---	---	---	---	0.0022	22	---	---	---	---	---	---	---	---	---	---
198	GO:0043232	C	intracellular non-membrane-bounded organelle																					---	---	0.014	15	---	---	---	---	---	---	---	---	---	---	---	---	---	---	---	---	---	---	---	---	---	---
199	GO:0043228	C	non-membrane-bounded organelle																					---	---	0.014	15	---	---	---	---	---	---	---	---	---	---	---	---	---	---	---	---	---	---	---	---	---	---
200	GO:0030529	C	ribonucleoprotein complex																					---	---	0.034	10	---	---	---	---	---	---	---	---	---	---	---	---	---	---	---	---	---	---	---	---	---	---
201	GO:0015979	P	photosynthesis																					---	---	---	---	---	---	3.8e-20	43	2.7e-07	21	---	---	0.017	10	0.00021	16	---	---	---	---	---	---	---	---	---	---
202	GO:0006098	P	pentose-phosphate shunt																					---	---	---	---	---	---	3.4e-19	31	0.0033	9	---	---	0.0034	8	---	---	---	---	---	---	---	---	---	---	---	---
203	GO:0006739	P	NADP metabolic process																					---	---	---	---	---	---	4.4e-19	31	0.0036	9	---	---	0.0036	8	---	---	---	---	---	---	---	---	---	---	---	---
204	GO:0019684	P	photosynthesis, light reaction																					---	---	---	---	---	---	6.5e-19	37	1.7e-07	19	---	---	0.036	8	8.8e-05	15	---	---	---	---	---	---	---	---	---	---
205	GO:0046496	P	nicotinamide nucleotide metabolic process																					---	---	---	---	---	---	8.4e-19	31	0.0045	9	---	---	0.0009	9	---	---	---	---	---	---	---	---	---	---	---	---
206	GO:0006769	P	nicotinamide metabolic process																					---	---	---	---	---	---	8.4e-19	31	0.0045	9	---	---	0.0009	9	---	---	---	---	---	---	---	---	---	---	---	---
207	GO:0019362	P	pyridine nucleotide metabolic process																					---	---	---	---	---	---	9.8e-19	31	0.0047	9	---	---	0.00093	9	---	---	---	---	---	---	---	---	---	---	---	---
208	GO:0043603	P	cellular amide metabolic process																					---	---	---	---	---	---	2.2e-18	31	0.0059	9	---	---	0.0011	9	---	---	---	---	---	---	---	---	---	---	---	---
209	GO:0006733	P	oxidoreduction coenzyme metabolic process																					---	---	---	---	---	---	2.8e-18	33	0.0014	11	---	---	0.0009	10	---	---	---	---	---	---	---	---	---	---	---	---
210	GO:0019288	P	isopentenyl diphosphate biosynthetic process, mevalonate-independent pathway																					---	---	---	---	---	---	3.5e-17	30	5.2e-08	17	---	---	---	---	---	---	---	---	---	---	---	---	---	---	---	---
211	GO:0019682	P	glyceraldehyde-3-phosphate metabolic process																					---	---	---	---	---	---	4.6e-17	30	5.2e-08	17	---	---	---	---	---	---	---	---	---	---	---	---	---	---	---	---
212	GO:0009240	P	isopentenyl diphosphate biosynthetic process																					---	---	---	---	---	---	4.6e-17	30	5.2e-08	17	---	---	---	---	---	---	---	---	---	---	---	---	---	---	---	---
213	GO:0046490	P	isopentenyl diphosphate metabolic process																					---	---	---	---	---	---	4.6e-17	30	5.2e-08	17	---	---	---	---	---	---	---	---	---	---	---	---	---	---	---	---
214	GO:0006720	P	isoprenoid metabolic process																					---	---	---	---	---	---	2.6e-16	40	4.1e-07	22	---	---	---	---	---	---	---	---	---	---	---	---	---	---	---	---
215	GO:0008299	P	isoprenoid biosynthetic process																					---	---	---	---	---	---	3.4e-16	39	2.6e-07	22	---	---	---	---	---	---	---	---	---	---	---	---	---	---	---	---
216	GO:0034641	P	cellular nitrogen compound metabolic process																					---	---	---	---	---	---	5.1e-16	65	0.002	28	---	---	2.7e-05	27	0.00068	29	---	---	---	---	0.0022	25	0.031	41	---	---
217	GO:0009657	P	plastid organization																					---	---	---	---	---	---	1.4e-14	34	4.7e-06	18	---	---	0.029	9	---	---	---	---	---	---	---	---	---	---	---	---
218	GO:0006081	P	cellular aldehyde metabolic process																					---	---	---	---	---	---	3.9e-14	31	5.2e-08	20	---	---	0.036	8	---	---	---	---	---	---	---	---	---	---	---	---
219	GO:0016109	P	tetraterpenoid biosynthetic process																					---	---	---	---	---	---	5.3e-13	19	5.9e-05	9	---	---	0.0042	6	---	---	---	---	---	---	---	---	---	---	---	---
220	GO:0016117	P	carotenoid biosynthetic process																					---	---	---	---	---	---	5.3e-13	19	5.9e-05	9	---	---	0.0042	6	---	---	---	---	---	---	---	---	---	---	---	---
221	GO:0008654	P	phospholipid biosynthetic process																					---	---	---	---	---	---	6.5e-13	32	3.7e-07	20	---	---	---	---	---	---	---	---	---	---	---	---	---	---	---	---
222	GO:0016108	P	tetraterpenoid metabolic process																					---	---	---	---	---	---	1e-12	19	8e-05	9	---	---	0.0046	6	---	---	---	---	---	---	---	---	---	---	---	---
223	GO:0016116	P	carotenoid metabolic process																					---	---	---	---	---	---	1e-12	19	8e-05	9	---	---	0.0046	6	---	---	---	---	---	---	---	---	---	---	---	---
224	GO:0019637	P	organophosphate metabolic process																					---	---	---	---	---	---	1.9e-12	34	2.7e-07	22	---	---	0.0041	12	---	---	---	---	---	---	---	---	---	---	---	---
225	GO:0006644	P	phospholipid metabolic process																					---	---	---	---	---	---	5.1e-12	33	2.4e-07	22	---	---	0.0093	11	---	---	---	---	---	---	---	---	---	---	---	---
226	GO:0009767	P	photosynthetic electron transport chain																					---	---	---	---	---	---	1.3e-11	16	0.019	5	---	---	---	---	---	---	---	---	---	---	---	---	---	---	---	---
227	GO:0009117	P	nucleotide metabolic process																					---	---	---	---	---	---	4.5e-11	38	---	---	---	---	---	---	---	---	---	---	---	---	---	---	---	---	---	---
228	GO:0006753	P	nucleoside phosphate metabolic process																					---	---	---	---	---	---	4.7e-11	38	---	---	---	---	---	---	---	---	---	---	---	---	---	---	---	---	---	---
229	GO:0009773	P	photosynthetic electron transport in photosystem I																					---	---	---	---	---	---	1.4e-10	13	---	---	---	---	---	---	---	---	---	---	---	---	---	---	---	---	---	---
230	GO:0006519	P	cellular amino acid and derivative metabolic process																					---	---	---	---	---	---	1.8e-09	51	0.0026	27	---	---	---	---	0.00044	29	---	---	0.0041	19	7.7e-06	31	4.5e-06	53	---	---
231	GO:0008152	P	metabolic process																					---	---	---	---	---	---	2.1e-09	247	5.2e-08	175	---	---	0.00048	115	6.3e-05	157	---	---	---	---	---	---	0.0035	293	---	---
232	GO:0016556	P	mRNA modification																					---	---	---	---	---	---	2.2e-09	15	0.0089	6	---	---	0.0036	6	---	---	---	---	---	---	---	---	---	---	---	---
233	GO:0044238	P	primary metabolic process																					---	---	---	---	---	---	2.5e-09	221	5.2e-07	153	---	---	0.019	95	0.001	133	---	---	---	---	---	---	---	---	---	---
234	GO:0015994	P	chlorophyll metabolic process																					---	---	---	---	---	---	2.7e-09	19	0.033	7	---	---	0.0093	7	---	---	---	---	---	---	---	---	---	---	---	---
235	GO:0015995	P	chlorophyll biosynthetic process																					---	---	---	---	---	---	3.5e-09	16	0.0047	7	---	---	---	---	---	---	---	---	---	---	---	---	---	---	---	---
236	GO:0044282	P	small molecule catabolic process																					---	---	---	---	---	---	3.9e-09	41	0.038	18	---	---	---	---	---	---	---	---	---	---	0.018	17	---	---	---	---
237	GO:0010207	P	photosystem II assembly																					---	---	---	---	---	---	6.9e-09	18	0.0064	8	---	---	---	---	---	---	---	---	---	---	---	---	---	---	---	---
238	GO:0022900	P	electron transport chain																					---	---	---	---	---	---	7.6e-09	16	---	---	---	---	---	---	---	---	---	---	---	---	---	---	---	---	---	---
239	GO:0051188	P	cofactor biosynthetic process																					---	---	---	---	---	---	1.7e-08	25	5.7e-05	16	---	---	---	---	---	---	---	---	---	---	---	---	---	---	---	---
240	GO:0006778	P	porphyrin metabolic process																					---	---	---	---	---	---	3.7e-08	19	0.023	8	---	---	0.0053	8	---	---	---	---	---	---	---	---	---	---	---	---
241	GO:0033013	P	tetrapyrrole metabolic process																					---	---	---	---	---	---	3.9e-08	19	0.023	8	---	---	0.0053	8	---	---	---	---	---	---	---	---	---	---	---	---
242	GO:0009987	P	cellular process																					---	---	---	---	---	---	5.2e-08	252	5.8e-06	173	---	---	0.012	113	0.014	150	---	---	---	---	---	---	1.7e-11	348	---	---
243	GO:0006721	P	terpenoid metabolic process																					---	---	---	---	---	---	5.8e-08	21	0.0089	10	---	---	---	---	---	---	---	---	---	---	---	---	---	---	---	---
244	GO:0006779	P	porphyrin biosynthetic process																					---	---	---	---	---	---	6.1e-08	16	0.0034	8	---	---	---	---	---	---	---	---	---	---	---	---	---	---	---	---
245	GO:0033014	P	tetrapyrrole biosynthetic process																					---	---	---	---	---	---	7.6e-08	16	0.0037	8	---	---	---	---	---	---	---	---	---	---	---	---	---	---	---	---
246	GO:0016114	P	terpenoid biosynthetic process																					---	---	---	---	---	---	8.4e-08	20	0.0053	10	---	---	---	---	---	---	---	---	---	---	---	---	---	---	---	---
247	GO:0010218	P	response to far red light																					---	---	---	---	---	---	1.3e-07	13	---	---	---	---	---	---	0.01	6	---	---	---	---	---	---	---	---	---	---
248	GO:0009309	P	amine biosynthetic process																					---	---	---	---	---	---	3e-07	27	---	---	---	---	0.047	10	0.0011	16	---	---	---	---	---	---	---	---	---	---
249	GO:0016043	P	cellular component organization																					---	---	---	---	---	---	3.3e-07	81	---	---	---	---	---	---	---	---	---	---	---	---	---	---	---	---	---	---
250	GO:0009658	P	chloroplast organization																					---	---	---	---	---	---	3.7e-07	18	0.0025	10	---	---	---	---	---	---	---	---	---	---	---	---	---	---	---	---
251	GO:0044085	P	cellular component biogenesis																					---	---	---	---	---	---	3.7e-07	49	---	---	---	---	---	---	0.00089	30	---	---	---	---	---	---	---	---	---	---
252	GO:0006996	P	organelle organization																					---	---	---	---	---	---	5e-07	60	---	---	---	---	---	---	---	---	---	---	---	---	---	---	---	---	---	---
253	GO:0006520	P	cellular amino acid metabolic process																					---	---	---	---	---	---	8.4e-07	35	---	---	---	---	---	---	---	---	---	---	---	---	0.0047	18	4.6e-05	38	---	---
254	GO:0006807	P	nitrogen compound metabolic process																					---	---	---	---	---	---	8.6e-07	122	0.00013	83	---	---	0.0075	56	---	---	---	---	---	---	---	---	---	---	---	---
255	GO:0046483	P	heterocycle metabolic process																					---	---	---	---	---	---	1.1e-06	38	---	---	---	---	---	---	---	---	---	---	---	---	---	---	---	---	---	---
256	GO:0006364	P	rRNA processing																					---	---	---	---	---	---	1.3e-06	20	0.048	9	---	---	---	---	0.02	10	---	---	---	---	---	---	---	---	---	---
257	GO:0009308	P	amine metabolic process																					---	---	---	---	---	---	1.3e-06	38	---	---	---	---	---	---	0.01	21	---	---	---	---	0.0044	20	0.00013	41	---	---
258	GO:0016072	P	rRNA metabolic process																					---	---	---	---	---	---	1.4e-06	20	0.049	9	---	---	---	---	0.02	10	---	---	---	---	---	---	---	---	---	---
259	GO:0044106	P	cellular amine metabolic process																					---	---	---	---	---	---	1.4e-06	36	---	---	---	---	---	---	0.0095	20	---	---	---	---	0.0042	19	0.00021	38	---	---
260	GO:0010114	P	response to red light																					---	---	---	---	---	---	1.5e-06	12	---	---	---	---	---	---	0.0023	7	---	---	---	---	---	---	---	---	---	---
261	GO:0042254	P	ribosome biogenesis																					---	---	---	---	---	---	1.9e-06	23	0.039	11	---	---	---	---	---	---	---	---	---	---	---	---	---	---	---	---
262	GO:0022613	P	ribonucleoprotein complex biogenesis																					---	---	---	---	---	---	2.8e-06	23	0.045	11	---	---	---	---	---	---	---	---	---	---	---	---	---	---	---	---
263	GO:0018130	P	heterocycle biosynthetic process																					---	---	---	---	---	---	5e-06	17	0.0041	10	---	---	---	---	---	---	---	---	---	---	---	---	---	---	---	---
264	GO:0009057	P	macromolecule catabolic process																					---	---	---	---	---	---	7e-06	41	---	---	---	---	---	---	---	---	---	---	---	---	---	---	---	---	---	---
265	GO:0009637	P	response to blue light																					---	---	---	---	---	---	8.7e-06	12	---	---	---	---	---	---	0.0011	8	---	---	---	---	---	---	---	---	---	---
266	GO:0034660	P	ncRNA metabolic process																					---	---	---	---	---	---	8.7e-06	23	0.029	12	---	---	---	---	---	---	---	---	---	---	---	---	---	---	---	---
267	GO:0055114	P	oxidation reduction																					---	---	---	---	---	---	8.7e-06	43	---	---	---	---	0.029	19	---	---	---	---	---	---	0.018	22	---	---	---	---
268	GO:0051667	P	establishment of plastid localization																					---	---	---	---	---	---	1e-05	11	0.0098	6	---	---	0.019	5	---	---	---	---	---	---	---	---	---	---	---	---
269	GO:0051644	P	plastid localization																					---	---	---	---	---	---	1e-05	11	0.0098	6	---	---	0.019	5	---	---	---	---	---	---	---	---	---	---	---	---
270	GO:0009902	P	chloroplast relocation																					---	---	---	---	---	---	1e-05	11	0.0098	6	---	---	0.019	5	---	---	---	---	---	---	---	---	---	---	---	---
271	GO:0051656	P	establishment of organelle localization																					---	---	---	---	---	---	1.4e-05	11	0.011	6	---	---	0.022	5	---	---	---	---	---	---	---	---	---	---	---	---
272	GO:0034470	P	ncRNA processing																					---	---	---	---	---	---	1.6e-05	20	0.048	10	---	---	---	---	---	---	---	---	---	---	---	---	---	---	---	---
273	GO:0046394	P	carboxylic acid biosynthetic process																					---	---	---	---	---	---	4.7e-05	36	---	---	---	---	0.045	16	9.1e-05	28	---	---	0.0095	16	0.0044	21	2.2e-21	78	---	---
274	GO:0016053	P	organic acid biosynthetic process																					---	---	---	---	---	---	4.7e-05	36	---	---	---	---	0.045	16	9.1e-05	28	---	---	0.0095	16	0.0044	21	2.2e-21	78	---	---
275	GO:0000023	P	maltose metabolic process																					---	---	---	---	---	---	5.1e-05	12	3.8e-06	12	---	---	1.4e-05	10	---	---	---	---	---	---	---	---	---	---	---	---
276	GO:0051640	P	organelle localization																					---	---	---	---	---	---	5.7e-05	12	0.048	6	---	---	0.017	6	---	---	---	---	---	---	---	---	---	---	---	---
277	GO:0006073	P	cellular glucan metabolic process																					---	---	---	---	---	---	6e-05	19	5.7e-05	16	---	---	3.2e-07	17	0.0022	13	---	---	0.00096	11	---	---	---	---	---	---
278	GO:0050789	P	regulation of biological process																					---	---	---	---	---	---	7.5e-05	107	---	---	---	---	---	---	---	---	0.035	36	---	---	---	---	2.3e-22	196	---	---
279	GO:0044249	P	cellular biosynthetic process																					---	---	---	---	---	---	7.8e-05	145	5.5e-07	114	---	---	---	---	---	---	---	---	---	---	---	---	0.01	177	---	---
280	GO:0005984	P	disaccharide metabolic process																					---	---	---	---	---	---	8e-05	14	8e-05	12	---	---	3.3e-05	11	---	---	---	---	0.03	6	---	---	---	---	---	---
281	GO:0044265	P	cellular macromolecule catabolic process																					---	---	---	---	---	---	0.0001	37	---	---	---	---	---	---	---	---	---	---	---	---	---	---	---	---	---	---
282	GO:0009698	P	phenylpropanoid metabolic process																					---	---	---	---	---	---	0.0001	19	0.00097	14	---	---	---	---	0.0031	13	---	---	0.0038	10	0.00024	14	---	---	---	---
283	GO:0006636	P	unsaturated fatty acid biosynthetic process																					---	---	---	---	---	---	0.0002	8	0.011	5	---	---	---	---	---	---	---	---	---	---	---	---	---	---	---	---
284	GO:0009250	P	glucan biosynthetic process																					---	---	---	---	---	---	0.00021	16	2.4e-05	15	---	---	2e-07	16	0.05	9	---	---	0.0095	8	---	---	---	---	---	---
285	GO:0009311	P	oligosaccharide metabolic process																					---	---	---	---	---	---	0.00022	14	0.00018	12	---	---	7.2e-05	11	---	---	---	---	0.044	6	---	---	---	---	---	---
286	GO:0033559	P	unsaturated fatty acid metabolic process																					---	---	---	---	---	---	0.00022	8	0.012	5	---	---	---	---	---	---	---	---	---	---	---	---	---	---	---	---
287	GO:0009699	P	phenylpropanoid biosynthetic process																					---	---	---	---	---	---	0.00034	16	0.00051	13	---	---	---	---	0.0065	11	---	---	0.0012	10	0.0017	11	0.022	15	---	---
288	GO:0048767	P	root hair elongation																					---	---	---	---	---	---	0.00034	12	---	---	---	---	---	---	---	---	---	---	---	---	---	---	---	---	---	---
289	GO:0065008	P	regulation of biological quality																					---	---	---	---	---	---	0.00037	44	---	---	---	---	---	---	---	---	---	---	---	---	---	---	---	---	---	---
290	GO:0006796	P	phosphate metabolic process																					---	---	---	---	---	---	0.00051	42	---	---	---	---	---	---	---	---	---	---	---	---	---	---	6e-10	70	---	---
291	GO:0046173	P	polyol biosynthetic process																					---	---	---	---	---	---	0.00051	8	---	---	---	---	0.0084	5	---	---	---	---	---	---	---	---	---	---	---	---
292	GO:0061024	P	membrane organization																					---	---	---	---	---	---	0.00051	21	0.011	14	---	---	---	---	---	---	---	---	---	---	---	---	1.6e-07	33	---	---
293	GO:0016044	P	cellular membrane organization																					---	---	---	---	---	---	0.00051	21	0.011	14	---	---	---	---	---	---	---	---	---	---	---	---	1.6e-07	33	---	---
294	GO:0006793	P	phosphorus metabolic process																					---	---	---	---	---	---	0.00051	42	---	---	---	---	---	---	---	---	---	---	---	---	---	---	6.1e-10	70	---	---
295	GO:0035304	P	regulation of protein amino acid dephosphorylation																					---	---	---	---	---	---	0.00051	10	0.0069	7	---	---	---	---	---	---	---	---	---	---	0.013	6	---	---	---	---
296	GO:0051234	P	establishment of localization																					---	---	---	---	---	---	0.00051	78	---	---	---	---	---	---	---	---	---	---	---	---	0.012	46	8.5e-14	135	0.0022	70
297	GO:0009056	P	catabolic process																					---	---	---	---	---	---	0.00054	53	---	---	---	---	---	---	---	---	---	---	---	---	---	---	---	---	---	---
298	GO:0035303	P	regulation of dephosphorylation																					---	---	---	---	---	---	0.00057	10	0.0075	7	---	---	---	---	---	---	---	---	---	---	0.013	6	---	---	---	---
299	GO:0006725	P	cellular aromatic compound metabolic process																					---	---	---	---	---	---	0.00065	31	5.9e-05	27	---	---	---	---	---	---	---	---	0.0049	16	1.8e-06	28	3.5e-24	79	0.003	28
300	GO:0044264	P	cellular polysaccharide metabolic process																					---	---	---	---	---	---	0.0007	22	0.004	16	---	---	4.2e-05	17	0.0013	17	---	---	0.0044	12	---	---	---	---	---	---
301	GO:0071669	P	plant-type cell wall organization or biogenesis																					---	---	---	---	---	---	0.00072	19	---	---	---	---	---	---	0.01	13	---	---	---	---	---	---	---	---	---	---
302	GO:0046283	P	anthocyanin metabolic process																					---	---	---	---	---	---	0.00078	8	---	---	---	---	---	---	---	---	---	---	---	---	0.012	5	---	---	---	---
303	GO:0006655	P	phosphatidylglycerol biosynthetic process																					---	---	---	---	---	---	0.00078	7	0.00016	7	---	---	0.00048	6	---	---	---	---	---	---	---	---	---	---	---	---
304	GO:0048653	P	anther development																					---	---	---	---	---	---	0.00083	8	---	---	---	---	---	---	---	---	---	---	---	---	---	---	---	---	---	---
305	GO:0046471	P	phosphatidylglycerol metabolic process																					---	---	---	---	---	---	0.00085	7	2e-05	8	---	---	0.0005	6	---	---	---	---	---	---	---	---	---	---	---	---
306	GO:0009744	P	response to sucrose stimulus																					---	---	---	---	---	---	0.00087	12	---	---	---	---	---	---	---	---	---	---	---	---	---	---	---	---	---	---
307	GO:0010015	P	root morphogenesis																					---	---	---	---	---	---	0.00087	18	---	---	---	---	---	---	---	---	---	---	---	---	---	---	---	---	---	---
308	GO:0034285	P	response to disaccharide stimulus																					---	---	---	---	---	---	0.00098	12	---	---	---	---	---	---	---	---	---	---	---	---	---	---	---	---	---	---
309	GO:0032268	P	regulation of cellular protein metabolic process																					---	---	---	---	---	---	0.0011	12	---	---	---	---	---	---	---	---	---	---	---	---	0.024	7	---	---	---	---
310	GO:0031399	P	regulation of protein modification process																					---	---	---	---	---	---	0.0011	10	0.011	7	---	---	---	---	---	---	---	---	---	---	0.0044	7	---	---	---	---
311	GO:0043412	P	macromolecule modification																					---	---	---	---	---	---	0.0011	69	---	---	---	---	---	---	---	---	---	---	---	---	---	---	1.9e-05	97	---	---
312	GO:0051179	P	localization																					---	---	---	---	---	---	0.0012	79	---	---	---	---	---	---	---	---	---	---	---	---	0.017	47	1.4e-15	144	0.0017	73
313	GO:0019438	P	aromatic compound biosynthetic process																					---	---	---	---	---	---	0.0014	23	3.1e-05	22	---	---	---	---	---	---	---	---	0.026	11	0.0066	15	1.6e-29	72	0.027	19
314	GO:0022607	P	cellular component assembly																					---	---	---	---	---	---	0.0016	26	---	---	---	---	---	---	---	---	---	---	---	---	---	---	---	---	---	---
315	GO:0008361	P	regulation of cell size																					---	---	---	---	---	---	0.0017	24	---	---	---	---	---	---	---	---	---	---	---	---	---	---	---	---	---	---
316	GO:0009913	P	epidermal cell differentiation																					---	---	---	---	---	---	0.0017	18	---	---	---	---	---	---	---	---	---	---	---	---	---	---	---	---	---	---
317	GO:0008544	P	epidermis development																					---	---	---	---	---	---	0.0018	18	---	---	---	---	---	---	---	---	---	---	---	---	---	---	---	---	---	---
318	GO:0007398	P	ectoderm development																					---	---	---	---	---	---	0.0018	18	---	---	---	---	---	---	---	---	---	---	---	---	---	---	---	---	---	---
319	GO:0070838	P	divalent metal ion transport																					---	---	---	---	---	---	0.0018	11	---	---	---	---	---	---	---	---	---	---	---	---	---	---	---	---	---	---
320	GO:0032535	P	regulation of cellular component size																					---	---	---	---	---	---	0.0021	24	---	---	---	---	---	---	---	---	---	---	---	---	---	---	---	---	---	---
321	GO:0090066	P	regulation of anatomical structure size																					---	---	---	---	---	---	0.0021	24	---	---	---	---	---	---	---	---	---	---	---	---	---	---	---	---	---	---
322	GO:0010224	P	response to UV-B																					---	---	---	---	---	---	0.0022	8	0.002	7	---	---	---	---	---	---	---	---	---	---	---	---	---	---	---	---
323	GO:0033692	P	cellular polysaccharide biosynthetic process																					---	---	---	---	---	---	0.0023	19	0.0032	15	---	---	3.7e-05	16	0.022	13	---	---	0.042	9	---	---	---	---	---	---
324	GO:0051246	P	regulation of protein metabolic process																					---	---	---	---	---	---	0.0023	12	---	---	---	---	---	---	---	---	---	---	---	---	0.04	7	---	---	---	---
325	GO:0044248	P	cellular catabolic process																					---	---	---	---	---	---	0.0023	49	---	---	---	---	---	---	---	---	---	---	---	---	---	---	---	---	---	---
326	GO:0009805	P	coumarin biosynthetic process																					---	---	---	---	---	---	0.0024	6	---	---	---	---	---	---	---	---	---	---	---	---	---	---	---	---	---	---
327	GO:0006812	P	cation transport																					---	---	---	---	---	---	0.0026	25	---	---	---	---	---	---	---	---	---	---	---	---	---	---	---	---	---	---
328	GO:0009804	P	coumarin metabolic process																					---	---	---	---	---	---	0.0026	6	---	---	---	---	---	---	---	---	---	---	---	---	---	---	---	---	---	---
329	GO:0006139	P	nucleobase, nucleoside, nucleotide and nucleic acid metabolic process																					---	---	---	---	---	---	0.0036	92	0.00016	73	---	---	---	---	---	---	---	---	---	---	---	---	---	---	---	---
330	GO:0009832	P	plant-type cell wall biogenesis																					---	---	---	---	---	---	0.0041	9	---	---	---	---	---	---	0.00062	9	---	---	---	---	---	---	---	---	---	---
331	GO:0042546	P	cell wall biogenesis																					---	---	---	---	---	---	0.0044	14	---	---	---	---	---	---	3.4e-05	16	---	---	---	---	---	---	---	---	---	---
332	GO:0016071	P	mRNA metabolic process																					---	---	---	---	---	---	0.0048	15	---	---	---	---	---	---	---	---	---	---	---	---	---	---	---	---	---	---
333	GO:0009718	P	anthocyanin biosynthetic process																					---	---	---	---	---	---	0.005	6	---	---	---	---	---	---	---	---	---	---	---	---	0.0037	5	---	---	---	---
334	GO:0009932	P	cell tip growth																					---	---	---	---	---	---	0.0055	14	---	---	---	---	---	---	---	---	---	---	---	---	---	---	---	---	---	---
335	GO:0010264	P	myo-inositol hexakisphosphate biosynthetic process																					---	---	---	---	---	---	0.0058	6	---	---	---	---	0.0042	5	---	---	---	---	---	---	---	---	---	---	---	---
336	GO:0033517	P	myo-inositol hexakisphosphate metabolic process																					---	---	---	---	---	---	0.0058	6	---	---	---	---	0.0042	5	---	---	---	---	---	---	---	---	---	---	---	---
337	GO:0009965	P	leaf morphogenesis																					---	---	---	---	---	---	0.0059	14	0.026	10	---	---	---	---	---	---	---	---	---	---	---	---	---	---	---	---
338	GO:0006811	P	ion transport																					---	---	---	---	---	---	0.0061	28	---	---	---	---	---	---	---	---	---	---	---	---	---	---	0.0037	36	---	---
339	GO:0032958	P	inositol phosphate biosynthetic process																					---	---	---	---	---	---	0.0062	6	---	---	---	---	0.0044	5	---	---	---	---	---	---	---	---	---	---	---	---
340	GO:0048765	P	root hair cell differentiation																					---	---	---	---	---	---	0.0062	13	---	---	---	---	---	---	---	---	---	---	---	---	---	---	---	---	---	---
341	GO:0048764	P	trichoblast maturation																					---	---	---	---	---	---	0.0062	13	---	---	---	---	---	---	---	---	---	---	---	---	---	---	---	---	---	---
342	GO:0043455	P	regulation of secondary metabolic process																					---	---	---	---	---	---	0.0062	9	---	---	---	---	---	---	---	---	---	---	---	---	0.024	6	0.045	9	---	---
343	GO:0016137	P	glycoside metabolic process																					---	---	---	---	---	---	0.0062	12	---	---	---	---	---	---	---	---	---	---	4.7e-05	12	0.00013	12	---	---	---	---
344	GO:0043170	P	macromolecule metabolic process																					---	---	---	---	---	---	0.0062	156	0.0039	112	---	---	---	---	---	---	---	---	---	---	---	---	---	---	---	---
345	GO:0048469	P	cell maturation																					---	---	---	---	---	---	0.0063	13	---	---	---	---	---	---	---	---	---	---	---	---	---	---	---	---	---	---
346	GO:0006021	P	inositol biosynthetic process																					---	---	---	---	---	---	0.0064	6	---	---	---	---	0.0046	5	---	---	---	---	---	---	---	---	---	---	---	---
347	GO:0019220	P	regulation of phosphate metabolic process																					---	---	---	---	---	---	0.0064	11	0.025	8	---	---	---	---	---	---	---	---	---	---	---	---	---	---	---	---
348	GO:0051174	P	regulation of phosphorus metabolic process																					---	---	---	---	---	---	0.0064	11	0.025	8	---	---	---	---	---	---	---	---	---	---	---	---	---	---	---	---
349	GO:0030001	P	metal ion transport																					---	---	---	---	---	---	0.0064	19	---	---	---	---	---	---	---	---	---	---	---	---	---	---	---	---	---	---
350	GO:0009887	P	organ morphogenesis																					---	---	---	---	---	---	0.0071	20	---	---	---	---	---	---	---	---	---	---	---	---	---	---	---	---	---	---
351	GO:0009639	P	response to red or far red light																					---	---	---	---	---	---	0.0084	15	---	---	---	---	---	---	---	---	---	---	---	---	---	---	---	---	---	---
352	GO:0021700	P	developmental maturation																					---	---	---	---	---	---	0.0084	13	---	---	---	---	---	---	---	---	---	---	---	---	---	---	---	---	---	---
353	GO:0015674	P	di-, tri-valent inorganic cation transport																					---	---	---	---	---	---	0.0085	13	---	---	---	---	---	---	---	---	---	---	---	---	---	---	---	---	---	---
354	GO:0070882	P	cellular cell wall organization or biogenesis																					---	---	---	---	---	---	0.0093	14	---	---	---	---	---	---	7.2e-05	16	---	---	---	---	---	---	---	---	---	---
355	GO:0019751	P	polyol metabolic process																					---	---	---	---	---	---	0.01	8	---	---	---	---	0.045	5	---	---	---	---	---	---	---	---	---	---	---	---
356	GO:0030003	P	cellular cation homeostasis																					---	---	---	---	---	---	0.011	9	---	---	---	---	---	---	---	---	---	---	0.048	5	---	---	---	---	---	---
357	GO:0009451	P	RNA modification																					---	---	---	---	---	---	0.011	15	---	---	---	---	---	---	---	---	---	---	---	---	---	---	---	---	---	---
358	GO:0009110	P	vitamin biosynthetic process																					---	---	---	---	---	---	0.012	6	---	---	---	---	---	---	---	---	---	---	---	---	---	---	---	---	---	---
359	GO:0006470	P	protein amino acid dephosphorylation																					---	---	---	---	---	---	0.013	10	---	---	---	---	---	---	---	---	---	---	---	---	---	---	---	---	---	---
360	GO:0006810	P	transport																					---	---	---	---	---	---	0.013	70	---	---	---	---	---	---	---	---	---	---	---	---	0.0085	46	1.8e-14	135	0.0013	70
361	GO:0006575	P	cellular amino acid derivative metabolic process																					---	---	---	---	---	---	0.013	21	0.04	15	---	---	---	---	0.043	15	---	---	0.0022	14	8.4e-05	20	3.8e-14	51	---	---
362	GO:0016138	P	glycoside biosynthetic process																					---	---	---	---	---	---	0.013	10	---	---	---	---	---	---	---	---	---	---	8.3e-05	10	0.00039	10	---	---	---	---
363	GO:0010054	P	trichoblast differentiation																					---	---	---	---	---	---	0.013	13	---	---	---	---	---	---	---	---	---	---	---	---	---	---	---	---	---	---
364	GO:0055080	P	cation homeostasis																					---	---	---	---	---	---	0.014	10	---	---	---	---	---	---	---	---	---	---	---	---	---	---	---	---	---	---
365	GO:0006084	P	acetyl-CoA metabolic process																					---	---	---	---	---	---	0.017	7	---	---	---	---	---	---	---	---	---	---	---	---	---	---	---	---	---	---
366	GO:0006873	P	cellular ion homeostasis																					---	---	---	---	---	---	0.017	9	---	---	---	---	---	---	---	---	---	---	---	---	---	---	---	---	---	---
367	GO:0043687	P	post-translational protein modification																					---	---	---	---	---	---	0.017	45	0.012	34	---	---	---	---	---	---	---	---	---	---	---	---	6.1e-06	72	---	---
368	GO:0048588	P	developmental cell growth																					---	---	---	---	---	---	0.017	15	---	---	---	---	---	---	---	---	---	---	---	---	---	---	---	---	---	---
369	GO:0042398	P	cellular amino acid derivative biosynthetic process																					---	---	---	---	---	---	0.017	17	0.0098	14	---	---	---	---	0.01	14	---	---	0.017	10	0.0024	14	1.6e-15	46	---	---
370	GO:0010053	P	root epidermal cell differentiation																					---	---	---	---	---	---	0.017	13	---	---	---	---	---	---	---	---	---	---	---	---	---	---	---	---	---	---
371	GO:0055082	P	cellular chemical homeostasis																					---	---	---	---	---	---	0.017	9	---	---	---	---	---	---	---	---	---	---	---	---	---	---	---	---	---	---
372	GO:0000272	P	polysaccharide catabolic process																					---	---	---	---	---	---	0.018	5	---	---	---	---	---	---	---	---	---	---	---	---	---	---	---	---	---	---
373	GO:0043647	P	inositol phosphate metabolic process																					---	---	---	---	---	---	0.02	6	---	---	---	---	0.01	5	---	---	---	---	---	---	---	---	---	---	---	---
374	GO:0048827	P	phyllome development																					---	---	---	---	---	---	0.021	16	0.036	12	---	---	---	---	---	---	---	---	---	---	---	---	---	---	---	---
375	GO:0048366	P	leaf development																					---	---	---	---	---	---	0.021	15	---	---	---	---	---	---	---	---	---	---	---	---	---	---	---	---	---	---
376	GO:0009826	P	unidimensional cell growth																					---	---	---	---	---	---	0.022	16	---	---	---	---	---	---	---	---	---	---	---	---	---	---	---	---	---	---
377	GO:0060560	P	developmental growth involved in morphogenesis																					---	---	---	---	---	---	0.022	16	---	---	---	---	---	---	---	---	---	---	---	---	---	---	---	---	---	---
378	GO:0051301	P	cell division																					---	---	---	---	---	---	0.023	13	---	---	---	---	---	---	---	---	---	---	---	---	---	---	---	---	---	---
379	GO:0030154	P	cell differentiation																					---	---	---	---	---	---	0.023	28	---	---	---	---	---	---	---	---	---	---	---	---	---	---	---	---	---	---
380	GO:0048878	P	chemical homeostasis																					---	---	---	---	---	---	0.026	11	---	---	---	---	---	---	---	---	---	---	---	---	---	---	---	---	---	---
381	GO:0050801	P	ion homeostasis																					---	---	---	---	---	---	0.026	10	---	---	---	---	---	---	---	---	---	---	---	---	---	---	---	---	---	---
382	GO:0009108	P	coenzyme biosynthetic process																					---	---	---	---	---	---	0.029	8	---	---	---	---	---	---	---	---	---	---	---	---	---	---	---	---	---	---
383	GO:0016126	P	sterol biosynthetic process																					---	---	---	---	---	---	0.03	8	---	---	---	---	---	---	---	---	---	---	---	---	---	---	---	---	---	---
384	GO:0015672	P	monovalent inorganic cation transport																					---	---	---	---	---	---	0.03	10	---	---	---	---	---	---	---	---	---	---	---	---	---	---	---	---	---	---
385	GO:0016311	P	dephosphorylation																					---	---	---	---	---	---	0.03	10	0.034	8	---	---	---	---	---	---	---	---	---	---	---	---	0.037	12	---	---
386	GO:0043085	P	positive regulation of catalytic activity																					---	---	---	---	---	---	0.03	7	0.0012	8	---	---	3.3e-05	9	---	---	---	---	---	---	---	---	---	---	---	---
387	GO:0000226	P	microtubule cytoskeleton organization																					---	---	---	---	---	---	0.031	10	---	---	---	---	---	---	---	---	---	---	---	---	---	---	---	---	---	---
388	GO:0044093	P	positive regulation of molecular function																					---	---	---	---	---	---	0.031	7	0.0012	8	---	---	3.3e-05	9	---	---	---	---	---	---	---	---	---	---	---	---
389	GO:0044260	P	cellular macromolecule metabolic process																					---	---	---	---	---	---	0.032	142	0.0016	108	---	---	---	---	---	---	---	---	---	---	---	---	---	---	---	---
390	GO:0007020	P	microtubule nucleation																					---	---	---	---	---	---	0.033	5	---	---	---	---	---	---	---	---	---	---	---	---	---	---	---	---	---	---
391	GO:0006020	P	inositol metabolic process																					---	---	---	---	---	---	0.035	6	---	---	---	---	0.016	5	---	---	---	---	---	---	---	---	---	---	---	---
392	GO:0048869	P	cellular developmental process																					---	---	---	---	---	---	0.036	33	---	---	---	---	---	---	---	---	---	---	---	---	---	---	---	---	---	---
393	GO:0019761	P	glucosinolate biosynthetic process																					---	---	---	---	---	---	0.037	8	---	---	---	---	---	---	---	---	---	---	8.6e-05	9	0.00041	9	---	---	---	---
394	GO:0016125	P	sterol metabolic process																					---	---	---	---	---	---	0.037	8	---	---	---	---	---	---	---	---	---	---	---	---	---	---	---	---	---	---
395	GO:0016144	P	S-glycoside biosynthetic process																					---	---	---	---	---	---	0.037	8	---	---	---	---	---	---	---	---	---	---	8.6e-05	9	0.00041	9	---	---	---	---
396	GO:0019758	P	glycosinolate biosynthetic process																					---	---	---	---	---	---	0.037	8	---	---	---	---	---	---	---	---	---	---	8.6e-05	9	0.00041	9	---	---	---	---
397	GO:0031323	P	regulation of cellular metabolic process																					---	---	---	---	---	---	0.039	57	0.012	44	---	---	---	---	---	---	---	---	---	---	---	---	0.037	75	---	---
398	GO:0019222	P	regulation of metabolic process																					---	---	---	---	---	---	0.04	61	0.047	44	---	---	---	---	---	---	---	---	---	---	---	---	---	---	---	---
399	GO:0016310	P	phosphorylation																					---	---	---	---	---	---	0.041	31	---	---	---	---	---	---	---	---	---	---	---	---	---	---	3.2e-09	62	---	---
400	GO:0006633	P	fatty acid biosynthetic process																					---	---	---	---	---	---	0.042	11	---	---	---	---	---	---	0.013	10	---	---	0.03	7	0.00096	11	0.029	14	---	---
401	GO:0006468	P	protein amino acid phosphorylation																					---	---	---	---	---	---	0.045	27	---	---	---	---	---	---	---	---	---	---	---	---	---	---	8e-11	59	---	---
402	GO:0042793	P	transcription from plastid promoter																					---	---	---	---	---	---	0.045	5	---	---	---	---	---	---	---	---	---	---	---	---	---	---	---	---	---	---
403	GO:0080090	P	regulation of primary metabolic process																					---	---	---	---	---	---	0.045	54	0.0077	43	---	---	---	---	---	---	---	---	---	---	---	---	---	---	---	---
404	GO:0009743	P	response to carbohydrate stimulus																					---	---	---	---	---	---	0.05	21	---	---	---	---	---	---	---	---	---	---	---	---	---	---	8.4e-52	106	---	---
405	GO:0003824	F	catalytic activity																					---	---	---	---	---	---	0.002	160	---	---	---	---	---	---	3.2e-06	117	---	---	0.0015	72	0.047	92	6e-05	213	---	---
406	GO:0031975	C	envelope																					---	---	---	---	---	---	1.2e-13	48	4.7e-08	30	---	---	---	---	---	---	---	---	---	---	---	---	---	---	---	---
407	GO:0031967	C	organelle envelope																					---	---	---	---	---	---	1.2e-13	48	4.7e-08	30	---	---	---	---	---	---	---	---	---	---	---	---	---	---	---	---
408	GO:0031090	C	organelle membrane																					---	---	---	---	---	---	1.8e-08	48	0.00018	29	---	---	---	---	---	---	---	---	---	---	---	---	---	---	---	---
409	GO:0010598	C	NAD(P)H dehydrogenase complex (plastoquinone)																					---	---	---	---	---	---	9.5e-07	6	---	---	---	---	---	---	---	---	---	---	---	---	---	---	---	---	---	---
410	GO:0031977	C	thylakoid lumen																					---	---	---	---	---	---	1.4e-06	11	---	---	---	---	---	---	---	---	---	---	---	---	---	---	---	---	---	---
411	GO:0031978	C	plastid thylakoid lumen																					---	---	---	---	---	---	1.8e-06	10	---	---	---	---	---	---	---	---	---	---	---	---	---	---	---	---	---	---
412	GO:0009543	C	chloroplast thylakoid lumen																					---	---	---	---	---	---	1.8e-06	10	---	---	---	---	---	---	---	---	---	---	---	---	---	---	---	---	---	---
413	GO:0044444	C	cytoplasmic part																					---	---	---	---	---	---	0.0001	176	1.7e-05	128	---	---	0.027	83	---	---	---	---	---	---	---	---	---	---	---	---
414	GO:0009706	C	chloroplast inner membrane																					---	---	---	---	---	---	0.00012	7	---	---	---	---	---	---	---	---	---	---	---	---	---	---	---	---	---	---
415	GO:0009528	C	plastid inner membrane																					---	---	---	---	---	---	0.00017	7	---	---	---	---	---	---	---	---	---	---	---	---	---	---	---	---	---	---
416	GO:0005737	C	cytoplasm																					---	---	---	---	---	---	0.00081	202	9.6e-05	146	---	---	0.0025	102	---	---	---	---	---	---	---	---	---	---	---	---
417	GO:0044464	C	cell part																					---	---	---	---	---	---	0.0012	330	0.0064	224	---	---	0.00074	161	---	---	---	---	---	---	---	---	---	---	0.0028	292
418	GO:0005623	C	cell																					---	---	---	---	---	---	0.0012	330	0.0064	224	---	---	0.00074	161	---	---	---	---	---	---	---	---	---	---	0.0028	292
419	GO:0010319	C	stromule																					---	---	---	---	---	---	0.0023	5	---	---	---	---	---	---	---	---	---	---	---	---	---	---	---	---	---	---
420	GO:0031969	C	chloroplast membrane																					---	---	---	---	---	---	0.0028	7	---	---	---	---	---	---	---	---	---	---	---	---	---	---	---	---	---	---
421	GO:0009547	C	plastid ribosome																					---	---	---	---	---	---	0.0037	5	---	---	---	---	---	---	---	---	---	---	---	---	---	---	---	---	---	---
422	GO:0046658	C	anchored to plasma membrane																					---	---	---	---	---	---	0.0042	6	---	---	---	---	---	---	---	---	---	---	---	---	---	---	---	---	---	---
423	GO:0042170	C	plastid membrane																					---	---	---	---	---	---	0.0046	7	---	---	---	---	---	---	---	---	---	---	---	---	---	---	---	---	---	---
424	GO:0000313	C	organellar ribosome																					---	---	---	---	---	---	0.013	5	---	---	---	---	---	---	---	---	---	---	---	---	---	---	---	---	---	---
425	GO:0031226	C	intrinsic to plasma membrane																					---	---	---	---	---	---	0.013	7	---	---	---	---	---	---	---	---	---	---	---	---	---	---	---	---	---	---
426	GO:0009521	C	photosystem																					---	---	---	---	---	---	0.022	5	---	---	---	---	---	---	0.00057	6	---	---	---	---	---	---	---	---	---	---
427	GO:0045893	P	positive regulation of transcription, DNA-dependent																					---	---	---	---	---	---	---	---	0.00037	16	---	---	---	---	---	---	---	---	---	---	---	---	---	---	---	---
428	GO:0045941	P	positive regulation of transcription																					---	---	---	---	---	---	---	---	0.00037	16	---	---	---	---	---	---	---	---	---	---	---	---	---	---	---	---
429	GO:0051254	P	positive regulation of RNA metabolic process																					---	---	---	---	---	---	---	---	0.0004	16	---	---	---	---	---	---	---	---	---	---	---	---	---	---	---	---
430	GO:0010628	P	positive regulation of gene expression																					---	---	---	---	---	---	---	---	0.00041	16	---	---	---	---	---	---	---	---	---	---	---	---	---	---	---	---
431	GO:0045935	P	positive regulation of nucleobase, nucleoside, nucleotide and nucleic acid metabolic process																					---	---	---	---	---	---	---	---	0.00047	16	---	---	---	---	---	---	---	---	---	---	---	---	---	---	---	---
432	GO:0051173	P	positive regulation of nitrogen compound metabolic process																					---	---	---	---	---	---	---	---	0.00047	16	---	---	---	---	---	---	---	---	---	---	---	---	---	---	---	---
433	GO:0016070	P	RNA metabolic process																					---	---	---	---	---	---	---	---	0.00051	59	---	---	---	---	---	---	---	---	---	---	---	---	---	---	---	---
434	GO:0010557	P	positive regulation of macromolecule biosynthetic process																					---	---	---	---	---	---	---	---	0.00057	16	---	---	---	---	---	---	---	---	---	---	---	---	---	---	---	---
435	GO:0010604	P	positive regulation of macromolecule metabolic process																					---	---	---	---	---	---	---	---	0.00081	16	---	---	---	---	---	---	---	---	---	---	---	---	---	---	---	---
436	GO:0046486	P	glycerolipid metabolic process																					---	---	---	---	---	---	---	---	0.0013	11	---	---	0.011	8	---	---	---	---	---	---	---	---	---	---	---	---
437	GO:0006650	P	glycerophospholipid metabolic process																					---	---	---	---	---	---	---	---	0.0027	10	---	---	0.0073	8	---	---	---	---	---	---	---	---	---	---	---	---
438	GO:0006351	P	transcription, DNA-dependent																					---	---	---	---	---	---	---	---	0.0031	43	---	---	---	---	---	---	0.035	22	---	---	---	---	---	---	---	---
439	GO:0006350	P	transcription																					---	---	---	---	---	---	---	---	0.0031	43	---	---	---	---	---	---	0.035	22	---	---	---	---	---	---	---	---
440	GO:0032774	P	RNA biosynthetic process																					---	---	---	---	---	---	---	---	0.0031	43	---	---	---	---	---	---	0.035	22	---	---	---	---	---	---	---	---
441	GO:0045017	P	glycerolipid biosynthetic process																					---	---	---	---	---	---	---	---	0.0033	9	---	---	0.045	6	---	---	---	---	---	---	---	---	---	---	---	---
442	GO:0046474	P	glycerophospholipid biosynthetic process																					---	---	---	---	---	---	---	---	0.0077	8	---	---	0.032	6	---	---	---	---	---	---	---	---	---	---	---	---
443	GO:0009073	P	aromatic amino acid family biosynthetic process																					---	---	---	---	---	---	---	---	0.0087	6	---	---	---	---	---	---	---	---	---	---	---	---	---	---	---	---
444	GO:0048522	P	positive regulation of cellular process																					---	---	---	---	---	---	---	---	0.0089	18	---	---	---	---	---	---	---	---	---	---	---	---	---	---	---	---
445	GO:0046417	P	chorismate metabolic process																					---	---	---	---	---	---	---	---	0.0089	6	---	---	---	---	---	---	---	---	---	---	---	---	---	---	---	---
446	GO:0031163	P	metallo-sulfur cluster assembly																					---	---	---	---	---	---	---	---	0.0096	6	---	---	---	---	---	---	---	---	---	---	---	---	---	---	---	---
447	GO:0016226	P	iron-sulfur cluster assembly																					---	---	---	---	---	---	---	---	0.0096	6	---	---	---	---	---	---	---	---	---	---	---	---	---	---	---	---
448	GO:0009059	P	macromolecule biosynthetic process																					---	---	---	---	---	---	---	---	0.011	70	---	---	---	---	---	---	---	---	---	---	---	---	---	---	---	---
449	GO:0034645	P	cellular macromolecule biosynthetic process																					---	---	---	---	---	---	---	---	0.012	69	---	---	---	---	---	---	---	---	---	---	---	---	---	---	---	---
450	GO:0065009	P	regulation of molecular function																					---	---	---	---	---	---	---	---	0.016	11	---	---	0.022	9	---	---	---	---	---	---	---	---	---	---	---	---
451	GO:0006355	P	regulation of transcription, DNA-dependent																					---	---	---	---	---	---	---	---	0.017	37	---	---	---	---	---	---	0.035	22	---	---	---	---	---	---	---	---
452	GO:0045449	P	regulation of transcription																					---	---	---	---	---	---	---	---	0.017	37	---	---	---	---	---	---	0.035	22	---	---	---	---	---	---	---	---
453	GO:0051252	P	regulation of RNA metabolic process																					---	---	---	---	---	---	---	---	0.019	37	---	---	---	---	---	---	0.035	22	---	---	---	---	---	---	---	---
454	GO:0048518	P	positive regulation of biological process																					---	---	---	---	---	---	---	---	0.027	18	---	---	---	---	---	---	---	---	---	---	---	---	---	---	---	---
455	GO:0031326	P	regulation of cellular biosynthetic process																					---	---	---	---	---	---	---	---	0.028	39	---	---	---	---	---	---	0.035	22	---	---	---	---	---	---	---	---
456	GO:0009889	P	regulation of biosynthetic process																					---	---	---	---	---	---	---	---	0.028	39	---	---	---	---	---	---	0.035	22	---	---	---	---	---	---	---	---
457	GO:0010467	P	gene expression																					---	---	---	---	---	---	---	---	0.029	62	---	---	---	---	---	---	---	---	---	---	---	---	---	---	---	---
458	GO:0060255	P	regulation of macromolecule metabolic process																					---	---	---	---	---	---	---	---	0.031	41	---	---	---	---	---	---	---	---	---	---	---	---	---	---	---	---
459	GO:0010556	P	regulation of macromolecule biosynthetic process																					---	---	---	---	---	---	---	---	0.034	37	---	---	---	---	---	---	0.035	22	---	---	---	---	---	---	---	---
460	GO:0019219	P	regulation of nucleobase, nucleoside, nucleotide and nucleic acid metabolic process																					---	---	---	---	---	---	---	---	0.035	37	---	---	---	---	---	---	0.035	22	---	---	---	---	---	---	---	---
461	GO:0043648	P	dicarboxylic acid metabolic process																					---	---	---	---	---	---	---	---	0.036	6	---	---	---	---	---	---	---	---	---	---	---	---	---	---	---	---
462	GO:0051171	P	regulation of nitrogen compound metabolic process																					---	---	---	---	---	---	---	---	0.039	37	---	---	---	---	---	---	0.035	22	---	---	---	---	---	---	---	---
463	GO:0050790	P	regulation of catalytic activity																					---	---	---	---	---	---	---	---	---	---	---	---	0.011	9	---	---	---	---	---	---	---	---	---	---	---	---
464	GO:0009072	P	aromatic amino acid family metabolic process																					---	---	---	---	---	---	---	---	---	---	---	---	0.029	7	---	---	---	---	0.044	6	0.013	8	---	---	---	---
465	GO:0009735	P	response to cytokinin stimulus																					---	---	---	---	---	---	---	---	---	---	---	---	0.043	5	---	---	---	---	---	---	---	---	---	---	---	---
466	GO:0016143	P	S-glycoside metabolic process																					---	---	---	---	---	---	---	---	---	---	---	---	0.047	6	---	---	---	---	6.6e-05	10	0.0003	10	---	---	---	---
467	GO:0019757	P	glycosinolate metabolic process																					---	---	---	---	---	---	---	---	---	---	---	---	0.047	6	---	---	---	---	6.6e-05	10	0.0003	10	---	---	---	---
468	GO:0019760	P	glucosinolate metabolic process																					---	---	---	---	---	---	---	---	---	---	---	---	0.047	6	---	---	---	---	6.6e-05	10	0.0003	10	---	---	---	---
469	GO:0009765	P	photosynthesis, light harvesting																					---	---	---	---	---	---	---	---	---	---	---	---	---	---	9.7e-06	8	---	---	---	---	---	---	---	---	---	---
470	GO:0042335	P	cuticle development																					---	---	---	---	---	---	---	---	---	---	---	---	---	---	0.0039	5	---	---	---	---	---	---	---	---	---	---
471	GO:0009809	P	lignin biosynthetic process																					---	---	---	---	---	---	---	---	---	---	---	---	---	---	0.0042	5	---	---	---	---	---	---	---	---	---	---
472	GO:0000038	P	very-long-chain fatty acid metabolic process																					---	---	---	---	---	---	---	---	---	---	---	---	---	---	0.0065	5	---	---	---	---	---	---	---	---	---	---
473	GO:0009808	P	lignin metabolic process																					---	---	---	---	---	---	---	---	---	---	---	---	---	---	0.019	5	---	---	---	---	---	---	---	---	---	---
474	GO:0006970	P	response to osmotic stress																					---	---	---	---	---	---	---	---	---	---	---	---	---	---	0.034	17	---	---	0.006	14	8e-06	24	2.5e-06	40	---	---
475	GO:0009651	P	response to salt stress																					---	---	---	---	---	---	---	---	---	---	---	---	---	---	0.043	16	---	---	0.0041	14	3.4e-05	22	3.6e-06	38	---	---
476	GO:0016168	F	chlorophyll binding																					---	---	---	---	---	---	---	---	---	---	---	---	---	---	5.1e-07	8	---	---	---	---	---	---	---	---	---	---
477	GO:0046906	F	tetrapyrrole binding																					---	---	---	---	---	---	---	---	---	---	---	---	---	---	9.1e-05	16	---	---	---	---	---	---	---	---	---	---
478	GO:0016877	F	ligase activity, forming carbon-sulfur bonds																					---	---	---	---	---	---	---	---	---	---	---	---	---	---	0.0019	5	---	---	---	---	---	---	---	---	---	---
479	GO:0004252	F	serine-type endopeptidase activity																					---	---	---	---	---	---	---	---	---	---	---	---	---	---	0.05	6	---	---	---	---	---	---	---	---	---	---
480	GO:0010287	C	plastoglobule																					---	---	---	---	---	---	---	---	---	---	---	---	---	---	1e-07	10	---	---	---	---	---	---	---	---	---	---
481	GO:0030076	C	light-harvesting complex																					---	---	---	---	---	---	---	---	---	---	---	---	---	---	1e-06	7	---	---	---	---	---	---	---	---	---	---
482	GO:0031224	C	intrinsic to membrane																					---	---	---	---	---	---	---	---	---	---	---	---	---	---	0.036	20	---	---	---	---	---	---	---	---	---	---
483	GO:0046777	P	protein amino acid autophosphorylation																					---	---	---	---	---	---	---	---	---	---	---	---	---	---	---	---	0.0024	7	---	---	---	---	---	---	0.022	8
484	GO:0051049	P	regulation of transport																					---	---	---	---	---	---	---	---	---	---	---	---	---	---	---	---	0.035	5	---	---	---	---	---	---	---	---
485	GO:0048511	P	rhythmic process																					---	---	---	---	---	---	---	---	---	---	---	---	---	---	---	---	0.035	5	---	---	---	---	---	---	---	---
486	GO:0015992	P	proton transport																					---	---	---	---	---	---	---	---	---	---	---	---	---	---	---	---	0.035	5	---	---	---	---	---	---	---	---
487	GO:0006818	P	hydrogen transport																					---	---	---	---	---	---	---	---	---	---	---	---	---	---	---	---	0.035	5	---	---	---	---	---	---	---	---
488	GO:0007623	P	circadian rhythm																					---	---	---	---	---	---	---	---	---	---	---	---	---	---	---	---	0.035	5	---	---	---	---	---	---	---	---
489	GO:0009719	P	response to endogenous stimulus																					---	---	---	---	---	---	---	---	---	---	---	---	---	---	---	---	0.035	17	0.045	18	6.6e-11	45	4.2e-28	107	---	---
490	GO:0050794	P	regulation of cellular process																					---	---	---	---	---	---	---	---	---	---	---	---	---	---	---	---	0.044	32	---	---	---	---	5.6e-27	191	---	---
491	GO:0010468	P	regulation of gene expression																					---	---	---	---	---	---	---	---	---	---	---	---	---	---	---	---	0.044	22	---	---	---	---	---	---	---	---
492	GO:0030528	F	transcription regulator activity																					---	---	---	---	---	---	---	---	---	---	---	---	---	---	---	---	6.7e-05	23	---	---	---	---	---	---	---	---
493	GO:0003700	F	transcription factor activity																					---	---	---	---	---	---	---	---	---	---	---	---	---	---	---	---	7.4e-05	22	---	---	---	---	---	---	---	---
494	GO:0003677	F	DNA binding																					---	---	---	---	---	---	---	---	---	---	---	---	---	---	---	---	0.0014	24	---	---	---	---	---	---	---	---
495	GO:0009605	P	response to external stimulus																					---	---	---	---	---	---	---	---	---	---	---	---	---	---	---	---	---	---	0.00064	19	1.4e-07	31	1.5e-13	63	---	---
496	GO:0009611	P	response to wounding																					---	---	---	---	---	---	---	---	---	---	---	---	---	---	---	---	---	---	0.0014	10	7.5e-13	24	4.2e-20	43	---	---
497	GO:0009684	P	indoleacetic acid biosynthetic process																					---	---	---	---	---	---	---	---	---	---	---	---	---	---	---	---	---	---	0.0022	6	0.00018	8	---	---	---	---
498	GO:0009683	P	indoleacetic acid metabolic process																					---	---	---	---	---	---	---	---	---	---	---	---	---	---	---	---	---	---	0.0022	6	0.00018	8	---	---	---	---
499	GO:0042402	P	cellular biogenic amine catabolic process																					---	---	---	---	---	---	---	---	---	---	---	---	---	---	---	---	---	---	0.0029	6	0.035	5	---	---	---	---
500	GO:0009851	P	auxin biosynthetic process																					---	---	---	---	---	---	---	---	---	---	---	---	---	---	---	---	---	---	0.0037	6	6.6e-05	9	---	---	---	---
501	GO:0046218	P	indolalkylamine catabolic process																					---	---	---	---	---	---	---	---	---	---	---	---	---	---	---	---	---	---	0.0041	5	---	---	---	---	---	---
502	GO:0006569	P	tryptophan catabolic process																					---	---	---	---	---	---	---	---	---	---	---	---	---	---	---	---	---	---	0.0041	5	---	---	---	---	---	---
503	GO:0042436	P	indole derivative catabolic process																					---	---	---	---	---	---	---	---	---	---	---	---	---	---	---	---	---	---	0.0043	5	---	---	0.015	7	---	---
504	GO:0042435	P	indole derivative biosynthetic process																					---	---	---	---	---	---	---	---	---	---	---	---	---	---	---	---	---	---	0.0051	6	0.00014	9	---	---	---	---
505	GO:0009074	P	aromatic amino acid family catabolic process																					---	---	---	---	---	---	---	---	---	---	---	---	---	---	---	---	---	---	0.0052	5	0.012	5	---	---	---	---
506	GO:0042219	P	cellular amino acid derivative catabolic process																					---	---	---	---	---	---	---	---	---	---	---	---	---	---	---	---	---	---	0.0053	6	0.0034	7	---	---	---	---
507	GO:0009850	P	auxin metabolic process																					---	---	---	---	---	---	---	---	---	---	---	---	---	---	---	---	---	---	0.0053	6	0.00015	9	---	---	---	---
508	GO:0042434	P	indole derivative metabolic process																					---	---	---	---	---	---	---	---	---	---	---	---	---	---	---	---	---	---	0.006	6	0.00018	9	0.0093	10	---	---
509	GO:0042430	P	indole and derivative metabolic process																					---	---	---	---	---	---	---	---	---	---	---	---	---	---	---	---	---	---	0.006	6	0.00018	9	0.0093	10	---	---
510	GO:0009310	P	amine catabolic process																					---	---	---	---	---	---	---	---	---	---	---	---	---	---	---	---	---	---	0.006	7	0.0016	9	---	---	---	---
511	GO:0006586	P	indolalkylamine metabolic process																					---	---	---	---	---	---	---	---	---	---	---	---	---	---	---	---	---	---	0.0086	5	---	---	---	---	---	---
512	GO:0006568	P	tryptophan metabolic process																					---	---	---	---	---	---	---	---	---	---	---	---	---	---	---	---	---	---	0.0086	5	---	---	---	---	---	---
513	GO:0019439	P	aromatic compound catabolic process																					---	---	---	---	---	---	---	---	---	---	---	---	---	---	---	---	---	---	0.01	5	0.00085	7	---	---	---	---
514	GO:0034754	P	cellular hormone metabolic process																					---	---	---	---	---	---	---	---	---	---	---	---	---	---	---	---	---	---	0.011	6	0.00041	9	---	---	---	---
515	GO:0009063	P	cellular amino acid catabolic process																					---	---	---	---	---	---	---	---	---	---	---	---	---	---	---	---	---	---	0.013	6	0.0024	8	---	---	---	---
516	GO:0015833	P	peptide transport																					---	---	---	---	---	---	---	---	---	---	---	---	---	---	---	---	---	---	0.013	5	---	---	---	---	---	---
517	GO:0006857	P	oligopeptide transport																					---	---	---	---	---	---	---	---	---	---	---	---	---	---	---	---	---	---	0.013	5	---	---	---	---	---	---
518	GO:0006576	P	cellular biogenic amine metabolic process																					---	---	---	---	---	---	---	---	---	---	---	---	---	---	---	---	---	---	0.014	6	---	---	---	---	---	---
519	GO:0010035	P	response to inorganic substance																					---	---	---	---	---	---	---	---	---	---	---	---	---	---	---	---	---	---	0.018	15	---	---	---	---	---	---
520	GO:0042221	P	response to chemical stimulus																					---	---	---	---	---	---	---	---	---	---	---	---	---	---	---	---	---	---	0.018	36	8e-09	70	1.9e-49	217	0.011	71
521	GO:0046686	P	response to cadmium ion																					---	---	---	---	---	---	---	---	---	---	---	---	---	---	---	---	---	---	0.024	9	---	---	---	---	---	---
522	GO:0006833	P	water transport																					---	---	---	---	---	---	---	---	---	---	---	---	---	---	---	---	---	---	0.035	5	---	---	---	---	---	---
523	GO:0042044	P	fluid transport																					---	---	---	---	---	---	---	---	---	---	---	---	---	---	---	---	---	---	0.035	5	---	---	---	---	---	---
524	GO:0009694	P	jasmonic acid metabolic process																					---	---	---	---	---	---	---	---	---	---	---	---	---	---	---	---	---	---	0.039	5	2.3e-08	14	6.7e-05	14	---	---
525	GO:0031407	P	oxylipin metabolic process																					---	---	---	---	---	---	---	---	---	---	---	---	---	---	---	---	---	---	0.045	5	3.7e-08	14	0.00011	14	---	---
526	GO:0010033	P	response to organic substance																					---	---	---	---	---	---	---	---	---	---	---	---	---	---	---	---	---	---	0.048	26	1.4e-07	53	3.3e-60	196	---	---
527	GO:0016829	F	lyase activity																					---	---	---	---	---	---	---	---	---	---	---	---	---	---	---	---	---	---	0.011	9	0.043	10	---	---	---	---
528	GO:0016835	F	carbon-oxygen lyase activity																					---	---	---	---	---	---	---	---	---	---	---	---	---	---	---	---	---	---	0.012	6	---	---	---	---	---	---
529	GO:0009753	P	response to jasmonic acid stimulus																					---	---	---	---	---	---	---	---	---	---	---	---	---	---	---	---	---	---	---	---	3.5e-13	28	1.2e-31	64	0.012	16
530	GO:0006950	P	response to stress																					---	---	---	---	---	---	---	---	---	---	---	---	---	---	---	---	---	---	---	---	3.5e-13	81	4.1e-61	239	0.00055	79
531	GO:0009620	P	response to fungus																					---	---	---	---	---	---	---	---	---	---	---	---	---	---	---	---	---	---	---	---	1.3e-09	24	5.1e-39	74	---	---
532	GO:0051707	P	response to other organism																					---	---	---	---	---	---	---	---	---	---	---	---	---	---	---	---	---	---	---	---	4e-09	39	1.8e-46	127	0.0029	35
533	GO:0009607	P	response to biotic stimulus																					---	---	---	---	---	---	---	---	---	---	---	---	---	---	---	---	---	---	---	---	9.5e-08	40	2.7e-55	150	0.0022	40
534	GO:0006952	P	defense response																					---	---	---	---	---	---	---	---	---	---	---	---	---	---	---	---	---	---	---	---	1.5e-07	39	1e-85	186	0.00039	42
535	GO:0051704	P	multi-organism process																					---	---	---	---	---	---	---	---	---	---	---	---	---	---	---	---	---	---	---	---	1.8e-07	41	1.3e-36	128	0.014	39
536	GO:0009695	P	jasmonic acid biosynthetic process																					---	---	---	---	---	---	---	---	---	---	---	---	---	---	---	---	---	---	---	---	2.5e-06	11	0.00029	12	---	---
537	GO:0031408	P	oxylipin biosynthetic process																					---	---	---	---	---	---	---	---	---	---	---	---	---	---	---	---	---	---	---	---	3.6e-06	11	0.00043	12	---	---
538	GO:0050832	P	defense response to fungus																					---	---	---	---	---	---	---	---	---	---	---	---	---	---	---	---	---	---	---	---	1.4e-05	15	7.6e-40	65	0.016	13
539	GO:0002376	P	immune system process																					---	---	---	---	---	---	---	---	---	---	---	---	---	---	---	---	---	---	---	---	3.1e-05	25	5.2e-76	142	6.1e-05	32
540	GO:0006955	P	immune response																					---	---	---	---	---	---	---	---	---	---	---	---	---	---	---	---	---	---	---	---	3.1e-05	25	5.2e-76	142	6.1e-05	32
541	GO:0045087	P	innate immune response																					---	---	---	---	---	---	---	---	---	---	---	---	---	---	---	---	---	---	---	---	3.7e-05	24	1.1e-76	140	2.5e-05	32
542	GO:0006865	P	amino acid transport																					---	---	---	---	---	---	---	---	---	---	---	---	---	---	---	---	---	---	---	---	0.00012	12	9e-05	18	---	---
543	GO:0015837	P	amine transport																					---	---	---	---	---	---	---	---	---	---	---	---	---	---	---	---	---	---	---	---	0.00014	12	0.00012	18	---	---
544	GO:0015824	P	proline transport																					---	---	---	---	---	---	---	---	---	---	---	---	---	---	---	---	---	---	---	---	0.00017	7	---	---	---	---
545	GO:0046942	P	carboxylic acid transport																					---	---	---	---	---	---	---	---	---	---	---	---	---	---	---	---	---	---	---	---	0.00018	12	1.5e-05	20	---	---
546	GO:0015804	P	neutral amino acid transport																					---	---	---	---	---	---	---	---	---	---	---	---	---	---	---	---	---	---	---	---	0.00019	7	---	---	---	---
547	GO:0015849	P	organic acid transport																					---	---	---	---	---	---	---	---	---	---	---	---	---	---	---	---	---	---	---	---	0.0002	12	2e-05	20	---	---
548	GO:0045088	P	regulation of innate immune response																					---	---	---	---	---	---	---	---	---	---	---	---	---	---	---	---	---	---	---	---	0.0003	14	1.2e-48	79	0.026	14
549	GO:0002682	P	regulation of immune system process																					---	---	---	---	---	---	---	---	---	---	---	---	---	---	---	---	---	---	---	---	0.00031	14	2.1e-48	79	0.027	14
550	GO:0050776	P	regulation of immune response																					---	---	---	---	---	---	---	---	---	---	---	---	---	---	---	---	---	---	---	---	0.00031	14	2.1e-48	79	0.027	14
551	GO:0010363	P	regulation of plant-type hypersensitive response																					---	---	---	---	---	---	---	---	---	---	---	---	---	---	---	---	---	---	---	---	0.00038	13	8.7e-48	75	---	---
552	GO:0016265	P	death																					---	---	---	---	---	---	---	---	---	---	---	---	---	---	---	---	---	---	---	---	0.00041	15	4.7e-49	85	0.02	16
553	GO:0080135	P	regulation of cellular response to stress																					---	---	---	---	---	---	---	---	---	---	---	---	---	---	---	---	---	---	---	---	0.00041	13	2.9e-47	75	---	---
554	GO:0008219	P	cell death																					---	---	---	---	---	---	---	---	---	---	---	---	---	---	---	---	---	---	---	---	0.00041	15	4.7e-49	85	0.02	16
555	GO:0042446	P	hormone biosynthetic process																					---	---	---	---	---	---	---	---	---	---	---	---	---	---	---	---	---	---	---	---	0.00051	11	---	---	---	---
556	GO:0009617	P	response to bacterium																					---	---	---	---	---	---	---	---	---	---	---	---	---	---	---	---	---	---	---	---	0.00053	16	1.6e-29	67	---	---
557	GO:0012501	P	programmed cell death																					---	---	---	---	---	---	---	---	---	---	---	---	---	---	---	---	---	---	---	---	0.00054	14	2.7e-48	81	---	---
558	GO:0006612	P	protein targeting to membrane																					---	---	---	---	---	---	---	---	---	---	---	---	---	---	---	---	---	---	---	---	0.00054	13	2.4e-47	76	---	---
559	GO:0043067	P	regulation of programmed cell death																					---	---	---	---	---	---	---	---	---	---	---	---	---	---	---	---	---	---	---	---	0.00061	13	5.9e-48	77	---	---
560	GO:0009626	P	plant-type hypersensitive response																					---	---	---	---	---	---	---	---	---	---	---	---	---	---	---	---	---	---	---	---	0.00066	13	1e-47	77	---	---
561	GO:0034050	P	host programmed cell death induced by symbiont																					---	---	---	---	---	---	---	---	---	---	---	---	---	---	---	---	---	---	---	---	0.00067	13	1.2e-47	77	---	---
562	GO:0010941	P	regulation of cell death																					---	---	---	---	---	---	---	---	---	---	---	---	---	---	---	---	---	---	---	---	0.00071	13	2.9e-49	79	---	---
563	GO:0009751	P	response to salicylic acid stimulus																					---	---	---	---	---	---	---	---	---	---	---	---	---	---	---	---	---	---	---	---	0.00076	14	3.4e-47	81	0.027	15
564	GO:0009414	P	response to water deprivation																					---	---	---	---	---	---	---	---	---	---	---	---	---	---	---	---	---	---	---	---	0.00088	13	7.9e-08	29	---	---
565	GO:0009415	P	response to water																					---	---	---	---	---	---	---	---	---	---	---	---	---	---	---	---	---	---	---	---	0.001	13	1.2e-07	29	---	---
566	GO:0000165	P	MAPKKK cascade																					---	---	---	---	---	---	---	---	---	---	---	---	---	---	---	---	---	---	---	---	0.0014	9	1.8e-31	47	---	---
567	GO:0042445	P	hormone metabolic process																					---	---	---	---	---	---	---	---	---	---	---	---	---	---	---	---	---	---	---	---	0.0016	11	---	---	---	---
568	GO:0007243	P	protein kinase cascade																					---	---	---	---	---	---	---	---	---	---	---	---	---	---	---	---	---	---	---	---	0.0021	9	2.3e-30	47	---	---
569	GO:0031347	P	regulation of defense response																					---	---	---	---	---	---	---	---	---	---	---	---	---	---	---	---	---	---	---	---	0.0022	14	9.2e-56	94	0.0022	19
570	GO:0009867	P	jasmonic acid mediated signaling pathway																					---	---	---	---	---	---	---	---	---	---	---	---	---	---	---	---	---	---	---	---	0.0023	10	3e-30	51	---	---
571	GO:0071395	P	cellular response to jasmonic acid stimulus																					---	---	---	---	---	---	---	---	---	---	---	---	---	---	---	---	---	---	---	---	0.0023	10	3e-30	51	---	---
572	GO:0009814	P	defense response, incompatible interaction																					---	---	---	---	---	---	---	---	---	---	---	---	---	---	---	---	---	---	---	---	0.0024	14	5.7e-48	86	0.001	20
573	GO:0006800	P	oxygen and reactive oxygen species metabolic process																					---	---	---	---	---	---	---	---	---	---	---	---	---	---	---	---	---	---	---	---	0.0026	11	6.3e-13	34	---	---
574	GO:0080134	P	regulation of response to stress																					---	---	---	---	---	---	---	---	---	---	---	---	---	---	---	---	---	---	---	---	0.0028	14	6.9e-55	94	0.0029	19
575	GO:0009723	P	response to ethylene stimulus																					---	---	---	---	---	---	---	---	---	---	---	---	---	---	---	---	---	---	---	---	0.003	11	1.2e-23	48	---	---
576	GO:0010310	P	regulation of hydrogen peroxide metabolic process																					---	---	---	---	---	---	---	---	---	---	---	---	---	---	---	---	---	---	---	---	0.0031	8	3.3e-20	34	---	---
577	GO:0009737	P	response to abscisic acid stimulus																					---	---	---	---	---	---	---	---	---	---	---	---	---	---	---	---	---	---	---	---	0.0031	15	8e-20	56	---	---
578	GO:0080010	P	regulation of oxygen and reactive oxygen species metabolic process																					---	---	---	---	---	---	---	---	---	---	---	---	---	---	---	---	---	---	---	---	0.0031	8	3.8e-20	34	---	---
579	GO:0071495	P	cellular response to endogenous stimulus																					---	---	---	---	---	---	---	---	---	---	---	---	---	---	---	---	---	---	---	---	0.0054	17	2.3e-35	86	---	---
580	GO:0048583	P	regulation of response to stimulus																					---	---	---	---	---	---	---	---	---	---	---	---	---	---	---	---	---	---	---	---	0.0057	15	5.8e-50	96	0.00078	23
581	GO:0007165	P	signal transduction																					---	---	---	---	---	---	---	---	---	---	---	---	---	---	---	---	---	---	---	---	0.006	27	7.7e-53	146	---	---
582	GO:0042743	P	hydrogen peroxide metabolic process																					---	---	---	---	---	---	---	---	---	---	---	---	---	---	---	---	---	---	---	---	0.0068	10	2.5e-13	34	---	---
583	GO:0016054	P	organic acid catabolic process																					---	---	---	---	---	---	---	---	---	---	---	---	---	---	---	---	---	---	---	---	0.007	11	---	---	---	---
584	GO:0046395	P	carboxylic acid catabolic process																					---	---	---	---	---	---	---	---	---	---	---	---	---	---	---	---	---	---	---	---	0.007	11	---	---	---	---
585	GO:0007242	P	intracellular signaling cascade																					---	---	---	---	---	---	---	---	---	---	---	---	---	---	---	---	---	---	---	---	0.007	22	1.6e-43	116	---	---
586	GO:0009863	P	salicylic acid mediated signaling pathway																					---	---	---	---	---	---	---	---	---	---	---	---	---	---	---	---	---	---	---	---	0.0088	10	2.5e-48	74	---	---
587	GO:0009409	P	response to cold																					---	---	---	---	---	---	---	---	---	---	---	---	---	---	---	---	---	---	---	---	0.0089	14	3e-05	31	---	---
588	GO:0071446	P	cellular response to salicylic acid stimulus																					---	---	---	---	---	---	---	---	---	---	---	---	---	---	---	---	---	---	---	---	0.009	10	4e-49	75	---	---
589	GO:0023060	P	signal transmission																					---	---	---	---	---	---	---	---	---	---	---	---	---	---	---	---	---	---	---	---	0.012	27	4.7e-50	146	---	---
590	GO:0023046	P	signaling process																					---	---	---	---	---	---	---	---	---	---	---	---	---	---	---	---	---	---	---	---	0.012	27	4.8e-50	146	---	---
591	GO:0070887	P	cellular response to chemical stimulus																					---	---	---	---	---	---	---	---	---	---	---	---	---	---	---	---	---	---	---	---	0.013	23	4e-56	140	---	---
592	GO:0009862	P	systemic acquired resistance, salicylic acid mediated signaling pathway																					---	---	---	---	---	---	---	---	---	---	---	---	---	---	---	---	---	---	---	---	0.015	8	2.5e-32	51	---	---
593	GO:0033554	P	cellular response to stress																					---	---	---	---	---	---	---	---	---	---	---	---	---	---	---	---	---	---	---	---	0.021	23	8e-34	111	0.0028	36
594	GO:0031348	P	negative regulation of defense response																					---	---	---	---	---	---	---	---	---	---	---	---	---	---	---	---	---	---	---	---	0.023	8	5.1e-44	64	---	---
595	GO:0009266	P	response to temperature stimulus																					---	---	---	---	---	---	---	---	---	---	---	---	---	---	---	---	---	---	---	---	0.024	17	2.3e-07	46	---	---
596	GO:0071310	P	cellular response to organic substance																					---	---	---	---	---	---	---	---	---	---	---	---	---	---	---	---	---	---	---	---	0.026	20	4.1e-53	128	---	---
597	GO:0023052	P	signaling																					---	---	---	---	---	---	---	---	---	---	---	---	---	---	---	---	---	---	---	---	0.027	32	4.5e-56	177	---	---
598	GO:0048585	P	negative regulation of response to stimulus																					---	---	---	---	---	---	---	---	---	---	---	---	---	---	---	---	---	---	---	---	0.027	9	2.1e-38	64	---	---
599	GO:0009962	P	regulation of flavonoid biosynthetic process																					---	---	---	---	---	---	---	---	---	---	---	---	---	---	---	---	---	---	---	---	0.044	5	0.01	9	---	---
600	GO:0030246	F	carbohydrate binding																					---	---	---	---	---	---	---	---	---	---	---	---	---	---	---	---	---	---	---	---	0.00014	11	---	---	---	---
601	GO:0016491	F	oxidoreductase activity																					---	---	---	---	---	---	---	---	---	---	---	---	---	---	---	---	---	---	---	---	0.043	27	---	---	---	---
602	GO:0010200	P	response to chitin																					---	---	---	---	---	---	---	---	---	---	---	---	---	---	---	---	---	---	---	---	---	---	5.2e-72	102	---	---
603	GO:0051716	P	cellular response to stimulus																					---	---	---	---	---	---	---	---	---	---	---	---	---	---	---	---	---	---	---	---	---	---	1e-44	159	0.0029	50
604	GO:0009697	P	salicylic acid biosynthetic process																					---	---	---	---	---	---	---	---	---	---	---	---	---	---	---	---	---	---	---	---	---	---	2.3e-44	59	0.047	9
605	GO:0009696	P	salicylic acid metabolic process																					---	---	---	---	---	---	---	---	---	---	---	---	---	---	---	---	---	---	---	---	---	---	3.2e-44	60	0.02	10
606	GO:0009627	P	systemic acquired resistance																					---	---	---	---	---	---	---	---	---	---	---	---	---	---	---	---	---	---	---	---	---	---	4.8e-42	74	0.00035	19
607	GO:0060548	P	negative regulation of cell death																					---	---	---	---	---	---	---	---	---	---	---	---	---	---	---	---	---	---	---	---	---	---	1.5e-35	48	---	---
608	GO:0006984	P	ER-nuclear signaling pathway																					---	---	---	---	---	---	---	---	---	---	---	---	---	---	---	---	---	---	---	---	---	---	7.1e-35	49	---	---
609	GO:0043069	P	negative regulation of programmed cell death																					---	---	---	---	---	---	---	---	---	---	---	---	---	---	---	---	---	---	---	---	---	---	7.5e-35	47	---	---
610	GO:0030968	P	endoplasmic reticulum unfolded protein response																					---	---	---	---	---	---	---	---	---	---	---	---	---	---	---	---	---	---	---	---	---	---	1.6e-34	48	---	---
611	GO:0023034	P	intracellular signaling pathway																					---	---	---	---	---	---	---	---	---	---	---	---	---	---	---	---	---	---	---	---	---	---	2.1e-34	65	---	---
612	GO:0034620	P	cellular response to unfolded protein																					---	---	---	---	---	---	---	---	---	---	---	---	---	---	---	---	---	---	---	---	---	---	2.3e-34	48	---	---
613	GO:0006986	P	response to unfolded protein																					---	---	---	---	---	---	---	---	---	---	---	---	---	---	---	---	---	---	---	---	---	---	2.3e-34	48	---	---
614	GO:0071445	P	cellular response to protein stimulus																					---	---	---	---	---	---	---	---	---	---	---	---	---	---	---	---	---	---	---	---	---	---	9.3e-34	48	---	---
615	GO:0071216	P	cellular response to biotic stimulus																					---	---	---	---	---	---	---	---	---	---	---	---	---	---	---	---	---	---	---	---	---	---	1.7e-33	48	---	---
616	GO:0034976	P	response to endoplasmic reticulum stress																					---	---	---	---	---	---	---	---	---	---	---	---	---	---	---	---	---	---	---	---	---	---	1.3e-31	57	0.0071	14
617	GO:0023033	P	signaling pathway																					---	---	---	---	---	---	---	---	---	---	---	---	---	---	---	---	---	---	---	---	---	---	2.6e-30	65	---	---
618	GO:0002679	P	respiratory burst during defense response																					---	---	---	---	---	---	---	---	---	---	---	---	---	---	---	---	---	---	---	---	---	---	7.2e-30	38	---	---
619	GO:0045730	P	respiratory burst																					---	---	---	---	---	---	---	---	---	---	---	---	---	---	---	---	---	---	---	---	---	---	7.2e-30	38	---	---
620	GO:0006605	P	protein targeting																					---	---	---	---	---	---	---	---	---	---	---	---	---	---	---	---	---	---	---	---	---	---	2.6e-27	79	1.6e-06	35
621	GO:0051789	P	response to protein stimulus																					---	---	---	---	---	---	---	---	---	---	---	---	---	---	---	---	---	---	---	---	---	---	4.7e-25	51	---	---
622	GO:0006886	P	intracellular protein transport																					---	---	---	---	---	---	---	---	---	---	---	---	---	---	---	---	---	---	---	---	---	---	6.5e-25	81	2.7e-06	37
623	GO:0009738	P	abscisic acid mediated signaling pathway																					---	---	---	---	---	---	---	---	---	---	---	---	---	---	---	---	---	---	---	---	---	---	1.5e-24	43	---	---
624	GO:0034613	P	cellular protein localization																					---	---	---	---	---	---	---	---	---	---	---	---	---	---	---	---	---	---	---	---	---	---	1.5e-24	81	1.6e-06	38
625	GO:0045184	P	establishment of protein localization																					---	---	---	---	---	---	---	---	---	---	---	---	---	---	---	---	---	---	---	---	---	---	4.9e-24	84	2.7e-06	39
626	GO:0015031	P	protein transport																					---	---	---	---	---	---	---	---	---	---	---	---	---	---	---	---	---	---	---	---	---	---	4.9e-24	84	2.7e-06	39
627	GO:0070727	P	cellular macromolecule localization																					---	---	---	---	---	---	---	---	---	---	---	---	---	---	---	---	---	---	---	---	---	---	9.9e-24	81	1.6e-06	39
628	GO:0033036	P	macromolecule localization																					---	---	---	---	---	---	---	---	---	---	---	---	---	---	---	---	---	---	---	---	---	---	1e-23	97	4.3e-05	43
629	GO:0071215	P	cellular response to abscisic acid stimulus																					---	---	---	---	---	---	---	---	---	---	---	---	---	---	---	---	---	---	---	---	---	---	1.1e-23	43	---	---
630	GO:0048519	P	negative regulation of biological process																					---	---	---	---	---	---	---	---	---	---	---	---	---	---	---	---	---	---	---	---	---	---	8.2e-23	85	---	---
631	GO:0008104	P	protein localization																					---	---	---	---	---	---	---	---	---	---	---	---	---	---	---	---	---	---	---	---	---	---	8.4e-23	84	2.7e-06	40
632	GO:0042742	P	defense response to bacterium																					---	---	---	---	---	---	---	---	---	---	---	---	---	---	---	---	---	---	---	---	---	---	8.1e-22	48	---	---
633	GO:0009692	P	ethylene metabolic process																					---	---	---	---	---	---	---	---	---	---	---	---	---	---	---	---	---	---	---	---	---	---	2.6e-21	31	---	---
634	GO:0009693	P	ethylene biosynthetic process																					---	---	---	---	---	---	---	---	---	---	---	---	---	---	---	---	---	---	---	---	---	---	2.6e-21	31	---	---
635	GO:0043449	P	cellular alkene metabolic process																					---	---	---	---	---	---	---	---	---	---	---	---	---	---	---	---	---	---	---	---	---	---	3.8e-21	31	---	---
636	GO:0043450	P	alkene biosynthetic process																					---	---	---	---	---	---	---	---	---	---	---	---	---	---	---	---	---	---	---	---	---	---	3.8e-21	31	---	---
637	GO:0002252	P	immune effector process																					---	---	---	---	---	---	---	---	---	---	---	---	---	---	---	---	---	---	---	---	---	---	9.7e-21	40	---	---
638	GO:0009595	P	detection of biotic stimulus																					---	---	---	---	---	---	---	---	---	---	---	---	---	---	---	---	---	---	---	---	---	---	1.6e-20	28	---	---
639	GO:0032870	P	cellular response to hormone stimulus																					---	---	---	---	---	---	---	---	---	---	---	---	---	---	---	---	---	---	---	---	---	---	6.5e-20	57	---	---
640	GO:0046907	P	intracellular transport																					---	---	---	---	---	---	---	---	---	---	---	---	---	---	---	---	---	---	---	---	---	---	7.5e-20	86	6.8e-06	43
641	GO:0009755	P	hormone-mediated signaling pathway																					---	---	---	---	---	---	---	---	---	---	---	---	---	---	---	---	---	---	---	---	---	---	9.1e-20	55	---	---
642	GO:0051649	P	establishment of localization in cell																					---	---	---	---	---	---	---	---	---	---	---	---	---	---	---	---	---	---	---	---	---	---	3.8e-19	89	4.9e-05	43
643	GO:0051641	P	cellular localization																					---	---	---	---	---	---	---	---	---	---	---	---	---	---	---	---	---	---	---	---	---	---	3.7e-18	89	2.5e-05	45
644	GO:0052542	P	callose deposition during defense response																					---	---	---	---	---	---	---	---	---	---	---	---	---	---	---	---	---	---	---	---	---	---	4.1e-17	21	---	---
645	GO:0051606	P	detection of stimulus																					---	---	---	---	---	---	---	---	---	---	---	---	---	---	---	---	---	---	---	---	---	---	4.7e-17	28	---	---
646	GO:0006555	P	methionine metabolic process																					---	---	---	---	---	---	---	---	---	---	---	---	---	---	---	---	---	---	---	---	---	---	6.9e-15	31	---	---
647	GO:0052545	P	callose localization																					---	---	---	---	---	---	---	---	---	---	---	---	---	---	---	---	---	---	---	---	---	---	4e-14	21	---	---
648	GO:0033037	P	polysaccharide localization																					---	---	---	---	---	---	---	---	---	---	---	---	---	---	---	---	---	---	---	---	---	---	4.8e-14	21	---	---
649	GO:0043900	P	regulation of multi-organism process																					---	---	---	---	---	---	---	---	---	---	---	---	---	---	---	---	---	---	---	---	---	---	2.6e-13	22	---	---
650	GO:0061025	P	membrane fusion																					---	---	---	---	---	---	---	---	---	---	---	---	---	---	---	---	---	---	---	---	---	---	2.9e-13	31	---	---
651	GO:0006944	P	cellular membrane fusion																					---	---	---	---	---	---	---	---	---	---	---	---	---	---	---	---	---	---	---	---	---	---	2.9e-13	31	---	---
652	GO:0009066	P	aspartate family amino acid metabolic process																					---	---	---	---	---	---	---	---	---	---	---	---	---	---	---	---	---	---	---	---	---	---	3.8e-13	31	---	---
653	GO:0048523	P	negative regulation of cellular process																					---	---	---	---	---	---	---	---	---	---	---	---	---	---	---	---	---	---	---	---	---	---	1.4e-12	51	---	---
654	GO:0002237	P	response to molecule of bacterial origin																					---	---	---	---	---	---	---	---	---	---	---	---	---	---	---	---	---	---	---	---	---	---	1.7e-11	19	---	---
655	GO:0042538	P	hyperosmotic salinity response																					---	---	---	---	---	---	---	---	---	---	---	---	---	---	---	---	---	---	---	---	---	---	5e-10	21	---	---
656	GO:0009873	P	ethylene mediated signaling pathway																					---	---	---	---	---	---	---	---	---	---	---	---	---	---	---	---	---	---	---	---	---	---	2e-08	17	---	---
657	GO:0071369	P	cellular response to ethylene stimulus																					---	---	---	---	---	---	---	---	---	---	---	---	---	---	---	---	---	---	---	---	---	---	2.2e-08	18	---	---
658	GO:0010286	P	heat acclimation																					---	---	---	---	---	---	---	---	---	---	---	---	---	---	---	---	---	---	---	---	---	---	5.8e-08	14	---	---
659	GO:0071456	P	cellular response to hypoxia																					---	---	---	---	---	---	---	---	---	---	---	---	---	---	---	---	---	---	---	---	---	---	1e-07	9	---	---
660	GO:0006972	P	hyperosmotic response																					---	---	---	---	---	---	---	---	---	---	---	---	---	---	---	---	---	---	---	---	---	---	1.4e-07	22	---	---
661	GO:0009625	P	response to insect																					---	---	---	---	---	---	---	---	---	---	---	---	---	---	---	---	---	---	---	---	---	---	1.6e-07	13	---	---
662	GO:0071453	P	cellular response to oxygen levels																					---	---	---	---	---	---	---	---	---	---	---	---	---	---	---	---	---	---	---	---	---	---	1.8e-07	9	---	---
663	GO:0009612	P	response to mechanical stimulus																					---	---	---	---	---	---	---	---	---	---	---	---	---	---	---	---	---	---	---	---	---	---	2e-07	12	---	---
664	GO:0006464	P	protein modification process																					---	---	---	---	---	---	---	---	---	---	---	---	---	---	---	---	---	---	---	---	---	---	2.1e-07	94	---	---
665	GO:0000160	P	two-component signal transduction system (phosphorelay)																					---	---	---	---	---	---	---	---	---	---	---	---	---	---	---	---	---	---	---	---	---	---	8e-07	17	---	---
666	GO:0009581	P	detection of external stimulus																					---	---	---	---	---	---	---	---	---	---	---	---	---	---	---	---	---	---	---	---	---	---	9.7e-06	10	---	---
667	GO:0001666	P	response to hypoxia																					---	---	---	---	---	---	---	---	---	---	---	---	---	---	---	---	---	---	---	---	---	---	1.7e-05	12	---	---
668	GO:0070482	P	response to oxygen levels																					---	---	---	---	---	---	---	---	---	---	---	---	---	---	---	---	---	---	---	---	---	---	2.5e-05	12	---	---
669	GO:0043090	P	amino acid import																					---	---	---	---	---	---	---	---	---	---	---	---	---	---	---	---	---	---	---	---	---	---	5.7e-05	10	---	---
670	GO:0009408	P	response to heat																					---	---	---	---	---	---	---	---	---	---	---	---	---	---	---	---	---	---	---	---	---	---	0.00013	19	---	---
671	GO:0009646	P	response to absence of light																					---	---	---	---	---	---	---	---	---	---	---	---	---	---	---	---	---	---	---	---	---	---	0.00022	7	---	---
672	GO:0009817	P	defense response to fungus, incompatible interaction																					---	---	---	---	---	---	---	---	---	---	---	---	---	---	---	---	---	---	---	---	---	---	0.00039	7	---	---
673	GO:0006820	P	anion transport																					---	---	---	---	---	---	---	---	---	---	---	---	---	---	---	---	---	---	---	---	---	---	0.00085	19	---	---
674	GO:0043543	P	protein amino acid acylation																					---	---	---	---	---	---	---	---	---	---	---	---	---	---	---	---	---	---	---	---	---	---	0.0013	25	---	---
675	GO:0018409	P	peptide or protein amino-terminal blocking																					---	---	---	---	---	---	---	---	---	---	---	---	---	---	---	---	---	---	---	---	---	---	0.0014	24	---	---
676	GO:0018377	P	protein myristoylation																					---	---	---	---	---	---	---	---	---	---	---	---	---	---	---	---	---	---	---	---	---	---	0.0014	24	---	---
677	GO:0006499	P	N-terminal protein myristoylation																					---	---	---	---	---	---	---	---	---	---	---	---	---	---	---	---	---	---	---	---	---	---	0.0014	24	---	---
678	GO:0006498	P	N-terminal protein lipidation																					---	---	---	---	---	---	---	---	---	---	---	---	---	---	---	---	---	---	---	---	---	---	0.0014	24	---	---
679	GO:0018319	P	protein amino acid myristoylation																					---	---	---	---	---	---	---	---	---	---	---	---	---	---	---	---	---	---	---	---	---	---	0.0014	24	---	---
680	GO:0031365	P	N-terminal protein amino acid modification																					---	---	---	---	---	---	---	---	---	---	---	---	---	---	---	---	---	---	---	---	---	---	0.0015	24	---	---
681	GO:0010193	P	response to ozone																					---	---	---	---	---	---	---	---	---	---	---	---	---	---	---	---	---	---	---	---	---	---	0.0024	6	---	---
682	GO:0006497	P	protein amino acid lipidation																					---	---	---	---	---	---	---	---	---	---	---	---	---	---	---	---	---	---	---	---	---	---	0.0024	24	---	---
683	GO:0042158	P	lipoprotein biosynthetic process																					---	---	---	---	---	---	---	---	---	---	---	---	---	---	---	---	---	---	---	---	---	---	0.0024	24	---	---
684	GO:0042157	P	lipoprotein metabolic process																					---	---	---	---	---	---	---	---	---	---	---	---	---	---	---	---	---	---	---	---	---	---	0.0025	24	---	---
685	GO:0009963	P	positive regulation of flavonoid biosynthetic process																					---	---	---	---	---	---	---	---	---	---	---	---	---	---	---	---	---	---	---	---	---	---	0.0032	9	---	---
686	GO:0007154	P	cell communication																					---	---	---	---	---	---	---	---	---	---	---	---	---	---	---	---	---	---	---	---	---	---	0.0043	29	---	---
687	GO:0015696	P	ammonium transport																					---	---	---	---	---	---	---	---	---	---	---	---	---	---	---	---	---	---	---	---	---	---	0.0051	5	---	---
688	GO:0015802	P	basic amino acid transport																					---	---	---	---	---	---	---	---	---	---	---	---	---	---	---	---	---	---	---	---	---	---	0.0051	5	---	---
689	GO:0015695	P	organic cation transport																					---	---	---	---	---	---	---	---	---	---	---	---	---	---	---	---	---	---	---	---	---	---	0.0059	5	---	---
690	GO:0010167	P	response to nitrate																					---	---	---	---	---	---	---	---	---	---	---	---	---	---	---	---	---	---	---	---	---	---	0.0075	12	---	---
691	GO:0018193	P	peptidyl-amino acid modification																					---	---	---	---	---	---	---	---	---	---	---	---	---	---	---	---	---	---	---	---	---	---	0.0093	24	---	---
692	GO:0015698	P	inorganic anion transport																					---	---	---	---	---	---	---	---	---	---	---	---	---	---	---	---	---	---	---	---	---	---	0.0094	14	---	---
693	GO:0006914	P	autophagy																					---	---	---	---	---	---	---	---	---	---	---	---	---	---	---	---	---	---	---	---	---	---	0.0097	7	---	---
694	GO:0015706	P	nitrate transport																					---	---	---	---	---	---	---	---	---	---	---	---	---	---	---	---	---	---	---	---	---	---	0.01	12	---	---
695	GO:0006862	P	nucleotide transport																					---	---	---	---	---	---	---	---	---	---	---	---	---	---	---	---	---	---	---	---	---	---	0.011	5	---	---
696	GO:0009404	P	toxin metabolic process																					---	---	---	---	---	---	---	---	---	---	---	---	---	---	---	---	---	---	---	---	---	---	0.012	12	---	---
697	GO:0009407	P	toxin catabolic process																					---	---	---	---	---	---	---	---	---	---	---	---	---	---	---	---	---	---	---	---	---	---	0.012	12	---	---
698	GO:0009733	P	response to auxin stimulus																					---	---	---	---	---	---	---	---	---	---	---	---	---	---	---	---	---	---	---	---	---	---	0.022	18	---	---
699	GO:0014070	P	response to organic cyclic substance																					---	---	---	---	---	---	---	---	---	---	---	---	---	---	---	---	---	---	---	---	---	---	0.032	9	---	---
700	GO:0010583	P	response to cyclopentenone																					---	---	---	---	---	---	---	---	---	---	---	---	---	---	---	---	---	---	---	---	---	---	0.032	9	---	---
701	GO:0006979	P	response to oxidative stress																					---	---	---	---	---	---	---	---	---	---	---	---	---	---	---	---	---	---	---	---	---	---	0.048	21	---	---
702	GO:0032559	F	adenyl ribonucleotide binding																					---	---	---	---	---	---	---	---	---	---	---	---	---	---	---	---	---	---	---	---	---	---	1.9e-18	108	---	---
703	GO:0001883	F	purine nucleoside binding																					---	---	---	---	---	---	---	---	---	---	---	---	---	---	---	---	---	---	---	---	---	---	1.9e-18	113	---	---
704	GO:0001882	F	nucleoside binding																					---	---	---	---	---	---	---	---	---	---	---	---	---	---	---	---	---	---	---	---	---	---	1.9e-18	113	---	---
705	GO:0030554	F	adenyl nucleotide binding																					---	---	---	---	---	---	---	---	---	---	---	---	---	---	---	---	---	---	---	---	---	---	1.9e-18	113	---	---
706	GO:0017076	F	purine nucleotide binding																					---	---	---	---	---	---	---	---	---	---	---	---	---	---	---	---	---	---	---	---	---	---	4.6e-17	117	---	---
707	GO:0032555	F	purine ribonucleotide binding																					---	---	---	---	---	---	---	---	---	---	---	---	---	---	---	---	---	---	---	---	---	---	1.3e-16	111	---	---
708	GO:0032553	F	ribonucleotide binding																					---	---	---	---	---	---	---	---	---	---	---	---	---	---	---	---	---	---	---	---	---	---	1.3e-16	111	---	---
709	GO:0043531	F	ADP binding																					---	---	---	---	---	---	---	---	---	---	---	---	---	---	---	---	---	---	---	---	---	---	2.3e-16	29	---	---
710	GO:0004672	F	protein kinase activity																					---	---	---	---	---	---	---	---	---	---	---	---	---	---	---	---	---	---	---	---	---	---	3.4e-12	62	---	---
711	GO:0000166	F	nucleotide binding																					---	---	---	---	---	---	---	---	---	---	---	---	---	---	---	---	---	---	---	---	---	---	4e-12	126	---	---
712	GO:0016301	F	kinase activity																					---	---	---	---	---	---	---	---	---	---	---	---	---	---	---	---	---	---	---	---	---	---	1.4e-10	66	0.026	33
713	GO:0016773	F	phosphotransferase activity, alcohol group as acceptor																					---	---	---	---	---	---	---	---	---	---	---	---	---	---	---	---	---	---	---	---	---	---	2.3e-10	63	---	---
714	GO:0004674	F	protein serine/threonine kinase activity																					---	---	---	---	---	---	---	---	---	---	---	---	---	---	---	---	---	---	---	---	---	---	3.8e-10	52	---	---
715	GO:0016772	F	transferase activity, transferring phosphorus-containing groups																					---	---	---	---	---	---	---	---	---	---	---	---	---	---	---	---	---	---	---	---	---	---	4.5e-09	69	---	---
716	GO:0005524	F	ATP binding																					---	---	---	---	---	---	---	---	---	---	---	---	---	---	---	---	---	---	---	---	---	---	1.1e-08	79	---	---
717	GO:0016740	F	transferase activity																					---	---	---	---	---	---	---	---	---	---	---	---	---	---	---	---	---	---	---	---	---	---	6.2e-07	99	---	---
718	GO:0017111	F	nucleoside-triphosphatase activity																					---	---	---	---	---	---	---	---	---	---	---	---	---	---	---	---	---	---	---	---	---	---	1.8e-05	38	---	---
719	GO:0016462	F	pyrophosphatase activity																					---	---	---	---	---	---	---	---	---	---	---	---	---	---	---	---	---	---	---	---	---	---	3.7e-05	38	---	---
720	GO:0016818	F	hydrolase activity, acting on acid anhydrides, in phosphorus-containing anhydrides																					---	---	---	---	---	---	---	---	---	---	---	---	---	---	---	---	---	---	---	---	---	---	4.9e-05	38	---	---
721	GO:0005488	F	binding																					---	---	---	---	---	---	---	---	---	---	---	---	---	---	---	---	---	---	---	---	---	---	5.6e-05	261	---	---
722	GO:0016817	F	hydrolase activity, acting on acid anhydrides																					---	---	---	---	---	---	---	---	---	---	---	---	---	---	---	---	---	---	---	---	---	---	6e-05	38	---	---
723	GO:0005516	F	calmodulin binding																					---	---	---	---	---	---	---	---	---	---	---	---	---	---	---	---	---	---	---	---	---	---	0.00055	14	---	---
724	GO:0004888	F	transmembrane receptor activity																					---	---	---	---	---	---	---	---	---	---	---	---	---	---	---	---	---	---	---	---	---	---	0.0038	7	---	---
725	GO:0004713	F	protein tyrosine kinase activity																					---	---	---	---	---	---	---	---	---	---	---	---	---	---	---	---	---	---	---	---	---	---	0.0054	17	---	---
726	GO:0051213	F	dioxygenase activity																					---	---	---	---	---	---	---	---	---	---	---	---	---	---	---	---	---	---	---	---	---	---	0.012	5	---	---
727	GO:0004872	F	receptor activity																					---	---	---	---	---	---	---	---	---	---	---	---	---	---	---	---	---	---	---	---	---	---	0.016	8	---	---
728	GO:0060089	F	molecular transducer activity																					---	---	---	---	---	---	---	---	---	---	---	---	---	---	---	---	---	---	---	---	---	---	0.024	14	---	---
729	GO:0004871	F	signal transducer activity																					---	---	---	---	---	---	---	---	---	---	---	---	---	---	---	---	---	---	---	---	---	---	0.024	14	---	---
730	GO:0005216	F	ion channel activity																					---	---	---	---	---	---	---	---	---	---	---	---	---	---	---	---	---	---	---	---	---	---	0.029	7	---	---
731	GO:0043565	F	sequence-specific DNA binding																					---	---	---	---	---	---	---	---	---	---	---	---	---	---	---	---	---	---	---	---	---	---	0.032	17	---	---
732	GO:0004702	F	receptor signaling protein serine/threonine kinase activity																					---	---	---	---	---	---	---	---	---	---	---	---	---	---	---	---	---	---	---	---	---	---	0.033	5	---	---
733	GO:0005057	F	receptor signaling protein activity																					---	---	---	---	---	---	---	---	---	---	---	---	---	---	---	---	---	---	---	---	---	---	0.033	5	---	---
734	GO:0022838	F	substrate-specific channel activity																					---	---	---	---	---	---	---	---	---	---	---	---	---	---	---	---	---	---	---	---	---	---	0.044	8	---	---
735	GO:0015267	F	channel activity																					---	---	---	---	---	---	---	---	---	---	---	---	---	---	---	---	---	---	---	---	---	---	0.044	8	---	---
736	GO:0022803	F	passive transmembrane transporter activity																					---	---	---	---	---	---	---	---	---	---	---	---	---	---	---	---	---	---	---	---	---	---	0.044	8	---	---
737	GO:0033365	P	protein localization in organelle																					---	---	---	---	---	---	---	---	---	---	---	---	---	---	---	---	---	---	---	---	---	---	---	---	0.00025	15
738	GO:0017038	P	protein import																					---	---	---	---	---	---	---	---	---	---	---	---	---	---	---	---	---	---	---	---	---	---	---	---	0.00039	17
739	GO:0006839	P	mitochondrial transport																					---	---	---	---	---	---	---	---	---	---	---	---	---	---	---	---	---	---	---	---	---	---	---	---	0.0022	10
740	GO:0007005	P	mitochondrion organization																					---	---	---	---	---	---	---	---	---	---	---	---	---	---	---	---	---	---	---	---	---	---	---	---	0.0027	9
741	GO:0006626	P	protein targeting to mitochondrion																					---	---	---	---	---	---	---	---	---	---	---	---	---	---	---	---	---	---	---	---	---	---	---	---	0.0039	8
742	GO:0070585	P	protein localization in mitochondrion																					---	---	---	---	---	---	---	---	---	---	---	---	---	---	---	---	---	---	---	---	---	---	---	---	0.0039	8
743	GO:0006606	P	protein import into nucleus																					---	---	---	---	---	---	---	---	---	---	---	---	---	---	---	---	---	---	---	---	---	---	---	---	0.0091	9
744	GO:0051170	P	nuclear import																					---	---	---	---	---	---	---	---	---	---	---	---	---	---	---	---	---	---	---	---	---	---	---	---	0.0097	9
745	GO:0034504	P	protein localization in nucleus																					---	---	---	---	---	---	---	---	---	---	---	---	---	---	---	---	---	---	---	---	---	---	---	---	0.0099	9
746	GO:0051169	P	nuclear transport																					---	---	---	---	---	---	---	---	---	---	---	---	---	---	---	---	---	---	---	---	---	---	---	---	0.016	10
747	GO:0006913	P	nucleocytoplasmic transport																					---	---	---	---	---	---	---	---	---	---	---	---	---	---	---	---	---	---	---	---	---	---	---	---	0.016	10
748	GO:0044424	C	intracellular part																					---	---	---	---	---	---	---	---	---	---	---	---	---	---	---	---	---	---	---	---	---	---	---	---	0.0059	265
749	GO:0005622	C	intracellular																					---	---	---	---	---	---	---	---	---	---	---	---	---	---	---	---	---	---	---	---	---	---	---	---	0.007	265
750	GO:0005783	C	endoplasmic reticulum																					---	---	---	---	---	---	---	---	---	---	---	---	---	---	---	---	---	---	---	---	---	---	---	---	0.045	17
751	GO:0043229	C	intracellular organelle																					---	---	---	---	---	---	---	---	---	---	---	---	---	---	---	---	---	---	---	---	---	---	---	---	0.045	233
752	GO:0043226	C	organelle																					---	---	---	---	---	---	---	---	---	---	---	---	---	---	---	---	---	---	---	---	---	---	---	---	0.045	233
753	GO:0006221	P	pyrimidine nucleotide biosynthetic process																					---	---	---	---	---	---	---	---	---	---	---	---	---	---	---	---	---	---	---	---	---	---	---	---	---	---
754	GO:0006220	P	pyrimidine nucleotide metabolic process																					---	---	---	---	---	---	---	---	---	---	---	---	---	---	---	---	---	---	---	---	---	---	---	---	---	---
755	GO:0009220	P	pyrimidine ribonucleotide biosynthetic process																					---	---	---	---	---	---	---	---	---	---	---	---	---	---	---	---	---	---	---	---	---	---	---	---	---	---
756	GO:0009218	P	pyrimidine ribonucleotide metabolic process																					---	---	---	---	---	---	---	---	---	---	---	---	---	---	---	---	---	---	---	---	---	---	---	---	---	---
757	GO:0009260	P	ribonucleotide biosynthetic process																					---	---	---	---	---	---	---	---	---	---	---	---	---	---	---	---	---	---	---	---	---	---	---	---	---	---
758	GO:0008037	P	cell recognition																					---	---	---	---	---	---	---	---	---	---	---	---	---	---	---	---	---	---	---	---	---	---	---	---	---	---
759	GO:0048544	P	recognition of pollen																					---	---	---	---	---	---	---	---	---	---	---	---	---	---	---	---	---	---	---	---	---	---	---	---	---	---
760	GO:0009875	P	pollen-pistil interaction																					---	---	---	---	---	---	---	---	---	---	---	---	---	---	---	---	---	---	---	---	---	---	---	---	---	---
761	GO:0009165	P	nucleotide biosynthetic process																					---	---	---	---	---	---	---	---	---	---	---	---	---	---	---	---	---	---	---	---	---	---	---	---	---	---
762	GO:0009259	P	ribonucleotide metabolic process																					---	---	---	---	---	---	---	---	---	---	---	---	---	---	---	---	---	---	---	---	---	---	---	---	---	---
763	GO:0008757	F	S-adenosylmethionine-dependent methyltransferase activity																					---	---	---	---	---	---	---	---	---	---	---	---	---	---	---	---	---	---	---	---	---	---	---	---	---	---
764	GO:0023057	P	negative regulation of signaling process																					---	---	---	---	---	---	---	---	---	---	---	---	---	---	---	---	---	---	---	---	---	---	---	---	---	---
765	GO:0009968	P	negative regulation of signal transduction																					---	---	---	---	---	---	---	---	---	---	---	---	---	---	---	---	---	---	---	---	---	---	---	---	---	---
766	GO:0010648	P	negative regulation of cell communication																					---	---	---	---	---	---	---	---	---	---	---	---	---	---	---	---	---	---	---	---	---	---	---	---	---	---
767	GO:0003002	P	regionalization																					---	---	---	---	---	---	---	---	---	---	---	---	---	---	---	---	---	---	---	---	---	---	---	---	---	---
768	GO:0009966	P	regulation of signal transduction																					---	---	---	---	---	---	---	---	---	---	---	---	---	---	---	---	---	---	---	---	---	---	---	---	---	---
769	GO:0023051	P	regulation of signaling process																					---	---	---	---	---	---	---	---	---	---	---	---	---	---	---	---	---	---	---	---	---	---	---	---	---	---
770	GO:0010646	P	regulation of cell communication																					---	---	---	---	---	---	---	---	---	---	---	---	---	---	---	---	---	---	---	---	---	---	---	---	---	---
771	GO:0010431	P	seed maturation																					---	---	---	---	---	---	---	---	---	---	---	---	---	---	---	---	---	---	---	---	---	---	---	---	---	---
772	GO:0009845	P	seed germination																					---	---	---	---	---	---	---	---	---	---	---	---	---	---	---	---	---	---	---	---	---	---	---	---	---	---
773	GO:0022804	F	active transmembrane transporter activity																					---	---	---	---	---	---	---	---	---	---	---	---	---	---	---	---	---	---	---	---	---	---	---	---	---	---
774	GO:0001510	P	RNA methylation																					---	---	---	---	---	---	---	---	---	---	---	---	---	---	---	---	---	---	---	---	---	---	---	---	---	---
775	GO:0051788	P	response to misfolded protein																					---	---	---	---	---	---	---	---	---	---	---	---	---	---	---	---	---	---	---	---	---	---	---	---	---	---
776	GO:0010038	P	response to metal ion																					---	---	---	---	---	---	---	---	---	---	---	---	---	---	---	---	---	---	---	---	---	---	---	---	---	---
777	GO:0043161	P	proteasomal ubiquitin-dependent protein catabolic process																					---	---	---	---	---	---	---	---	---	---	---	---	---	---	---	---	---	---	---	---	---	---	---	---	---	---
778	GO:0044267	P	cellular protein metabolic process																					---	---	---	---	---	---	---	---	---	---	---	---	---	---	---	---	---	---	---	---	---	---	---	---	---	---
779	GO:0016192	P	vesicle-mediated transport																					---	---	---	---	---	---	---	---	---	---	---	---	---	---	---	---	---	---	---	---	---	---	---	---	---	---
780	GO:0010498	P	proteasomal protein catabolic process																					---	---	---	---	---	---	---	---	---	---	---	---	---	---	---	---	---	---	---	---	---	---	---	---	---	---
781	GO:0043414	P	macromolecule methylation																					---	---	---	---	---	---	---	---	---	---	---	---	---	---	---	---	---	---	---	---	---	---	---	---	---	---
782	GO:0043248	P	proteasome assembly																					---	---	---	---	---	---	---	---	---	---	---	---	---	---	---	---	---	---	---	---	---	---	---	---	---	---
783	GO:0048193	P	Golgi vesicle transport																					---	---	---	---	---	---	---	---	---	---	---	---	---	---	---	---	---	---	---	---	---	---	---	---	---	---
784	GO:0032259	P	methylation																					---	---	---	---	---	---	---	---	---	---	---	---	---	---	---	---	---	---	---	---	---	---	---	---	---	---
785	GO:0019538	P	protein metabolic process																					---	---	---	---	---	---	---	---	---	---	---	---	---	---	---	---	---	---	---	---	---	---	---	---	---	---
786	GO:0006730	P	one-carbon metabolic process																					---	---	---	---	---	---	---	---	---	---	---	---	---	---	---	---	---	---	---	---	---	---	---	---	---	---
787	GO:0051603	P	proteolysis involved in cellular protein catabolic process																					---	---	---	---	---	---	---	---	---	---	---	---	---	---	---	---	---	---	---	---	---	---	---	---	---	---
788	GO:0080129	P	proteasome core complex assembly																					---	---	---	---	---	---	---	---	---	---	---	---	---	---	---	---	---	---	---	---	---	---	---	---	---	---
789	GO:0006457	P	protein folding																					---	---	---	---	---	---	---	---	---	---	---	---	---	---	---	---	---	---	---	---	---	---	---	---	---	---
790	GO:0044257	P	cellular protein catabolic process																					---	---	---	---	---	---	---	---	---	---	---	---	---	---	---	---	---	---	---	---	---	---	---	---	---	---
791	GO:0043632	P	modification-dependent macromolecule catabolic process																					---	---	---	---	---	---	---	---	---	---	---	---	---	---	---	---	---	---	---	---	---	---	---	---	---	---
792	GO:0019941	P	modification-dependent protein catabolic process																					---	---	---	---	---	---	---	---	---	---	---	---	---	---	---	---	---	---	---	---	---	---	---	---	---	---
793	GO:0044242	P	cellular lipid catabolic process																					---	---	---	---	---	---	---	---	---	---	---	---	---	---	---	---	---	---	---	---	---	---	---	---	---	---
794	GO:0006511	P	ubiquitin-dependent protein catabolic process																					---	---	---	---	---	---	---	---	---	---	---	---	---	---	---	---	---	---	---	---	---	---	---	---	---	---
795	GO:0030163	P	protein catabolic process																					---	---	---	---	---	---	---	---	---	---	---	---	---	---	---	---	---	---	---	---	---	---	---	---	---	---
796	GO:0009062	P	fatty acid catabolic process																					---	---	---	---	---	---	---	---	---	---	---	---	---	---	---	---	---	---	---	---	---	---	---	---	---	---
797	GO:0006635	P	fatty acid beta-oxidation																					---	---	---	---	---	---	---	---	---	---	---	---	---	---	---	---	---	---	---	---	---	---	---	---	---	---
798	GO:0016042	P	lipid catabolic process																					---	---	---	---	---	---	---	---	---	---	---	---	---	---	---	---	---	---	---	---	---	---	---	---	---	---
799	GO:0019395	P	fatty acid oxidation																					---	---	---	---	---	---	---	---	---	---	---	---	---	---	---	---	---	---	---	---	---	---	---	---	---	---
800	GO:0034440	P	lipid oxidation																					---	---	---	---	---	---	---	---	---	---	---	---	---	---	---	---	---	---	---	---	---	---	---	---	---	---
801	GO:0042991	P	transcription factor import into nucleus																					---	---	---	---	---	---	---	---	---	---	---	---	---	---	---	---	---	---	---	---	---	---	---	---	---	---
802	GO:0006094	P	gluconeogenesis																					---	---	---	---	---	---	---	---	---	---	---	---	---	---	---	---	---	---	---	---	---	---	---	---	---	---
803	GO:0009853	P	photorespiration																					---	---	---	---	---	---	---	---	---	---	---	---	---	---	---	---	---	---	---	---	---	---	---	---	---	---
804	GO:0006508	P	proteolysis																					---	---	---	---	---	---	---	---	---	---	---	---	---	---	---	---	---	---	---	---	---	---	---	---	---	---
805	GO:0009553	P	embryo sac development																					---	---	---	---	---	---	---	---	---	---	---	---	---	---	---	---	---	---	---	---	---	---	---	---	---	---
806	GO:0030258	P	lipid modification																					---	---	---	---	---	---	---	---	---	---	---	---	---	---	---	---	---	---	---	---	---	---	---	---	---	---
807	GO:0048584	P	positive regulation of response to stimulus																					---	---	---	---	---	---	---	---	---	---	---	---	---	---	---	---	---	---	---	---	---	---	---	---	---	---
808	GO:0043094	P	cellular metabolic compound salvage																					---	---	---	---	---	---	---	---	---	---	---	---	---	---	---	---	---	---	---	---	---	---	---	---	---	---
809	GO:0050658	P	RNA transport																					---	---	---	---	---	---	---	---	---	---	---	---	---	---	---	---	---	---	---	---	---	---	---	---	---	---
810	GO:0050657	P	nucleic acid transport																					---	---	---	---	---	---	---	---	---	---	---	---	---	---	---	---	---	---	---	---	---	---	---	---	---	---
811	GO:0051236	P	establishment of RNA localization																					---	---	---	---	---	---	---	---	---	---	---	---	---	---	---	---	---	---	---	---	---	---	---	---	---	---
812	GO:0006405	P	RNA export from nucleus																					---	---	---	---	---	---	---	---	---	---	---	---	---	---	---	---	---	---	---	---	---	---	---	---	---	---
813	GO:0006403	P	RNA localization																					---	---	---	---	---	---	---	---	---	---	---	---	---	---	---	---	---	---	---	---	---	---	---	---	---	---
814	GO:0007292	P	female gamete generation																					---	---	---	---	---	---	---	---	---	---	---	---	---	---	---	---	---	---	---	---	---	---	---	---	---	---
815	GO:0006888	P	ER to Golgi vesicle-mediated transport																					---	---	---	---	---	---	---	---	---	---	---	---	---	---	---	---	---	---	---	---	---	---	---	---	---	---
816	GO:0051028	P	mRNA transport																					---	---	---	---	---	---	---	---	---	---	---	---	---	---	---	---	---	---	---	---	---	---	---	---	---	---
817	GO:0006406	P	mRNA export from nucleus																					---	---	---	---	---	---	---	---	---	---	---	---	---	---	---	---	---	---	---	---	---	---	---	---	---	---
818	GO:0051168	P	nuclear export																					---	---	---	---	---	---	---	---	---	---	---	---	---	---	---	---	---	---	---	---	---	---	---	---	---	---
819	GO:0009624	P	response to nematode																					---	---	---	---	---	---	---	---	---	---	---	---	---	---	---	---	---	---	---	---	---	---	---	---	---	---
820	GO:0045454	P	cell redox homeostasis																					---	---	---	---	---	---	---	---	---	---	---	---	---	---	---	---	---	---	---	---	---	---	---	---	---	---
821	GO:0009560	P	embryo sac egg cell differentiation																					---	---	---	---	---	---	---	---	---	---	---	---	---	---	---	---	---	---	---	---	---	---	---	---	---	---
822	GO:0019725	P	cellular homeostasis																					---	---	---	---	---	---	---	---	---	---	---	---	---	---	---	---	---	---	---	---	---	---	---	---	---	---
823	GO:0031349	P	positive regulation of defense response																					---	---	---	---	---	---	---	---	---	---	---	---	---	---	---	---	---	---	---	---	---	---	---	---	---	---
824	GO:0006623	P	protein targeting to vacuole																					---	---	---	---	---	---	---	---	---	---	---	---	---	---	---	---	---	---	---	---	---	---	---	---	---	---
825	GO:0009561	P	megagametogenesis																					---	---	---	---	---	---	---	---	---	---	---	---	---	---	---	---	---	---	---	---	---	---	---	---	---	---
826	GO:0000302	P	response to reactive oxygen species																					---	---	---	---	---	---	---	---	---	---	---	---	---	---	---	---	---	---	---	---	---	---	---	---	---	---
827	GO:0046482	P	para-aminobenzoic acid metabolic process																					---	---	---	---	---	---	---	---	---	---	---	---	---	---	---	---	---	---	---	---	---	---	---	---	---	---
828	GO:0046655	P	folic acid metabolic process																					---	---	---	---	---	---	---	---	---	---	---	---	---	---	---	---	---	---	---	---	---	---	---	---	---	---
829	GO:0006487	P	protein amino acid N-linked glycosylation																					---	---	---	---	---	---	---	---	---	---	---	---	---	---	---	---	---	---	---	---	---	---	---	---	---	---
830	GO:0042592	P	homeostatic process																					---	---	---	---	---	---	---	---	---	---	---	---	---	---	---	---	---	---	---	---	---	---	---	---	---	---
831	GO:0043562	P	cellular response to nitrogen levels																					---	---	---	---	---	---	---	---	---	---	---	---	---	---	---	---	---	---	---	---	---	---	---	---	---	---
832	GO:0007034	P	vacuolar transport																					---	---	---	---	---	---	---	---	---	---	---	---	---	---	---	---	---	---	---	---	---	---	---	---	---	---
833	GO:0042631	P	cellular response to water deprivation																					---	---	---	---	---	---	---	---	---	---	---	---	---	---	---	---	---	---	---	---	---	---	---	---	---	---
834	GO:0003735	F	structural constituent of ribosome																					---	---	---	---	---	---	---	---	---	---	---	---	---	---	---	---	---	---	---	---	---	---	---	---	---	---
835	GO:0005198	F	structural molecule activity																					---	---	---	---	---	---	---	---	---	---	---	---	---	---	---	---	---	---	---	---	---	---	---	---	---	---
836	GO:0016853	F	isomerase activity																					---	---	---	---	---	---	---	---	---	---	---	---	---	---	---	---	---	---	---	---	---	---	---	---	---	---
837	GO:0008320	F	protein transmembrane transporter activity																					---	---	---	---	---	---	---	---	---	---	---	---	---	---	---	---	---	---	---	---	---	---	---	---	---	---
838	GO:0015036	F	disulfide oxidoreductase activity																					---	---	---	---	---	---	---	---	---	---	---	---	---	---	---	---	---	---	---	---	---	---	---	---	---	---
839	GO:0016864	F	intramolecular oxidoreductase activity, transposing S-S bonds																					---	---	---	---	---	---	---	---	---	---	---	---	---	---	---	---	---	---	---	---	---	---	---	---	---	---
840	GO:0016862	F	intramolecular oxidoreductase activity, interconverting keto- and enol-groups																					---	---	---	---	---	---	---	---	---	---	---	---	---	---	---	---	---	---	---	---	---	---	---	---	---	---
841	GO:0003756	F	protein disulfide isomerase activity																					---	---	---	---	---	---	---	---	---	---	---	---	---	---	---	---	---	---	---	---	---	---	---	---	---	---
842	GO:0015035	F	protein disulfide oxidoreductase activity																					---	---	---	---	---	---	---	---	---	---	---	---	---	---	---	---	---	---	---	---	---	---	---	---	---	---
843	GO:0043295	F	glutathione binding																					---	---	---	---	---	---	---	---	---	---	---	---	---	---	---	---	---	---	---	---	---	---	---	---	---	---
844	GO:0005515	F	protein binding																					---	---	---	---	---	---	---	---	---	---	---	---	---	---	---	---	---	---	---	---	---	---	---	---	---	---
845	GO:0015399	F	primary active transmembrane transporter activity																					---	---	---	---	---	---	---	---	---	---	---	---	---	---	---	---	---	---	---	---	---	---	---	---	---	---
846	GO:0015405	F	P-P-bond-hydrolysis-driven transmembrane transporter activity																					---	---	---	---	---	---	---	---	---	---	---	---	---	---	---	---	---	---	---	---	---	---	---	---	---	---
847	GO:0022857	F	transmembrane transporter activity																					---	---	---	---	---	---	---	---	---	---	---	---	---	---	---	---	---	---	---	---	---	---	---	---	---	---
848	GO:0016887	F	ATPase activity																					---	---	---	---	---	---	---	---	---	---	---	---	---	---	---	---	---	---	---	---	---	---	---	---	---	---
849	GO:0016860	F	intramolecular oxidoreductase activity																					---	---	---	---	---	---	---	---	---	---	---	---	---	---	---	---	---	---	---	---	---	---	---	---	---	---
850	GO:0022884	F	macromolecule transmembrane transporter activity																					---	---	---	---	---	---	---	---	---	---	---	---	---	---	---	---	---	---	---	---	---	---	---	---	---	---
851	GO:0016859	F	cis-trans isomerase activity																					---	---	---	---	---	---	---	---	---	---	---	---	---	---	---	---	---	---	---	---	---	---	---	---	---	---
852	GO:0030613	F	oxidoreductase activity, acting on phosphorus or arsenic in donors																					---	---	---	---	---	---	---	---	---	---	---	---	---	---	---	---	---	---	---	---	---	---	---	---	---	---
853	GO:0015450	F	P-P-bond-hydrolysis-driven protein transmembrane transporter activity																					---	---	---	---	---	---	---	---	---	---	---	---	---	---	---	---	---	---	---	---	---	---	---	---	---	---
854	GO:0008794	F	arsenate reductase (glutaredoxin) activity																					---	---	---	---	---	---	---	---	---	---	---	---	---	---	---	---	---	---	---	---	---	---	---	---	---	---
855	GO:0030614	F	oxidoreductase activity, acting on phosphorus or arsenic in donors, with disulfide as acceptor																					---	---	---	---	---	---	---	---	---	---	---	---	---	---	---	---	---	---	---	---	---	---	---	---	---	---
856	GO:0030611	F	arsenate reductase activity																					---	---	---	---	---	---	---	---	---	---	---	---	---	---	---	---	---	---	---	---	---	---	---	---	---	---
857	GO:0003746	F	translation elongation factor activity																					---	---	---	---	---	---	---	---	---	---	---	---	---	---	---	---	---	---	---	---	---	---	---	---	---	---
858	GO:0005773	C	vacuole																					---	---	---	---	---	---	---	---	---	---	---	---	---	---	---	---	---	---	---	---	---	---	---	---	---	---
859	GO:0005829	C	cytosol																					---	---	---	---	---	---	---	---	---	---	---	---	---	---	---	---	---	---	---	---	---	---	---	---	---	---
860	GO:0044437	C	vacuolar part																					---	---	---	---	---	---	---	---	---	---	---	---	---	---	---	---	---	---	---	---	---	---	---	---	---	---
861	GO:0005774	C	vacuolar membrane																					---	---	---	---	---	---	---	---	---	---	---	---	---	---	---	---	---	---	---	---	---	---	---	---	---	---
862	GO:0022626	C	cytosolic ribosome																					---	---	---	---	---	---	---	---	---	---	---	---	---	---	---	---	---	---	---	---	---	---	---	---	---	---
863	GO:0044445	C	cytosolic part																					---	---	---	---	---	---	---	---	---	---	---	---	---	---	---	---	---	---	---	---	---	---	---	---	---	---
864	GO:0033279	C	ribosomal subunit																					---	---	---	---	---	---	---	---	---	---	---	---	---	---	---	---	---	---	---	---	---	---	---	---	---	---
865	GO:0022625	C	cytosolic large ribosomal subunit																					---	---	---	---	---	---	---	---	---	---	---	---	---	---	---	---	---	---	---	---	---	---	---	---	---	---
866	GO:0005730	C	nucleolus																					---	---	---	---	---	---	---	---	---	---	---	---	---	---	---	---	---	---	---	---	---	---	---	---	---	---
867	GO:0015934	C	large ribosomal subunit																					---	---	---	---	---	---	---	---	---	---	---	---	---	---	---	---	---	---	---	---	---	---	---	---	---	---
868	GO:0031981	C	nuclear lumen																					---	---	---	---	---	---	---	---	---	---	---	---	---	---	---	---	---	---	---	---	---	---	---	---	---	---
869	GO:0032991	C	macromolecular complex																					---	---	---	---	---	---	---	---	---	---	---	---	---	---	---	---	---	---	---	---	---	---	---	---	---	---
870	GO:0031974	C	membrane-enclosed lumen																					---	---	---	---	---	---	---	---	---	---	---	---	---	---	---	---	---	---	---	---	---	---	---	---	---	---
871	GO:0070013	C	intracellular organelle lumen																					---	---	---	---	---	---	---	---	---	---	---	---	---	---	---	---	---	---	---	---	---	---	---	---	---	---
872	GO:0043233	C	organelle lumen																					---	---	---	---	---	---	---	---	---	---	---	---	---	---	---	---	---	---	---	---	---	---	---	---	---	---
873	GO:0044428	C	nuclear part																					---	---	---	---	---	---	---	---	---	---	---	---	---	---	---	---	---	---	---	---	---	---	---	---	---	---
874	GO:0005794	C	Golgi apparatus																					---	---	---	---	---	---	---	---	---	---	---	---	---	---	---	---	---	---	---	---	---	---	---	---	---	---
875	GO:0044429	C	mitochondrial part																					---	---	---	---	---	---	---	---	---	---	---	---	---	---	---	---	---	---	---	---	---	---	---	---	---	---
876	GO:0044432	C	endoplasmic reticulum part																					---	---	---	---	---	---	---	---	---	---	---	---	---	---	---	---	---	---	---	---	---	---	---	---	---	---
877	GO:0071212	C	subsynaptic reticulum																					---	---	---	---	---	---	---	---	---	---	---	---	---	---	---	---	---	---	---	---	---	---	---	---	---	---
878	GO:0000502	C	proteasome complex																					---	---	---	---	---	---	---	---	---	---	---	---	---	---	---	---	---	---	---	---	---	---	---	---	---	---
879	GO:0022627	C	cytosolic small ribosomal subunit																					---	---	---	---	---	---	---	---	---	---	---	---	---	---	---	---	---	---	---	---	---	---	---	---	---	---
880	GO:0043234	C	protein complex																					---	---	---	---	---	---	---	---	---	---	---	---	---	---	---	---	---	---	---	---	---	---	---	---	---	---
881	GO:0031966	C	mitochondrial membrane																					---	---	---	---	---	---	---	---	---	---	---	---	---	---	---	---	---	---	---	---	---	---	---	---	---	---
882	GO:0005740	C	mitochondrial envelope																					---	---	---	---	---	---	---	---	---	---	---	---	---	---	---	---	---	---	---	---	---	---	---	---	---	---
883	GO:0005838	C	proteasome regulatory particle																					---	---	---	---	---	---	---	---	---	---	---	---	---	---	---	---	---	---	---	---	---	---	---	---	---	---
884	GO:0022624	C	proteasome accessory complex																					---	---	---	---	---	---	---	---	---	---	---	---	---	---	---	---	---	---	---	---	---	---	---	---	---	---
885	GO:0015935	C	small ribosomal subunit																					---	---	---	---	---	---	---	---	---	---	---	---	---	---	---	---	---	---	---	---	---	---	---	---	---	---
886	GO:0043227	C	membrane-bounded organelle																					---	---	---	---	---	---	---	---	---	---	---	---	---	---	---	---	---	---	---	---	---	---	---	---	---	---
887	GO:0044455	C	mitochondrial membrane part																					---	---	---	---	---	---	---	---	---	---	---	---	---	---	---	---	---	---	---	---	---	---	---	---	---	---
888	GO:0043231	C	intracellular membrane-bounded organelle																					---	---	---	---	---	---	---	---	---	---	---	---	---	---	---	---	---	---	---	---	---	---	---	---	---	---
889	GO:0005789	C	endoplasmic reticulum membrane																					---	---	---	---	---	---	---	---	---	---	---	---	---	---	---	---	---	---	---	---	---	---	---	---	---	---
890	GO:0006354	P	RNA elongation																					---	---	---	---	---	---	---	---	---	---	---	---	---	---	---	---	---	---	---	---	---	---	---	---	---	---
891	GO:0046165	P	alcohol biosynthetic process																					---	---	---	---	---	---	---	---	---	---	---	---	---	---	---	---	---	---	---	---	---	---	---	---	---	---
892	GO:0009055	F	electron carrier activity																					---	---	---	---	---	---	---	---	---	---	---	---	---	---	---	---	---	---	---	---	---	---	---	---	---	---
893	GO:0009642	P	response to light intensity																					---	---	---	---	---	---	---	---	---	---	---	---	---	---	---	---	---	---	---	---	---	---	---	---	---	---
894	GO:0004842	F	ubiquitin-protein ligase activity																					---	---	---	---	---	---	---	---	---	---	---	---	---	---	---	---	---	---	---	---	---	---	---	---	---	---
895	GO:0019787	F	small conjugating protein ligase activity																					---	---	---	---	---	---	---	---	---	---	---	---	---	---	---	---	---	---	---	---	---	---	---	---	---	---
896	GO:0016881	F	acid-amino acid ligase activity																					---	---	---	---	---	---	---	---	---	---	---	---	---	---	---	---	---	---	---	---	---	---	---	---	---	---
897	GO:0005634	C	nucleus																					---	---	---	---	---	---	---	---	---	---	---	---	---	---	---	---	---	---	---	---	---	---	---	---	---	---
898	GO:0009269	P	response to desiccation																					---	---	---	---	---	---	---	---	---	---	---	---	---	---	---	---	---	---	---	---	---	---	---	---	---	---
899	GO:0009631	P	cold acclimation																					---	---	---	---	---	---	---	---	---	---	---	---	---	---	---	---	---	---	---	---	---	---	---	---	---	---
900	GO:0016757	F	transferase activity, transferring glycosyl groups																					---	---	---	---	---	---	---	---	---	---	---	---	---	---	---	---	---	---	---	---	---	---	---	---	---	---
901	GO:0016758	F	transferase activity, transferring hexosyl groups																					---	---	---	---	---	---	---	---	---	---	---	---	---	---	---	---	---	---	---	---	---	---	---	---	---	---
902	GO:0046527	F	glucosyltransferase activity																					---	---	---	---	---	---	---	---	---	---	---	---	---	---	---	---	---	---	---	---	---	---	---	---	---	---
903	GO:0005509	F	calcium ion binding																					---	---	---	---	---	---	---	---	---	---	---	---	---	---	---	---	---	---	---	---	---	---	---	---	---	---
Footnote:	The colors correspond to enrichment significance P-value, with gray denoting absent category at a given comparison. The P, C on Onto represent the category of GO: Biological Process, Cellular Component, Mollecular Function. The titles along the x-axis mean comparison between different RNA-seq samples.
	+indicates up-regulated genes, "-" indicates down-regulated genes
[truncated: 14 more columns]

## Sheet: Root cluster GO
	Table S6. Gene ontology analysis of hierarchical clusters as shown in Figure 6.
GO Information				Root Cluster															A		B		C		D		E		F		G		H		I		J		K		L		M		N		O
No	GO Term	Onto	Description	A	B	C	D	E	F	G	H	I	J	K	L	M	N	O	FDR	Num	FDR	Num	FDR	Num	FDR	Num	FDR	Num	FDR	Num	FDR	Num	FDR	Num	FDR	Num	FDR	Num	FDR	Num	FDR	Num	FDR	Num	FDR	Num	FDR	Num
1	GO:0070482	P	response to oxygen levels																9.2e-13	13	0.00015	6	---	---	---	---	---	---	---	---	---	---	---	---	---	---	---	---	---	---	---	---	---	---	---	---	---	---
2	GO:0001666	P	response to hypoxia																9.7e-12	12	0.00012	6	---	---	---	---	---	---	---	---	---	---	---	---	---	---	---	---	---	---	---	---	---	---	---	---	---	---
3	GO:0010310	P	regulation of hydrogen peroxide metabolic process																1.3e-11	14	0.0026	6	---	---	---	---	---	---	---	---	---	---	---	---	---	---	---	---	---	---	---	---	---	---	---	---	---	---
4	GO:0080010	P	regulation of oxygen and reactive oxygen species metabolic process																1.3e-11	14	0.0026	6	---	---	---	---	---	---	---	---	---	---	---	---	---	---	---	---	---	---	---	---	---	---	---	---	---	---
5	GO:0009862	P	systemic acquired resistance, salicylic acid mediated signaling pathway																4.3e-10	14	5.3e-06	10	---	---	---	---	---	---	---	---	---	---	0.041	5	---	---	---	---	---	---	---	---	---	---	---	---	---	---
6	GO:0042743	P	hydrogen peroxide metabolic process																1.1e-09	15	0.041	6	---	---	---	---	---	---	---	---	---	---	---	---	---	---	---	---	---	---	---	---	---	---	---	---	---	---
7	GO:0006800	P	oxygen and reactive oxygen species metabolic process																1.6e-09	15	0.048	6	---	---	---	---	---	---	---	---	---	---	---	---	---	---	---	---	---	---	---	---	---	---	---	---	---	---
8	GO:0009814	P	defense response, incompatible interaction																5.7e-09	17	1.2e-08	17	---	---	---	---	---	---	---	---	---	---	0.0042	9	---	---	---	---	---	---	---	---	---	---	---	---	---	---
9	GO:0071446	P	cellular response to salicylic acid stimulus																1.5e-08	14	3e-09	15	---	---	---	---	---	---	---	---	---	---	---	---	---	---	---	---	---	---	---	---	---	---	---	---	---	---
10	GO:0009863	P	salicylic acid mediated signaling pathway																1.5e-08	14	2.9e-09	15	---	---	---	---	---	---	---	---	---	---	---	---	---	---	---	---	---	---	---	---	---	---	---	---	---	---
11	GO:0051707	P	response to other organism																1e-07	24	3.2e-12	32	1.1e-05	12	---	---	---	---	---	---	---	---	0.0034	15	---	---	---	---	---	---	---	---	---	---	---	---	---	---
12	GO:0051704	P	multi-organism process																1.1e-07	27	6.1e-10	32	2e-05	13	---	---	---	---	---	---	---	---	0.0056	16	---	---	---	---	---	---	---	---	---	---	---	---	---	---
13	GO:0071310	P	cellular response to organic substance																1.8e-07	22	6.9e-07	22	0.00012	10	0.0096	13	---	---	---	---	---	---	---	---	---	---	0.024	12	---	---	---	---	---	---	---	---	---	---
14	GO:0009627	P	systemic acquired resistance																2.1e-07	14	5.5e-08	15	---	---	---	---	---	---	---	---	---	---	0.0021	9	---	---	---	---	---	---	---	---	---	---	---	---	---	---
15	GO:0042221	P	response to chemical stimulus																3.1e-07	40	3.2e-11	51	2.2e-12	27	9.3e-08	39	---	---	0.048	26	---	---	0.024	24	---	---	9.7e-05	32	---	---	---	---	---	---	---	---	0.022	33
16	GO:0009751	P	response to salicylic acid stimulus																3.4e-07	14	3e-10	18	0.0059	5	---	---	---	---	---	---	---	---	---	---	---	---	---	---	---	---	---	---	---	---	---	---	---	---
17	GO:0070887	P	cellular response to chemical stimulus																3.4e-07	23	4.6e-09	27	0.00035	10	0.0039	15	---	---	---	---	---	---	---	---	---	---	0.047	12	---	---	---	---	---	---	---	---	---	---
18	GO:0009607	P	response to biotic stimulus																3.5e-07	25	1.5e-13	37	9.7e-06	13	---	---	---	---	---	---	---	---	0.0021	17	---	---	---	---	---	---	---	---	---	---	---	---	---	---
19	GO:0010033	P	response to organic substance																5.6e-07	32	1.3e-10	41	4.4e-15	26	0.013	21	---	---	---	---	---	---	---	---	---	---	9.6e-06	28	---	---	---	---	---	---	---	---	0.0096	27
20	GO:0007242	P	intracellular signaling cascade																4.1e-06	20	1.5e-05	20	0.017	7	---	---	---	---	---	---	---	---	---	---	---	---	0.024	12	---	---	---	---	---	---	---	---	---	---
21	GO:0045087	P	innate immune response																6.6e-06	17	1.7e-12	27	1.4e-05	10	---	---	---	---	---	---	---	---	0.024	10	---	---	---	---	---	---	---	---	---	---	---	---	---	---
22	GO:0002376	P	immune system process																1.3e-05	17	1.1e-12	28	2.1e-05	10	---	---	---	---	---	---	---	---	0.032	10	---	---	---	---	---	---	---	---	---	---	---	---	---	---
23	GO:0006955	P	immune response																1.3e-05	17	1.1e-12	28	2.1e-05	10	---	---	---	---	---	---	---	---	0.032	10	---	---	---	---	---	---	---	---	---	---	---	---	---	---
24	GO:0050896	P	response to stimulus																2e-05	48	1.4e-11	66	1.4e-08	28	2.9e-05	45	---	---	---	---	---	---	0.0045	35	---	---	0.00069	40	---	---	---	---	---	---	---	---	---	---
25	GO:0006952	P	defense response																6.2e-05	21	3.3e-15	39	1.6e-06	14	---	---	---	---	---	---	---	---	0.0063	15	---	---	0.028	14	---	---	---	---	---	---	---	---	---	---
26	GO:0007165	P	signal transduction																7e-05	21	2.3e-05	23	---	---	---	---	---	---	---	---	---	---	---	---	---	---	---	---	---	---	---	---	---	---	---	---	---	---
27	GO:0023052	P	signaling																0.00014	25	2.8e-05	28	0.015	10	---	---	---	---	---	---	0.031	8	---	---	---	---	---	---	---	---	---	---	---	---	0.049	24	---	---
28	GO:0023046	P	signaling process																0.00015	21	5.3e-05	23	---	---	---	---	---	---	---	---	---	---	---	---	---	---	---	---	---	---	---	---	---	---	---	---	---	---
29	GO:0023060	P	signal transmission																0.00015	21	5.3e-05	23	---	---	---	---	---	---	---	---	---	---	---	---	---	---	---	---	---	---	---	---	---	---	---	---	---	---
30	GO:0051716	P	cellular response to stimulus																0.00036	24	2e-07	32	0.0037	11	0.0054	20	---	---	---	---	0.031	8	---	---	---	---	0.024	18	---	---	---	---	---	---	---	---	---	---
31	GO:0006950	P	response to stress																0.00074	33	8.3e-13	55	2.7e-08	23	0.0089	28	---	---	---	---	---	---	0.00077	30	---	---	0.0056	28	---	---	---	---	---	---	---	---	---	---
32	GO:0008152	P	metabolic process																0.0012	74	0.0028	80	---	---	---	---	---	---	---	---	---	---	---	---	---	---	---	---	---	---	---	---	---	---	---	---	---	---
33	GO:0009620	P	response to fungus																0.005	9	6.1e-10	18	1.3e-05	8	---	---	---	---	---	---	---	---	---	---	---	---	---	---	---	---	---	---	---	---	---	---	---	---
34	GO:0044283	P	small molecule biosynthetic process																0.0093	18	0.00012	23	0.00012	12	---	---	---	---	---	---	---	---	---	---	---	---	---	---	---	---	---	---	---	---	---	---	---	---
35	GO:0050832	P	defense response to fungus																0.012	7	4.9e-11	17	0.0016	5	---	---	---	---	---	---	---	---	---	---	---	---	---	---	---	---	---	---	---	---	---	---	---	---
36	GO:0043436	P	oxoacid metabolic process																0.013	19	0.00064	23	0.0016	11	---	---	---	---	---	---	---	---	---	---	---	---	---	---	---	---	---	---	---	---	---	---	---	---
37	GO:0006082	P	organic acid metabolic process																0.013	19	0.00064	23	0.0016	11	---	---	---	---	---	---	---	---	---	---	---	---	---	---	---	---	---	---	---	---	---	---	---	---
38	GO:0019752	P	carboxylic acid metabolic process																0.013	19	0.00064	23	0.0016	11	---	---	---	---	---	---	---	---	---	---	---	---	---	---	---	---	---	---	---	---	---	---	---	---
39	GO:0042180	P	cellular ketone metabolic process																0.014	19	0.00072	23	0.0016	11	---	---	---	---	---	---	---	---	---	---	---	---	---	---	---	---	---	---	---	---	---	---	---	---
40	GO:0034284	P	response to monosaccharide stimulus																0.015	5	---	---	---	---	---	---	---	---	---	---	---	---	---	---	---	---	---	---	---	---	---	---	---	---	---	---	---	---
41	GO:0009746	P	response to hexose stimulus																0.015	5	---	---	---	---	---	---	---	---	---	---	---	---	---	---	---	---	---	---	---	---	---	---	---	---	---	---	---	---
42	GO:0065007	P	biological regulation																0.02	39	---	---	0.011	18	---	---	---	---	---	---	---	---	---	---	---	---	0.021	35	---	---	---	---	---	---	---	---	---	---
43	GO:0009743	P	response to carbohydrate stimulus																0.031	10	2e-08	20	1.9e-24	24	---	---	---	---	---	---	---	---	---	---	---	---	5.1e-06	16	---	---	---	---	---	---	---	---	---	---
44	GO:0009744	P	response to sucrose stimulus																0.035	5	---	---	---	---	---	---	---	---	---	---	---	---	---	---	---	---	---	---	---	---	---	---	---	---	---	---	---	---
45	GO:0034285	P	response to disaccharide stimulus																0.036	5	---	---	---	---	---	---	---	---	---	---	---	---	---	---	---	---	---	---	---	---	---	---	---	---	---	---	---	---
46	GO:0031323	P	regulation of cellular metabolic process																0.041	22	---	---	---	---	---	---	---	---	---	---	---	---	---	---	---	---	0.03	20	---	---	---	---	---	---	---	---	---	---
47	GO:0009617	P	response to bacterium																0.043	8	3.9e-05	13	0.014	5	---	---	---	---	---	---	---	---	0.0045	9	---	---	---	---	---	---	---	---	---	---	---	---	---	---
48	GO:0019684	P	photosynthesis, light reaction																0.044	6	---	---	---	---	---	---	---	---	---	---	---	---	---	---	---	---	---	---	---	---	---	---	---	---	---	---	---	---
49	GO:0044237	P	cellular metabolic process																0.044	60	---	---	0.039	25	---	---	---	---	---	---	---	---	---	---	---	---	---	---	---	---	---	---	---	---	---	---	---	---
50	GO:0006091	P	generation of precursor metabolites and energy																0.047	9	---	---	---	---	---	---	---	---	---	---	---	---	---	---	---	---	---	---	---	---	---	---	---	---	---	---	---	---
51	GO:0007389	P	pattern specification process																0.049	6	---	---	---	---	---	---	---	---	---	---	---	---	---	---	---	---	---	---	---	---	---	---	---	---	---	---	---	---
52	GO:0016706	F	oxidoreductase activity, acting on paired donors, with incorporation or reduction of molecular oxygen, 2-oxoglutarate as one donor, and incorporation of one atom each of oxygen into both donors																0.025	5	---	---	---	---	---	---	---	---	---	---	---	---	---	---	---	---	---	---	---	---	---	---	---	---	---	---	---	---
53	GO:0016705	F	oxidoreductase activity, acting on paired donors, with incorporation or reduction of molecular oxygen																0.048	8	0.001	10	---	---	---	---	---	---	---	---	---	---	0.0064	8	---	---	---	---	---	---	---	---	0.019	6	0.032	9	0.0018	10
54	GO:0016020	C	membrane																0.026	41	---	---	---	---	---	---	---	---	---	---	---	---	---	---	---	---	---	---	---	---	---	---	---	---	---	---	---	---
55	GO:0010200	P	response to chitin																---	---	1.5e-12	20	9.3e-31	24	---	---	---	---	---	---	---	---	---	---	---	---	1.2e-08	15	---	---	---	---	---	---	---	---	---	---
56	GO:0050776	P	regulation of immune response																---	---	8.6e-11	18	0.0037	5	---	---	---	---	---	---	---	---	---	---	---	---	---	---	---	---	---	---	---	---	---	---	---	---
57	GO:0002682	P	regulation of immune system process																---	---	8.6e-11	18	0.0037	5	---	---	---	---	---	---	---	---	---	---	---	---	---	---	---	---	---	---	---	---	---	---	---	---
58	GO:0010363	P	regulation of plant-type hypersensitive response																---	---	1.3e-10	17	---	---	---	---	---	---	---	---	---	---	---	---	---	---	---	---	---	---	---	---	---	---	---	---	---	---
59	GO:0080135	P	regulation of cellular response to stress																---	---	1.6e-10	17	---	---	---	---	---	---	---	---	---	---	---	---	---	---	---	---	---	---	---	---	---	---	---	---	---	---
60	GO:0012501	P	programmed cell death																---	---	2.1e-10	18	---	---	---	---	---	---	---	---	---	---	---	---	---	---	---	---	---	---	---	---	---	---	---	---	---	---
61	GO:0006612	P	protein targeting to membrane																---	---	2.4e-10	17	---	---	---	---	---	---	---	---	---	---	---	---	---	---	---	---	---	---	---	---	---	---	---	---	---	---
62	GO:0031347	P	regulation of defense response																---	---	2.6e-10	19	0.0014	6	---	---	---	---	---	---	---	---	---	---	---	---	---	---	---	---	---	---	---	---	---	---	---	---
63	GO:0043067	P	regulation of programmed cell death																---	---	2.6e-10	17	---	---	---	---	---	---	---	---	---	---	---	---	---	---	---	---	---	---	---	---	---	---	---	---	---	---
64	GO:0034050	P	host programmed cell death induced by symbiont																---	---	2.9e-10	17	---	---	---	---	---	---	---	---	---	---	---	---	---	---	---	---	---	---	---	---	---	---	---	---	---	---
65	GO:0009626	P	plant-type hypersensitive response																---	---	2.9e-10	17	---	---	---	---	---	---	---	---	---	---	---	---	---	---	---	---	---	---	---	---	---	---	---	---	---	---
66	GO:0010941	P	regulation of cell death																---	---	3e-10	17	---	---	---	---	---	---	---	---	---	---	---	---	---	---	---	---	---	---	---	---	---	---	---	---	---	---
67	GO:0015849	P	organic acid transport																---	---	3.1e-10	15	---	---	---	---	---	---	---	---	---	---	---	---	---	---	---	---	---	---	---	---	---	---	---	---	---	---
68	GO:0080134	P	regulation of response to stress																---	---	3.1e-10	19	0.0016	6	---	---	---	---	---	---	---	---	---	---	---	---	---	---	---	---	---	---	---	---	---	---	---	---
69	GO:0045088	P	regulation of innate immune response																---	---	3.8e-10	17	0.0037	5	---	---	---	---	---	---	---	---	---	---	---	---	---	---	---	---	---	---	---	---	---	---	---	---
70	GO:0016265	P	death																---	---	6.1e-10	18	---	---	---	---	---	---	---	---	---	---	---	---	---	---	---	---	---	---	---	---	---	---	---	---	---	---
71	GO:0008219	P	cell death																---	---	6.1e-10	18	---	---	---	---	---	---	---	---	---	---	---	---	---	---	---	---	---	---	---	---	---	---	---	---	---	---
72	GO:0006865	P	amino acid transport																---	---	1.1e-09	14	---	---	---	---	---	---	---	---	---	---	---	---	---	---	---	---	---	---	---	---	---	---	---	---	---	---
73	GO:0015837	P	amine transport																---	---	1.4e-09	14	---	---	---	---	---	---	---	---	---	---	---	---	---	---	---	---	---	---	---	---	---	---	---	---	---	---
74	GO:0046942	P	carboxylic acid transport																---	---	2.3e-09	14	---	---	---	---	---	---	---	---	---	---	---	---	---	---	---	---	---	---	---	---	---	---	---	---	---	---
75	GO:0048583	P	regulation of response to stimulus																---	---	6.1e-09	19	0.0039	6	---	---	---	---	---	---	---	---	---	---	---	---	---	---	---	---	---	---	---	---	---	---	---	---
76	GO:0009697	P	salicylic acid biosynthetic process																---	---	9.9e-09	12	---	---	---	---	---	---	---	---	---	---	0.0045	6	---	---	---	---	---	---	---	---	---	---	---	---	---	---
77	GO:0031348	P	negative regulation of defense response																---	---	1.5e-08	13	---	---	---	---	---	---	---	---	---	---	---	---	---	---	---	---	---	---	---	---	---	---	---	---	---	---
78	GO:0009696	P	salicylic acid metabolic process																---	---	1.8e-08	12	---	---	---	---	---	---	---	---	---	---	0.0045	6	---	---	---	---	---	---	---	---	---	---	---	---	---	---
79	GO:0006725	P	cellular aromatic compound metabolic process																---	---	2.9e-08	22	---	---	---	---	---	---	---	---	---	---	---	---	---	---	---	---	---	---	---	---	---	---	---	---	---	---
80	GO:0019438	P	aromatic compound biosynthetic process																---	---	5.1e-08	18	---	---	---	---	---	---	---	---	---	---	---	---	---	---	---	---	---	---	---	---	---	---	---	---	---	---
81	GO:0071456	P	cellular response to hypoxia																---	---	9.9e-08	6	---	---	---	---	---	---	---	---	---	---	---	---	---	---	---	---	---	---	---	---	---	---	---	---	---	---
82	GO:0071453	P	cellular response to oxygen levels																---	---	1.5e-07	6	---	---	---	---	---	---	---	---	---	---	---	---	---	---	---	---	---	---	---	---	---	---	---	---	---	---
83	GO:0043069	P	negative regulation of programmed cell death																---	---	2e-07	10	---	---	---	---	---	---	---	---	---	---	---	---	---	---	---	---	---	---	---	---	---	---	---	---	---	---
84	GO:0048585	P	negative regulation of response to stimulus																---	---	2e-07	13	---	---	---	---	---	---	---	---	---	---	---	---	---	---	---	---	---	---	---	---	---	---	---	---	---	---
85	GO:0060548	P	negative regulation of cell death																---	---	2.4e-07	10	---	---	---	---	---	---	---	---	---	---	---	---	---	---	---	---	---	---	---	---	---	---	---	---	---	---
86	GO:0055114	P	oxidation reduction																---	---	8.5e-07	23	---	---	0.019	13	---	---	---	---	---	---	---	---	---	---	---	---	---	---	---	---	---	---	---	---	---	---
87	GO:0000165	P	MAPKKK cascade																---	---	1.2e-06	10	---	---	---	---	---	---	---	---	---	---	---	---	---	---	---	---	---	---	---	---	---	---	---	---	---	---
88	GO:0009867	P	jasmonic acid mediated signaling pathway																---	---	1.8e-06	11	---	---	---	---	---	---	---	---	---	---	---	---	---	---	---	---	---	---	---	---	---	---	---	---	---	---
89	GO:0071395	P	cellular response to jasmonic acid stimulus																---	---	1.8e-06	11	---	---	---	---	---	---	---	---	---	---	---	---	---	---	---	---	---	---	---	---	---	---	---	---	---	---
90	GO:0007243	P	protein kinase cascade																---	---	2e-06	10	---	---	---	---	---	---	---	---	---	---	---	---	---	---	---	---	---	---	---	---	---	---	---	---	---	---
91	GO:0006605	P	protein targeting																---	---	2.8e-06	18	---	---	---	---	---	---	---	---	---	---	---	---	---	---	---	---	---	---	---	---	---	---	---	---	---	---
92	GO:0033554	P	cellular response to stress																---	---	3e-06	23	---	---	---	---	---	---	---	---	0.0016	8	---	---	---	---	---	---	---	---	---	---	---	---	---	---	---	---
93	GO:0048519	P	negative regulation of biological process																---	---	3.1e-06	21	---	---	---	---	---	---	---	---	---	---	---	---	---	---	---	---	---	---	---	---	---	---	---	---	---	---
94	GO:0009753	P	response to jasmonic acid stimulus																---	---	4.9e-06	13	8.2e-05	7	---	---	---	---	---	---	---	---	---	---	---	---	---	---	---	---	---	---	---	---	---	---	---	---
95	GO:0006886	P	intracellular protein transport																---	---	1.9e-05	18	---	---	---	---	---	---	---	---	---	---	---	---	---	---	---	---	---	---	---	---	---	---	---	---	---	---
96	GO:0034613	P	cellular protein localization																---	---	2.3e-05	18	---	---	---	---	---	---	---	---	---	---	---	---	---	---	---	---	---	---	---	---	---	---	---	---	---	---
97	GO:0070727	P	cellular macromolecule localization																---	---	3.4e-05	18	---	---	---	---	---	---	---	---	---	---	---	---	---	---	---	---	---	---	---	---	---	---	---	---	---	---
98	GO:0042742	P	defense response to bacterium																---	---	3.5e-05	11	---	---	---	---	---	---	---	---	---	---	0.0038	8	---	---	---	---	---	---	---	---	---	---	---	---	---	---
99	GO:0016053	P	organic acid biosynthetic process																---	---	4.3e-05	18	---	---	---	---	---	---	---	---	---	---	---	---	---	---	---	---	---	---	---	---	---	---	---	---	---	---
100	GO:0046394	P	carboxylic acid biosynthetic process																---	---	4.3e-05	18	---	---	---	---	---	---	---	---	---	---	---	---	---	---	---	---	---	---	---	---	---	---	---	---	---	---
101	GO:0009719	P	response to endogenous stimulus																---	---	4.5e-05	22	6.4e-06	13	0.00049	18	---	---	---	---	---	---	---	---	---	---	4.1e-05	20	---	---	---	---	---	---	---	---	0.025	18
102	GO:0071495	P	cellular response to endogenous stimulus																---	---	6.6e-05	15	0.0017	7	0.00098	12	---	---	---	---	---	---	---	---	---	---	0.016	10	---	---	---	---	---	---	---	---	---	---
103	GO:0045184	P	establishment of protein localization																---	---	6.8e-05	18	---	---	---	---	---	---	---	---	---	---	---	---	---	---	---	---	---	---	---	---	---	---	---	---	---	---
104	GO:0015031	P	protein transport																---	---	6.8e-05	18	---	---	---	---	---	---	---	---	---	---	---	---	---	---	---	---	---	---	---	---	---	---	---	---	---	---
105	GO:0033036	P	macromolecule localization																---	---	7.2e-05	21	---	---	---	---	---	---	---	---	---	---	---	---	---	---	---	---	---	---	---	---	---	---	---	---	---	---
106	GO:0034976	P	response to endoplasmic reticulum stress																---	---	7.9e-05	10	---	---	---	---	---	---	---	---	---	---	---	---	---	---	---	---	---	---	---	---	---	---	---	---	---	---
107	GO:0008104	P	protein localization																---	---	0.00012	18	---	---	---	---	---	---	---	---	---	---	---	---	---	---	---	---	---	---	---	---	---	---	---	---	---	---
108	GO:0009595	P	detection of biotic stimulus																---	---	0.00015	6	---	---	---	---	---	---	---	---	---	---	---	---	---	---	---	---	---	---	---	---	---	---	---	---	---	---
109	GO:0002679	P	respiratory burst during defense response																---	---	0.00033	6	1.5e-06	6	---	---	---	---	---	---	---	---	---	---	---	---	---	---	---	---	---	---	---	---	---	---	---	---
110	GO:0045730	P	respiratory burst																---	---	0.00033	6	1.5e-06	6	---	---	---	---	---	---	---	---	---	---	---	---	---	---	---	---	---	---	---	---	---	---	---	---
111	GO:0030968	P	endoplasmic reticulum unfolded protein response																---	---	0.00035	7	---	---	---	---	---	---	---	---	---	---	---	---	---	---	---	---	---	---	---	---	---	---	---	---	---	---
112	GO:0006986	P	response to unfolded protein																---	---	0.00037	7	---	---	---	---	---	---	---	---	---	---	---	---	---	---	---	---	---	---	---	---	---	---	---	---	---	---
113	GO:0034620	P	cellular response to unfolded protein																---	---	0.00037	7	---	---	---	---	---	---	---	---	---	---	---	---	---	---	---	---	---	---	---	---	---	---	---	---	---	---
114	GO:0015824	P	proline transport																---	---	0.00038	5	---	---	---	---	---	---	---	---	---	---	---	---	---	---	---	---	---	---	---	---	---	---	---	---	---	---
115	GO:0023034	P	intracellular signaling pathway																---	---	0.00039	10	6.5e-07	9	---	---	---	---	---	---	---	---	---	---	---	---	---	---	---	---	---	---	---	---	---	---	---	---
116	GO:0032787	P	monocarboxylic acid metabolic process																---	---	0.00042	19	---	---	---	---	---	---	---	---	---	---	---	---	---	---	---	---	---	---	---	---	---	---	---	---	---	---
117	GO:0006984	P	ER-nuclear signaling pathway																---	---	0.00043	7	---	---	---	---	---	---	---	---	---	---	---	---	---	---	---	---	---	---	---	---	---	---	---	---	---	---
118	GO:0071445	P	cellular response to protein stimulus																---	---	0.00044	7	---	---	---	---	---	---	---	---	---	---	---	---	---	---	---	---	---	---	---	---	---	---	---	---	---	---
119	GO:0015804	P	neutral amino acid transport																---	---	0.00044	5	---	---	---	---	---	---	---	---	---	---	---	---	---	---	---	---	---	---	---	---	---	---	---	---	---	---
120	GO:0071216	P	cellular response to biotic stimulus																---	---	0.00047	7	---	---	---	---	---	---	---	---	---	---	---	---	---	---	---	---	---	---	---	---	---	---	---	---	---	---
121	GO:0046907	P	intracellular transport																---	---	0.00077	18	---	---	---	---	---	---	---	---	---	---	---	---	---	---	---	---	---	---	---	---	---	---	---	---	---	---
122	GO:0042434	P	indole derivative metabolic process																---	---	0.0008	6	---	---	---	---	---	---	---	---	---	---	---	---	---	---	---	---	---	---	---	---	---	---	---	---	---	---
123	GO:0042430	P	indole and derivative metabolic process																---	---	0.0008	6	---	---	---	---	---	---	---	---	---	---	---	---	---	---	---	---	---	---	---	---	---	---	---	---	---	---
124	GO:0051606	P	detection of stimulus																---	---	0.0008	6	---	---	---	---	---	---	---	---	---	---	---	---	---	---	---	---	---	---	---	---	---	---	---	---	---	---
125	GO:0051179	P	localization																---	---	0.0012	33	---	---	---	---	---	---	---	---	0.049	10	---	---	---	---	---	---	---	---	---	---	---	---	0.00025	42	---	---
126	GO:0023033	P	signaling pathway																---	---	0.0015	10	1.6e-06	9	---	---	---	---	---	---	---	---	---	---	---	---	---	---	---	---	---	---	---	---	---	---	---	---
127	GO:0006810	P	transport																---	---	0.0019	31	---	---	---	---	---	---	---	---	0.033	10	---	---	---	---	---	---	---	---	---	---	---	---	0.00028	40	---	---
128	GO:0009611	P	response to wounding																---	---	0.0019	8	1.6e-16	15	---	---	---	---	---	---	---	---	---	---	---	---	0.0014	8	---	---	---	---	---	---	---	---	---	---
129	GO:0051649	P	establishment of localization in cell																---	---	0.0021	18	---	---	---	---	---	---	---	---	---	---	---	---	---	---	---	---	---	---	---	---	---	---	---	---	---	---
130	GO:0043900	P	regulation of multi-organism process																---	---	0.0026	5	---	---	---	---	---	---	---	---	---	---	---	---	---	---	---	---	---	---	---	---	---	---	---	---	---	---
131	GO:0048523	P	negative regulation of cellular process																---	---	0.0026	12	---	---	---	---	---	---	---	---	---	---	---	---	---	---	---	---	---	---	---	---	---	---	---	---	---	---
132	GO:0051234	P	establishment of localization																---	---	0.0026	31	---	---	---	---	---	---	---	---	0.037	10	---	---	---	---	---	---	---	---	---	---	---	---	0.00037	40	---	---
133	GO:0002252	P	immune effector process																---	---	0.0028	7	5.2e-05	6	---	---	---	---	---	---	---	---	---	---	---	---	---	---	---	---	---	---	---	---	---	---	---	---
134	GO:0051641	P	cellular localization																---	---	0.0031	18	---	---	---	---	---	---	---	---	---	---	---	---	---	---	---	---	---	---	---	---	---	---	---	---	---	---
135	GO:0006979	P	response to oxidative stress																---	---	0.0033	10	---	---	0.019	8	---	---	---	---	---	---	---	---	---	---	---	---	---	---	---	---	---	---	---	---	---	---
136	GO:0051789	P	response to protein stimulus																---	---	0.0034	8	---	---	---	---	---	---	---	---	---	---	0.041	6	---	---	---	---	---	---	---	---	---	---	---	---	---	---
137	GO:0006575	P	cellular amino acid derivative metabolic process																---	---	0.004	11	0.0009	7	---	---	---	---	---	---	---	---	---	---	---	---	0.048	8	---	---	---	---	---	---	---	---	---	---
138	GO:0042435	P	indole derivative biosynthetic process																---	---	0.0049	5	---	---	---	---	---	---	---	---	---	---	---	---	---	---	---	---	---	---	---	---	---	---	---	---	---	---
139	GO:0044281	P	small molecule metabolic process																---	---	0.0072	32	---	---	---	---	---	---	---	---	---	---	---	---	---	---	---	---	---	---	---	---	---	---	---	---	---	---
140	GO:0009725	P	response to hormone stimulus																---	---	0.012	15	4.9e-05	11	0.00027	17	---	---	---	---	---	---	---	---	---	---	6.3e-06	20	---	---	---	---	---	---	---	---	0.0069	18
141	GO:0019748	P	secondary metabolic process																---	---	0.014	14	---	---	---	---	---	---	---	---	---	---	---	---	---	---	---	---	---	---	---	---	---	---	---	---	---	---
142	GO:0061025	P	membrane fusion																---	---	0.016	6	---	---	---	---	---	---	---	---	---	---	---	---	---	---	---	---	---	---	---	---	---	---	---	---	---	---
143	GO:0006944	P	cellular membrane fusion																---	---	0.016	6	---	---	---	---	---	---	---	---	---	---	---	---	---	---	---	---	---	---	---	---	---	---	---	---	---	---
144	GO:0009737	P	response to abscisic acid stimulus																---	---	0.02	9	0.0029	6	---	---	---	---	---	---	---	---	---	---	---	---	---	---	---	---	---	---	---	---	---	---	---	---
145	GO:0009404	P	toxin metabolic process																---	---	0.028	5	---	---	---	---	---	---	---	---	---	---	---	---	---	---	---	---	---	---	---	---	---	---	---	---	---	---
146	GO:0009407	P	toxin catabolic process																---	---	0.028	5	---	---	---	---	---	---	---	---	---	---	---	---	---	---	---	---	---	---	---	---	---	---	---	---	---	---
147	GO:0042398	P	cellular amino acid derivative biosynthetic process																---	---	0.028	8	0.00017	7	---	---	---	---	---	---	---	---	---	---	---	---	0.042	7	---	---	---	---	---	---	---	---	---	---
148	GO:0009605	P	response to external stimulus																---	---	0.034	12	6.6e-11	16	---	---	---	---	---	---	2.8e-05	9	---	---	---	---	0.011	12	---	---	---	---	---	---	0.00034	19	---	---
149	GO:0050794	P	regulation of cellular process																---	---	0.048	32	0.029	14	---	---	---	---	---	---	---	---	---	---	---	---	0.0064	30	---	---	---	---	---	---	---	---	---	---
150	GO:0020037	F	heme binding																---	---	3.8e-09	16	---	---	0.00022	9	---	---	---	---	---	---	0.0064	7	0.0047	8	---	---	---	---	---	---	0.032	5	0.032	8	0.0083	8
151	GO:0046906	F	tetrapyrrole binding																---	---	6.6e-09	16	---	---	0.00032	9	---	---	---	---	---	---	0.0064	7	0.0057	8	---	---	---	---	---	---	0.032	5	0.04	8	0.011	8
152	GO:0005506	F	iron ion binding																---	---	7.8e-08	16	---	---	0.00029	10	---	---	---	---	---	---	0.0064	8	0.016	8	---	---	---	---	---	---	---	---	0.0047	11	0.023	8
153	GO:0003824	F	catalytic activity																---	---	2.8e-06	68	---	---	---	---	---	---	---	---	---	---	0.029	38	0.0037	51	---	---	---	---	---	---	---	---	---	---	---	---
154	GO:0016491	F	oxidoreductase activity																---	---	4.3e-06	25	---	---	0.016	15	---	---	---	---	---	---	0.016	13	---	---	---	---	---	---	---	---	---	---	---	---	---	---
155	GO:0009055	F	electron carrier activity																---	---	2.8e-05	13	---	---	---	---	---	---	---	---	---	---	0.032	6	---	---	---	---	---	---	---	---	---	---	---	---	0.011	9
156	GO:0019825	F	oxygen binding																---	---	4.2e-05	9	---	---	---	---	---	---	---	---	---	---	---	---	---	---	---	---	---	---	---	---	---	---	0.04	6	0.0007	8
157	GO:0016684	F	oxidoreductase activity, acting on peroxide as acceptor																---	---	0.00035	6	---	---	5.5e-07	8	---	---	---	---	---	---	---	---	---	---	---	---	---	---	---	---	---	---	---	---	---	---
158	GO:0004601	F	peroxidase activity																---	---	0.00035	6	---	---	5.5e-07	8	---	---	---	---	---	---	---	---	---	---	---	---	---	---	---	---	---	---	---	---	---	---
159	GO:0016209	F	antioxidant activity																---	---	0.001	6	---	---	2.4e-06	8	---	---	---	---	---	---	---	---	---	---	---	---	---	---	---	---	---	---	---	---	---	---
160	GO:0043169	F	cation binding																---	---	0.0021	28	---	---	---	---	---	---	---	---	---	---	0.024	18	---	---	---	---	---	---	---	---	---	---	---	---	---	---
161	GO:0043167	F	ion binding																---	---	0.0021	28	---	---	---	---	---	---	---	---	---	---	0.024	18	---	---	---	---	---	---	---	---	---	---	---	---	---	---
162	GO:0046872	F	metal ion binding																---	---	0.0044	26	---	---	---	---	---	---	---	---	---	---	0.016	18	---	---	---	---	---	---	---	---	---	---	---	---	---	---
163	GO:0046914	F	transition metal ion binding																---	---	0.018	21	---	---	---	---	---	---	---	---	---	---	0.049	14	---	---	---	---	---	---	---	---	---	---	---	---	---	---
164	GO:0030234	F	enzyme regulator activity																---	---	0.022	7	---	---	---	---	---	---	---	---	---	---	---	---	---	---	---	---	---	---	---	---	---	---	---	---	---	---
165	GO:0004857	F	enzyme inhibitor activity																---	---	0.022	5	---	---	---	---	---	---	---	---	---	---	---	---	---	---	---	---	---	---	---	---	---	---	---	---	---	---
166	GO:0030312	C	external encapsulating structure																---	---	0.00033	13	---	---	0.00096	11	---	---	---	---	---	---	---	---	0.0049	10	---	---	---	---	---	---	---	---	0.05	11	---	---
167	GO:0005618	C	cell wall																---	---	0.00033	13	---	---	0.00096	11	---	---	---	---	---	---	---	---	0.0049	10	---	---	---	---	---	---	---	---	0.05	11	---	---
168	GO:0009505	C	plant-type cell wall																---	---	0.0017	8	---	---	0.002	7	---	---	---	---	---	---	---	---	0.016	6	---	---	---	---	---	---	---	---	---	---	---	---
169	GO:0005576	C	extracellular region																---	---	0.0085	26	---	---	0.002	24	---	---	---	---	---	---	---	---	0.0049	23	---	---	---	---	---	---	---	---	---	---	---	---
170	GO:0009612	P	response to mechanical stimulus																---	---	---	---	9.7e-16	10	---	---	---	---	---	---	---	---	---	---	---	---	1.8e-05	6	---	---	---	---	---	---	---	---	---	---
171	GO:0009873	P	ethylene mediated signaling pathway																---	---	---	---	1.6e-06	6	---	---	---	---	---	---	---	---	---	---	---	---	0.00045	6	---	---	---	---	---	---	---	---	---	---
172	GO:0043449	P	cellular alkene metabolic process																---	---	---	---	1.6e-06	6	---	---	---	---	---	---	---	---	---	---	---	---	---	---	---	---	---	---	---	---	---	---	---	---
173	GO:0009692	P	ethylene metabolic process																---	---	---	---	1.6e-06	6	---	---	---	---	---	---	---	---	---	---	---	---	---	---	---	---	---	---	---	---	---	---	---	---
174	GO:0009693	P	ethylene biosynthetic process																---	---	---	---	1.6e-06	6	---	---	---	---	---	---	---	---	---	---	---	---	---	---	---	---	---	---	---	---	---	---	---	---
175	GO:0043450	P	alkene biosynthetic process																---	---	---	---	1.6e-06	6	---	---	---	---	---	---	---	---	---	---	---	---	---	---	---	---	---	---	---	---	---	---	---	---
176	GO:0071369	P	cellular response to ethylene stimulus																---	---	---	---	2.4e-06	6	4.2e-06	8	---	---	---	---	---	---	---	---	---	---	0.0008	6	---	---	---	---	---	---	---	---	---	---
177	GO:0000160	P	two-component signal transduction system (phosphorelay)																---	---	---	---	5e-06	6	---	---	---	---	---	---	---	---	---	---	---	---	0.00017	7	---	---	---	---	---	---	---	---	---	---
178	GO:0009628	P	response to abiotic stimulus																---	---	---	---	7.2e-06	16	---	---	---	---	---	---	---	---	---	---	---	---	0.024	19	---	---	---	---	---	---	---	---	---	---
179	GO:0006555	P	methionine metabolic process																---	---	---	---	2.6e-05	6	---	---	---	---	---	---	---	---	---	---	---	---	---	---	---	---	---	---	---	---	---	---	---	---
180	GO:0009695	P	jasmonic acid biosynthetic process																---	---	---	---	3.7e-05	5	---	---	---	---	---	---	---	---	---	---	---	---	---	---	---	---	---	---	---	---	---	---	---	---
181	GO:0031408	P	oxylipin biosynthetic process																---	---	---	---	4.4e-05	5	---	---	---	---	---	---	---	---	---	---	---	---	---	---	---	---	---	---	---	---	---	---	---	---
182	GO:0009066	P	aspartate family amino acid metabolic process																---	---	---	---	5.6e-05	6	---	---	---	---	---	---	---	---	---	---	---	---	---	---	---	---	---	---	---	---	---	---	---	---
183	GO:0009694	P	jasmonic acid metabolic process																---	---	---	---	7e-05	5	---	---	---	---	---	---	---	---	---	---	---	---	---	---	---	---	---	---	---	---	---	---	---	---
184	GO:0031407	P	oxylipin metabolic process																---	---	---	---	8.3e-05	5	---	---	---	---	---	---	---	---	---	---	---	---	---	---	---	---	---	---	---	---	---	---	---	---
185	GO:0009723	P	response to ethylene stimulus																---	---	---	---	0.00018	6	4.2e-06	11	---	---	---	---	---	---	---	---	---	---	0.0093	7	---	---	---	---	---	---	---	---	---	---
186	GO:0009755	P	hormone-mediated signaling pathway																---	---	---	---	0.00033	7	---	---	---	---	---	---	---	---	---	---	---	---	0.0021	10	---	---	---	---	---	---	---	---	---	---
187	GO:0032870	P	cellular response to hormone stimulus																---	---	---	---	0.00049	7	0.00056	11	---	---	---	---	---	---	---	---	---	---	0.0034	10	---	---	---	---	---	---	---	---	---	---
188	GO:0000096	P	sulfur amino acid metabolic process																---	---	---	---	0.00076	6	---	---	---	---	---	---	---	---	---	---	---	---	---	---	---	---	---	---	---	---	---	---	---	---
189	GO:0009642	P	response to light intensity																---	---	---	---	0.00078	5	---	---	---	---	---	---	---	---	---	---	---	---	---	---	---	---	---	---	---	---	---	---	---	---
190	GO:0006633	P	fatty acid biosynthetic process																---	---	---	---	0.001	5	---	---	---	---	---	---	---	---	---	---	---	---	---	---	---	---	---	---	---	---	---	---	---	---
191	GO:0006790	P	sulfur metabolic process																---	---	---	---	0.0043	6	---	---	---	---	---	---	---	---	---	---	---	---	0.042	8	---	---	---	---	---	---	---	---	---	---
192	GO:0009308	P	amine metabolic process																---	---	---	---	0.0062	7	---	---	---	---	---	---	---	---	---	---	---	---	---	---	---	---	---	---	---	---	---	---	---	---
193	GO:0006631	P	fatty acid metabolic process																---	---	---	---	0.015	5	---	---	---	---	---	---	---	---	---	---	---	---	---	---	---	---	---	---	---	---	---	---	---	---
194	GO:0006520	P	cellular amino acid metabolic process																---	---	---	---	0.015	6	---	---	---	---	---	---	---	---	---	---	---	---	---	---	---	---	---	---	---	---	---	---	---	---
195	GO:0009409	P	response to cold																---	---	---	---	0.019	5	---	---	---	---	---	---	---	---	---	---	---	---	---	---	---	---	---	---	---	---	---	---	---	---
196	GO:0044106	P	cellular amine metabolic process																---	---	---	---	0.02	6	---	---	---	---	---	---	---	---	---	---	---	---	---	---	---	---	---	---	---	---	---	---	---	---
197	GO:0006519	P	cellular amino acid and derivative metabolic process																---	---	---	---	0.023	7	---	---	---	---	---	---	---	---	---	---	---	---	---	---	---	---	---	---	---	---	---	---	---	---
198	GO:0050789	P	regulation of biological process																---	---	---	---	0.035	15	---	---	---	---	---	---	---	---	---	---	---	---	0.011	32	---	---	---	---	---	---	---	---	---	---
199	GO:0030528	F	transcription regulator activity																---	---	---	---	0.013	9	---	---	---	---	---	---	---	---	---	---	---	---	---	---	---	---	---	---	---	---	---	---	0.023	17
200	GO:0003700	F	transcription factor activity																---	---	---	---	0.023	8	---	---	---	---	---	---	---	---	---	---	---	---	---	---	---	---	---	---	---	---	---	---	---	---
201	GO:0010054	P	trichoblast differentiation																---	---	---	---	---	---	8.9e-12	17	---	---	---	---	---	---	---	---	---	---	---	---	---	---	---	---	---	---	2.7e-07	15	---	---
202	GO:0010053	P	root epidermal cell differentiation																---	---	---	---	---	---	8.9e-12	17	---	---	---	---	---	---	---	---	---	---	---	---	---	---	---	---	---	---	2.9e-07	15	---	---
203	GO:0008544	P	epidermis development																---	---	---	---	---	---	2.7e-11	18	---	---	---	---	---	---	---	---	---	---	---	---	---	---	---	---	---	---	6.3e-06	15	---	---
204	GO:0007398	P	ectoderm development																---	---	---	---	---	---	2.7e-11	18	---	---	---	---	---	---	---	---	---	---	---	---	---	---	---	---	---	---	6.3e-06	15	---	---
205	GO:0009913	P	epidermal cell differentiation																---	---	---	---	---	---	2.7e-11	18	---	---	---	---	---	---	---	---	---	---	---	---	---	---	---	---	---	---	6.3e-06	15	---	---
206	GO:0010015	P	root morphogenesis																---	---	---	---	---	---	9.9e-11	17	---	---	---	---	---	---	---	---	---	---	---	---	---	---	---	---	---	---	3.8e-06	15	---	---
207	GO:0071281	P	cellular response to iron ion																---	---	---	---	---	---	1.6e-10	8	---	---	---	---	---	---	---	---	---	---	---	---	---	---	---	---	---	---	---	---	---	---
208	GO:0071248	P	cellular response to metal ion																---	---	---	---	---	---	4.8e-10	8	---	---	---	---	---	---	---	---	---	---	---	---	---	---	---	---	---	---	---	---	---	---
209	GO:0071241	P	cellular response to inorganic substance																---	---	---	---	---	---	1.1e-09	8	---	---	---	---	---	---	---	---	---	---	---	---	---	---	---	---	---	---	---	---	---	---
210	GO:0022622	P	root system development																---	---	---	---	---	---	5.1e-09	17	---	---	---	---	---	---	---	---	---	---	---	---	---	---	---	---	---	---	6.5e-05	15	---	---
211	GO:0010039	P	response to iron ion																---	---	---	---	---	---	5.1e-09	8	---	---	---	---	---	---	---	---	---	---	---	---	---	---	---	---	---	---	---	---	---	---
212	GO:0048364	P	root development																---	---	---	---	---	---	5.1e-09	17	---	---	---	---	---	---	---	---	---	---	---	---	---	---	---	---	---	---	6.5e-05	15	---	---
213	GO:0009888	P	tissue development																---	---	---	---	---	---	5e-08	20	---	---	---	---	---	---	---	---	---	---	---	---	---	---	---	---	---	---	0.00039	18	---	---
214	GO:0030154	P	cell differentiation																---	---	---	---	---	---	2.5e-07	20	---	---	---	---	---	---	---	---	---	---	---	---	---	---	---	---	---	---	0.012	16	---	---
215	GO:0010035	P	response to inorganic substance																---	---	---	---	---	---	7.6e-07	19	---	---	---	---	0.00022	8	---	---	---	---	---	---	---	---	---	---	---	---	0.00091	18	---	---
216	GO:0015698	P	inorganic anion transport																---	---	---	---	---	---	3.5e-06	10	---	---	---	---	1.9e-06	7	---	---	---	---	---	---	---	---	---	---	---	---	5.5e-08	15	---	---
217	GO:0048869	P	cellular developmental process																---	---	---	---	---	---	1.1e-05	20	---	---	---	---	---	---	---	---	---	---	---	---	---	---	---	---	---	---	0.01	19	---	---
218	GO:0010038	P	response to metal ion																---	---	---	---	---	---	1.7e-05	13	---	---	---	---	---	---	---	---	---	---	---	---	---	---	---	---	---	---	---	---	---	---
219	GO:0006826	P	iron ion transport																---	---	---	---	---	---	2.4e-05	7	---	---	---	---	5.2e-06	5	---	---	---	---	---	---	---	---	---	---	---	---	8.2e-08	11	---	---
220	GO:0006820	P	anion transport																---	---	---	---	---	---	2.9e-05	10	---	---	---	---	3.2e-06	7	---	---	---	---	---	---	---	---	---	---	---	---	2.9e-07	15	---	---
221	GO:0010167	P	response to nitrate																---	---	---	---	---	---	3.3e-05	8	---	---	---	---	3.2e-06	6	---	---	---	---	---	---	---	---	---	---	---	---	8.2e-08	13	---	---
222	GO:0015706	P	nitrate transport																---	---	---	---	---	---	4e-05	8	---	---	---	---	3.2e-06	6	---	---	---	---	---	---	---	---	---	---	---	---	8.2e-08	13	---	---
223	GO:0009664	P	plant-type cell wall organization																---	---	---	---	---	---	4e-05	10	---	---	---	---	---	---	---	---	---	---	---	---	---	---	---	---	---	---	---	---	---	---
224	GO:0009653	P	anatomical structure morphogenesis																---	---	---	---	---	---	4.8e-05	21	---	---	---	---	---	---	---	---	---	---	---	---	---	---	---	---	---	---	0.017	21	---	---
225	GO:0000041	P	transition metal ion transport																---	---	---	---	---	---	0.00012	8	---	---	---	---	1.9e-06	7	---	---	---	---	---	---	---	---	---	---	---	---	1.1e-05	11	---	---
226	GO:0010106	P	cellular response to iron ion starvation																---	---	---	---	---	---	0.00017	6	---	---	---	---	4.1e-06	5	---	---	---	---	---	---	---	---	---	---	---	---	2.9e-07	10	---	---
227	GO:0032501	P	multicellular organismal process																---	---	---	---	---	---	0.00024	32	---	---	---	---	---	---	---	---	---	---	---	---	---	---	---	---	---	---	---	---	---	---
228	GO:0071669	P	plant-type cell wall organization or biogenesis																---	---	---	---	---	---	0.00028	10	---	---	---	---	---	---	---	---	---	---	---	---	---	---	---	---	---	---	---	---	---	---
229	GO:0048513	P	organ development																---	---	---	---	---	---	0.00041	21	---	---	---	---	---	---	---	---	---	---	---	---	---	---	---	---	---	---	0.011	24	---	---
230	GO:0048731	P	system development																---	---	---	---	---	---	0.00041	21	---	---	---	---	---	---	---	---	---	---	---	---	---	---	---	---	---	---	0.011	24	---	---
231	GO:0071555	P	cell wall organization																---	---	---	---	---	---	0.00041	11	---	---	---	---	---	---	---	---	---	---	---	---	---	---	---	---	---	---	---	---	---	---
232	GO:0006811	P	ion transport																---	---	---	---	---	---	0.00049	14	---	---	---	---	0.00015	8	---	---	---	---	---	---	---	---	---	---	---	---	5.5e-05	20	---	---
233	GO:0007275	P	multicellular organismal development																---	---	---	---	---	---	0.00065	30	---	---	---	---	---	---	---	---	---	---	---	---	---	---	---	---	---	---	---	---	---	---
234	GO:0071554	P	cell wall organization or biogenesis																---	---	---	---	---	---	0.0011	13	---	---	---	---	---	---	---	---	---	---	---	---	---	---	---	---	---	---	0.00026	18	---	---
235	GO:0032502	P	developmental process																---	---	---	---	---	---	0.0018	30	---	---	---	---	---	---	---	---	---	---	---	---	---	---	---	---	---	---	---	---	---	---
236	GO:0015674	P	di-, tri-valent inorganic cation transport																---	---	---	---	---	---	0.004	7	---	---	---	---	0.0003	5	---	---	---	---	---	---	---	---	---	---	---	---	6.6e-07	14	---	---
237	GO:0030001	P	metal ion transport																---	---	---	---	---	---	0.0054	9	---	---	---	---	3.9e-05	7	---	---	---	---	---	---	---	---	---	---	---	---	5e-05	15	---	---
238	GO:0050801	P	ion homeostasis																---	---	---	---	---	---	0.0054	6	---	---	---	---	---	---	---	---	---	---	---	---	---	---	---	---	---	---	---	---	---	---
239	GO:0065008	P	regulation of biological quality																---	---	---	---	---	---	0.0057	16	---	---	---	---	---	---	---	---	---	---	---	---	---	---	---	---	---	---	0.00038	24	---	---
240	GO:0048856	P	anatomical structure development																---	---	---	---	---	---	0.0069	25	---	---	---	---	---	---	---	---	---	---	---	---	---	---	---	---	---	---	---	---	---	---
241	GO:0031668	P	cellular response to extracellular stimulus																---	---	---	---	---	---	0.01	7	---	---	---	---	4.1e-06	7	---	---	---	---	---	---	---	---	---	---	---	---	2.1e-05	13	---	---
242	GO:0071496	P	cellular response to external stimulus																---	---	---	---	---	---	0.01	7	---	---	---	---	4.1e-06	7	---	---	---	---	---	---	---	---	---	---	---	---	2.1e-05	13	---	---
243	GO:0048878	P	chemical homeostasis																---	---	---	---	---	---	0.011	6	---	---	---	---	---	---	---	---	---	---	---	---	---	---	---	---	---	---	---	---	---	---
244	GO:0006812	P	cation transport																---	---	---	---	---	---	0.013	10	---	---	---	---	0.00029	7	---	---	---	---	---	---	---	---	---	---	---	---	0.0013	15	---	---
245	GO:0009991	P	response to extracellular stimulus																---	---	---	---	---	---	0.013	7	---	---	---	---	4.8e-06	7	---	---	---	---	---	---	---	---	---	---	---	---	3.2e-05	13	---	---
246	GO:0048469	P	cell maturation																---	---	---	---	---	---	0.016	6	---	---	---	---	---	---	---	---	---	---	---	---	---	---	---	---	---	---	0.034	7	---	---
247	GO:0048765	P	root hair cell differentiation																---	---	---	---	---	---	0.016	6	---	---	---	---	---	---	---	---	---	---	---	---	---	---	---	---	---	---	0.034	7	---	---
248	GO:0048764	P	trichoblast maturation																---	---	---	---	---	---	0.016	6	---	---	---	---	---	---	---	---	---	---	---	---	---	---	---	---	---	---	0.034	7	---	---
249	GO:0048468	P	cell development																---	---	---	---	---	---	0.016	9	---	---	---	---	---	---	---	---	---	---	---	---	---	---	---	---	---	---	---	---	---	---
250	GO:0021700	P	developmental maturation																---	---	---	---	---	---	0.018	6	---	---	---	---	---	---	---	---	---	---	---	---	---	---	---	---	---	---	0.04	7	---	---
251	GO:0055080	P	cation homeostasis																---	---	---	---	---	---	0.019	5	---	---	---	---	---	---	---	---	---	---	---	---	---	---	---	---	---	---	---	---	---	---
252	GO:0009267	P	cellular response to starvation																---	---	---	---	---	---	0.022	6	---	---	---	---	3.2e-06	7	---	---	---	---	---	---	---	---	---	---	---	---	6.3e-06	13	---	---
253	GO:0042594	P	response to starvation																---	---	---	---	---	---	0.024	6	---	---	---	---	3.2e-06	7	---	---	---	---	---	---	---	---	---	---	---	---	7.1e-06	13	---	---
254	GO:0031669	P	cellular response to nutrient levels																---	---	---	---	---	---	0.026	6	---	---	---	---	3.2e-06	7	---	---	---	---	---	---	---	---	---	---	---	---	8.1e-06	13	---	---
255	GO:0031667	P	response to nutrient levels																---	---	---	---	---	---	0.032	6	---	---	---	---	3.5e-06	7	---	---	---	---	---	---	---	---	---	---	---	---	1.2e-05	13	---	---
256	GO:0040007	P	growth																---	---	---	---	---	---	0.032	10	---	---	---	---	---	---	---	---	---	---	---	---	---	---	---	---	---	---	---	---	---	---
257	GO:0005199	F	structural constituent of cell wall																---	---	---	---	---	---	3.7e-12	9	---	---	---	---	---	---	---	---	---	---	---	---	---	---	---	---	---	---	---	---	---	---
258	GO:0005198	F	structural molecule activity																---	---	---	---	---	---	0.00015	11	---	---	---	---	---	---	---	---	---	---	---	---	---	---	---	---	---	---	---	---	---	---
259	GO:0007154	P	cell communication																---	---	---	---	---	---	---	---	---	---	---	---	0.0002	7	---	---	---	---	---	---	---	---	---	---	---	---	0.00022	16	---	---
260	GO:0006468	P	protein amino acid phosphorylation																---	---	---	---	---	---	---	---	---	---	---	---	0.014	6	---	---	---	---	---	---	---	---	---	---	---	---	---	---	---	---
261	GO:0016310	P	phosphorylation																---	---	---	---	---	---	---	---	---	---	---	---	0.031	6	---	---	---	---	---	---	---	---	---	---	---	---	---	---	---	---
262	GO:0005488	F	binding																---	---	---	---	---	---	---	---	---	---	---	---	---	---	0.0064	50	---	---	---	---	---	---	---	---	---	---	---	---	---	---
263	GO:0042626	F	ATPase activity, coupled to transmembrane movement of substances																---	---	---	---	---	---	---	---	---	---	---	---	---	---	0.0064	5	---	---	---	---	---	---	---	---	---	---	---	---	---	---
264	GO:0016820	F	hydrolase activity, acting on acid anhydrides, catalyzing transmembrane movement of substances																---	---	---	---	---	---	---	---	---	---	---	---	---	---	0.0064	5	---	---	---	---	---	---	---	---	---	---	---	---	---	---
265	GO:0043492	F	ATPase activity, coupled to movement of substances																---	---	---	---	---	---	---	---	---	---	---	---	---	---	0.0064	5	---	---	---	---	---	---	---	---	---	---	---	---	---	---
266	GO:0015405	F	P-P-bond-hydrolysis-driven transmembrane transporter activity																---	---	---	---	---	---	---	---	---	---	---	---	---	---	0.014	5	---	---	---	---	---	---	---	---	---	---	---	---	---	---
267	GO:0015399	F	primary active transmembrane transporter activity																---	---	---	---	---	---	---	---	---	---	---	---	---	---	0.014	5	---	---	---	---	---	---	---	---	---	---	---	---	---	---
268	GO:0016818	F	hydrolase activity, acting on acid anhydrides, in phosphorus-containing anhydrides																---	---	---	---	---	---	---	---	---	---	---	---	---	---	0.016	9	---	---	---	---	---	---	---	---	---	---	---	---	---	---
269	GO:0030554	F	adenyl nucleotide binding																---	---	---	---	---	---	---	---	---	---	---	---	---	---	0.016	16	---	---	---	---	---	---	---	---	---	---	---	---	---	---
270	GO:0016817	F	hydrolase activity, acting on acid anhydrides																---	---	---	---	---	---	---	---	---	---	---	---	---	---	0.016	9	---	---	---	---	---	---	---	---	---	---	---	---	---	---
271	GO:0017076	F	purine nucleotide binding																---	---	---	---	---	---	---	---	---	---	---	---	---	---	0.016	17	---	---	---	---	---	---	---	---	---	---	---	---	---	---
272	GO:0016462	F	pyrophosphatase activity																---	---	---	---	---	---	---	---	---	---	---	---	---	---	0.016	9	---	---	---	---	---	---	---	---	---	---	---	---	---	---
273	GO:0001883	F	purine nucleoside binding																---	---	---	---	---	---	---	---	---	---	---	---	---	---	0.016	16	---	---	---	---	---	---	---	---	---	---	---	---	---	---
274	GO:0001882	F	nucleoside binding																---	---	---	---	---	---	---	---	---	---	---	---	---	---	0.016	16	---	---	---	---	---	---	---	---	---	---	---	---	---	---
275	GO:0032559	F	adenyl ribonucleotide binding																---	---	---	---	---	---	---	---	---	---	---	---	---	---	0.017	15	---	---	---	---	---	---	---	---	---	---	---	---	---	---
276	GO:0032555	F	purine ribonucleotide binding																---	---	---	---	---	---	---	---	---	---	---	---	---	---	0.017	16	---	---	---	---	---	---	---	---	---	---	---	---	---	---
277	GO:0032553	F	ribonucleotide binding																---	---	---	---	---	---	---	---	---	---	---	---	---	---	0.017	16	---	---	---	---	---	---	---	---	---	---	---	---	---	---
278	GO:0005524	F	ATP binding																---	---	---	---	---	---	---	---	---	---	---	---	---	---	0.018	14	---	---	---	---	---	---	---	---	---	---	---	---	---	---
279	GO:0017111	F	nucleoside-triphosphatase activity																---	---	---	---	---	---	---	---	---	---	---	---	---	---	0.024	8	---	---	---	---	---	---	---	---	---	---	---	---	---	---
280	GO:0016887	F	ATPase activity																---	---	---	---	---	---	---	---	---	---	---	---	---	---	0.025	6	---	---	---	---	---	---	---	---	---	---	---	---	---	---
281	GO:0042623	F	ATPase activity, coupled																---	---	---	---	---	---	---	---	---	---	---	---	---	---	0.031	5	---	---	---	---	---	---	---	---	---	---	---	---	---	---
282	GO:0000166	F	nucleotide binding																---	---	---	---	---	---	---	---	---	---	---	---	---	---	0.032	19	---	---	---	---	---	---	---	---	---	---	---	---	---	---
283	GO:0048046	C	apoplast																---	---	---	---	---	---	---	---	---	---	---	---	---	---	0.023	7	---	---	---	---	---	---	---	---	---	---	---	---	---	---
284	GO:0000038	P	very-long-chain fatty acid metabolic process																---	---	---	---	---	---	---	---	---	---	---	---	---	---	---	---	0.0016	5	---	---	---	---	---	---	---	---	---	---	---	---
285	GO:0080090	P	regulation of primary metabolic process																---	---	---	---	---	---	---	---	---	---	---	---	---	---	---	---	---	---	0.024	20	---	---	---	---	---	---	---	---	---	---
286	GO:0009889	P	regulation of biosynthetic process																---	---	---	---	---	---	---	---	---	---	---	---	---	---	---	---	---	---	0.024	19	---	---	---	---	---	---	---	---	---	---
287	GO:0016070	P	RNA metabolic process																---	---	---	---	---	---	---	---	---	---	---	---	---	---	---	---	---	---	0.024	24	---	---	---	---	---	---	---	---	---	---
288	GO:0006355	P	regulation of transcription, DNA-dependent																---	---	---	---	---	---	---	---	---	---	---	---	---	---	---	---	---	---	0.024	18	---	---	---	---	---	---	---	---	---	---
289	GO:0051252	P	regulation of RNA metabolic process																---	---	---	---	---	---	---	---	---	---	---	---	---	---	---	---	---	---	0.024	18	---	---	---	---	---	---	---	---	---	---
290	GO:0031326	P	regulation of cellular biosynthetic process																---	---	---	---	---	---	---	---	---	---	---	---	---	---	---	---	---	---	0.024	19	---	---	---	---	---	---	---	---	---	---
291	GO:0045449	P	regulation of transcription																---	---	---	---	---	---	---	---	---	---	---	---	---	---	---	---	---	---	0.024	18	---	---	---	---	---	---	---	---	---	---
292	GO:0010556	P	regulation of macromolecule biosynthetic process																---	---	---	---	---	---	---	---	---	---	---	---	---	---	---	---	---	---	0.03	18	---	---	---	---	---	---	---	---	---	---
293	GO:0019219	P	regulation of nucleobase, nucleoside, nucleotide and nucleic acid metabolic process																---	---	---	---	---	---	---	---	---	---	---	---	---	---	---	---	---	---	0.03	18	---	---	---	---	---	---	---	---	---	---
294	GO:0051171	P	regulation of nitrogen compound metabolic process																---	---	---	---	---	---	---	---	---	---	---	---	---	---	---	---	---	---	0.032	18	---	---	---	---	---	---	---	---	---	---
295	GO:0060255	P	regulation of macromolecule metabolic process																---	---	---	---	---	---	---	---	---	---	---	---	---	---	---	---	---	---	0.042	19	---	---	---	---	---	---	---	---	---	---
296	GO:0006350	P	transcription																---	---	---	---	---	---	---	---	---	---	---	---	---	---	---	---	---	---	0.042	18	---	---	---	---	---	---	---	---	---	---
297	GO:0006351	P	transcription, DNA-dependent																---	---	---	---	---	---	---	---	---	---	---	---	---	---	---	---	---	---	0.042	18	---	---	---	---	---	---	---	---	---	---
298	GO:0032774	P	RNA biosynthetic process																---	---	---	---	---	---	---	---	---	---	---	---	---	---	---	---	---	---	0.042	18	---	---	---	---	---	---	---	---	---	---
299	GO:0006807	P	nitrogen compound metabolic process																---	---	---	---	---	---	---	---	---	---	---	---	---	---	---	---	---	---	0.042	31	---	---	---	---	---	---	---	---	---	---
300	GO:0009414	P	response to water deprivation																---	---	---	---	---	---	---	---	---	---	---	---	---	---	---	---	---	---	0.048	6	---	---	---	---	---	---	---	---	---	---
301	GO:0016757	F	transferase activity, transferring glycosyl groups																---	---	---	---	---	---	---	---	---	---	---	---	---	---	---	---	---	---	---	---	---	---	---	---	0.006	8	---	---	---	---
302	GO:0008194	F	UDP-glycosyltransferase activity																---	---	---	---	---	---	---	---	---	---	---	---	---	---	---	---	---	---	---	---	---	---	---	---	0.0094	5	---	---	---	---
303	GO:0016758	F	transferase activity, transferring hexosyl groups																---	---	---	---	---	---	---	---	---	---	---	---	---	---	---	---	---	---	---	---	---	---	---	---	0.032	5	---	---	---	---
304	GO:0016740	F	transferase activity																---	---	---	---	---	---	---	---	---	---	---	---	---	---	---	---	---	---	---	---	---	---	---	---	0.041	15	---	---	---	---
305	GO:0010410	P	hemicellulose metabolic process																---	---	---	---	---	---	---	---	---	---	---	---	---	---	---	---	---	---	---	---	---	---	---	---	---	---	9.9e-05	9	---	---
306	GO:0010382	P	cellular cell wall macromolecule metabolic process																---	---	---	---	---	---	---	---	---	---	---	---	---	---	---	---	---	---	---	---	---	---	---	---	---	---	0.00012	9	---	---
307	GO:0006833	P	water transport																---	---	---	---	---	---	---	---	---	---	---	---	---	---	---	---	---	---	---	---	---	---	---	---	---	---	0.00014	8	0.044	5
308	GO:0042044	P	fluid transport																---	---	---	---	---	---	---	---	---	---	---	---	---	---	---	---	---	---	---	---	---	---	---	---	---	---	0.00014	8	0.044	5
309	GO:0010383	P	cell wall polysaccharide metabolic process																---	---	---	---	---	---	---	---	---	---	---	---	---	---	---	---	---	---	---	---	---	---	---	---	---	---	0.00026	9	---	---
310	GO:0010413	P	glucuronoxylan metabolic process																---	---	---	---	---	---	---	---	---	---	---	---	---	---	---	---	---	---	---	---	---	---	---	---	---	---	0.00034	8	---	---
311	GO:0045492	P	xylan biosynthetic process																---	---	---	---	---	---	---	---	---	---	---	---	---	---	---	---	---	---	---	---	---	---	---	---	---	---	0.00034	8	---	---
312	GO:0045491	P	xylan metabolic process																---	---	---	---	---	---	---	---	---	---	---	---	---	---	---	---	---	---	---	---	---	---	---	---	---	---	0.00036	8	---	---
313	GO:0070589	P	cellular component macromolecule biosynthetic process																---	---	---	---	---	---	---	---	---	---	---	---	---	---	---	---	---	---	---	---	---	---	---	---	---	---	0.00036	8	---	---
314	GO:0070592	P	cell wall polysaccharide biosynthetic process																---	---	---	---	---	---	---	---	---	---	---	---	---	---	---	---	---	---	---	---	---	---	---	---	---	---	0.00036	8	---	---
315	GO:0044038	P	cell wall macromolecule biosynthetic process																---	---	---	---	---	---	---	---	---	---	---	---	---	---	---	---	---	---	---	---	---	---	---	---	---	---	0.00036	8	---	---
316	GO:0044036	P	cell wall macromolecule metabolic process																---	---	---	---	---	---	---	---	---	---	---	---	---	---	---	---	---	---	---	---	---	---	---	---	---	---	0.00038	10	---	---
317	GO:0070882	P	cellular cell wall organization or biogenesis																---	---	---	---	---	---	---	---	---	---	---	---	---	---	---	---	---	---	---	---	---	---	---	---	---	---	0.0011	10	---	---
318	GO:0042546	P	cell wall biogenesis																---	---	---	---	---	---	---	---	---	---	---	---	---	---	---	---	---	---	---	---	---	---	---	---	---	---	0.003	9	---	---
319	GO:0044264	P	cellular polysaccharide metabolic process																---	---	---	---	---	---	---	---	---	---	---	---	---	---	---	---	---	---	---	---	---	---	---	---	---	---	0.0034	12	---	---
320	GO:0005976	P	polysaccharide metabolic process																---	---	---	---	---	---	---	---	---	---	---	---	---	---	---	---	---	---	---	---	---	---	---	---	---	---	0.014	12	---	---
321	GO:0006869	P	lipid transport																---	---	---	---	---	---	---	---	---	---	---	---	---	---	---	---	---	---	---	---	---	---	---	---	---	---	0.017	6	---	---
322	GO:0009735	P	response to cytokinin stimulus																---	---	---	---	---	---	---	---	---	---	---	---	---	---	---	---	---	---	---	---	---	---	---	---	---	---	0.019	5	0.0008	7
323	GO:0010817	P	regulation of hormone levels																---	---	---	---	---	---	---	---	---	---	---	---	---	---	---	---	---	---	---	---	---	---	---	---	---	---	0.021	9	---	---
324	GO:0010876	P	lipid localization																---	---	---	---	---	---	---	---	---	---	---	---	---	---	---	---	---	---	---	---	---	---	---	---	---	---	0.026	7	---	---
325	GO:0042445	P	hormone metabolic process																---	---	---	---	---	---	---	---	---	---	---	---	---	---	---	---	---	---	---	---	---	---	---	---	---	---	0.042	7	---	---
326	GO:0033692	P	cellular polysaccharide biosynthetic process																---	---	---	---	---	---	---	---	---	---	---	---	---	---	---	---	---	---	---	---	---	---	---	---	---	---	0.048	9	---	---
327	GO:0015250	F	water channel activity																---	---	---	---	---	---	---	---	---	---	---	---	---	---	---	---	---	---	---	---	---	---	---	---	---	---	1.5e-05	6	---	---
328	GO:0005372	F	water transmembrane transporter activity																---	---	---	---	---	---	---	---	---	---	---	---	---	---	---	---	---	---	---	---	---	---	---	---	---	---	1.5e-05	6	---	---
329	GO:0015267	F	channel activity																---	---	---	---	---	---	---	---	---	---	---	---	---	---	---	---	---	---	---	---	---	---	---	---	---	---	3.4e-05	8	---	---
330	GO:0022803	F	passive transmembrane transporter activity																---	---	---	---	---	---	---	---	---	---	---	---	---	---	---	---	---	---	---	---	---	---	---	---	---	---	3.4e-05	8	---	---
331	GO:0022838	F	substrate-specific channel activity																---	---	---	---	---	---	---	---	---	---	---	---	---	---	---	---	---	---	---	---	---	---	---	---	---	---	3.4e-05	8	---	---
332	GO:0008289	F	lipid binding																---	---	---	---	---	---	---	---	---	---	---	---	---	---	---	---	---	---	---	---	---	---	---	---	---	---	0.026	7	---	---
333	GO:0022857	F	transmembrane transporter activity																---	---	---	---	---	---	---	---	---	---	---	---	---	---	---	---	---	---	---	---	---	---	---	---	---	---	0.039	14	---	---
334	GO:0005215	F	transporter activity																---	---	---	---	---	---	---	---	---	---	---	---	---	---	---	---	---	---	---	---	---	---	---	---	---	---	0.04	16	---	---
335	GO:0022891	F	substrate-specific transmembrane transporter activity																---	---	---	---	---	---	---	---	---	---	---	---	---	---	---	---	---	---	---	---	---	---	---	---	---	---	0.04	12	---	---
336	GO:0071368	P	cellular response to cytokinin stimulus																---	---	---	---	---	---	---	---	---	---	---	---	---	---	---	---	---	---	---	---	---	---	---	---	---	---	---	---	6.8e-05	7
337	GO:0009736	P	cytokinin mediated signaling pathway																---	---	---	---	---	---	---	---	---	---	---	---	---	---	---	---	---	---	---	---	---	---	---	---	---	---	---	---	6.8e-05	7
338	GO:0009812	P	flavonoid metabolic process																---	---	---	---	---	---	---	---	---	---	---	---	---	---	---	---	---	---	---	---	---	---	---	---	---	---	---	---	0.0043	8
339	GO:0048511	P	rhythmic process																---	---	---	---	---	---	---	---	---	---	---	---	---	---	---	---	---	---	---	---	---	---	---	---	---	---	---	---	0.014	6
340	GO:0007623	P	circadian rhythm																---	---	---	---	---	---	---	---	---	---	---	---	---	---	---	---	---	---	---	---	---	---	---	---	---	---	---	---	0.014	6
341	GO:0009698	P	phenylpropanoid metabolic process																---	---	---	---	---	---	---	---	---	---	---	---	---	---	---	---	---	---	---	---	---	---	---	---	---	---	---	---	0.039	8
342	GO:0009813	P	flavonoid biosynthetic process																---	---	---	---	---	---	---	---	---	---	---	---	---	---	---	---	---	---	---	---	---	---	---	---	---	---	---	---	0.04	6
343	GO:0000156	F	two-component response regulator activity																---	---	---	---	---	---	---	---	---	---	---	---	---	---	---	---	---	---	---	---	---	---	---	---	---	---	---	---	0.00023	5
344	GO:0005515	F	protein binding																---	---	---	---	---	---	---	---	---	---	---	---	---	---	---	---	---	---	---	---	---	---	---	---	---	---	---	---	0.023	23
